# Supplementary material for: Global, regional, and national disease burden of pneumoconiosis, chronic obstructive pulmonary disease, tracheal-bronchus-and-lung cancer, and asthma attributable to occupational risks, 1990–2021: a systematic analysis for the global burden of disease study 2021
Source: Front Public Health. 2025 Oct 8;13:1652216. doi: 10.3389/fpubh.2025.1652216 (PMC12540489; doi:10.3389/fpubh.2025.1652216)
Supplement: Supplementary file 2 [file Supplementary_file_2.zip › Table S1.xls]

## Sheet: Table S1
	Number of Deaths cases (95% UI) in 1990	The age-standardized Deaths rate/100000 (95% UI) in 1990	Number of Deaths cases (95% UI) in 2021	The age-standardized Deaths rate/100000 (95% UI) in 2021	EAPC (95% CI)
Global	29958 (23326-44154)	0.69 (0.54-1.04)	30546 (24722-43991)	0.35 (0.28-0.5)	-1.8 (-1.97--1.62)
Sex
Both	29958 (23326-44154)	0.69 (0.54-1.04)	30546 (24722-43991)	0.35 (0.28-0.5)	-2.3 (-2.43--2.18)
Female	7897 (5508-11237)	0.35 (0.24-0.51)	9646 (7236-13832)	0.22 (0.16-0.31)	-1.78 (-1.93--1.64)
Male	22061 (16211-37006)	1.08 (0.78-1.83)	20901 (16701-33227)	0.49 (0.39-0.79)	-2.56 (-2.69--2.43)
Age
15-19 years	315 (216-437)	0.06 (0.04-0.08)	202 (141-287)	0.03 (0.02-0.05)	-2.32 (-2.46--2.19)
20-24 years	664 (459-899)	0.14 (0.09-0.18)	541 (394-739)	0.09 (0.07-0.12)	-1.6 (-1.74--1.45)
25-29 years	859 (612-1156)	0.19 (0.14-0.26)	747 (559-975)	0.13 (0.1-0.17)	-1.59 (-1.77--1.41)
30-34 years	1024 (736-1348)	0.27 (0.19-0.35)	994 (747-1307)	0.16 (0.12-0.22)	-1.63 (-1.77--1.48)
35-39 years	1401 (981-1926)	0.4 (0.28-0.55)	1357 (1005-1796)	0.24 (0.18-0.32)	-1.64 (-1.72--1.55)
40-44 years	1731 (1230-2370)	0.6 (0.43-0.83)	1841 (1345-2470)	0.37 (0.27-0.49)	-1.84 (-1.94--1.74)
45-49 years	2381 (1603-3404)	1.03 (0.69-1.47)	2536 (1855-3502)	0.54 (0.39-0.74)	-2.16 (-2.22--2.1)
50-54 years	3410 (2217-5014)	1.6 (1.04-2.36)	3313 (2381-4700)	0.74 (0.54-1.06)	-2.66 (-2.76--2.55)
55-59 years	4366 (2831-6786)	2.36 (1.53-3.66)	4539 (3223-6745)	1.15 (0.81-1.7)	-2.4 (-2.57--2.24)
60-64 years	4852 (2871-8088)	3.02 (1.79-5.04)	4749 (3267-7313)	1.48 (1.02-2.29)	-2.59 (-2.77--2.4)
65-69 years	3644 (2096-6284)	2.95 (1.7-5.08)	3657 (2515-5509)	1.33 (0.91-2)	-2.52 (-2.89--2.14)
70-74 years	2795 (1580-5260)	3.3 (1.87-6.21)	3110 (1976-5083)	1.51 (0.96-2.47)	-2.36 (-2.64--2.08)
75-79 years	1813 (1089-3336)	2.95 (1.77-5.42)	2027 (1318-3132)	1.54 (1-2.37)	-2.32 (-2.58--2.06)
80-84 years	704 (421-1314)	1.99 (1.19-3.71)	933 (606-1472)	1.07 (0.69-1.68)	-1.97 (-2.25--1.69)
SDI region
High-middle SDI	2452 (2138-3065)	0.23 (0.2-0.29)	1193 (1040-1372)	0.06 (0.06-0.07)	-4.73 (-4.96--4.49)
High SDI	2058 (1931-2217)	0.2 (0.19-0.21)	784 (731-838)	0.05 (0.05-0.06)	-4.75 (-5.15--4.35)
Low-middle SDI	12373 (8778-20250)	1.8 (1.24-3.04)	14532 (10826-24432)	0.93 (0.69-1.59)	-2.05 (-2.29--1.81)
Low SDI	5901 (4363-8927)	2.27 (1.64-3.58)	6621 (4757-9760)	1.1 (0.79-1.68)	-2.48 (-2.65--2.32)
Middle SDI	7154 (5910-9689)	0.61 (0.5-0.84)	7393 (6553-8632)	0.26 (0.23-0.31)	-2.91 (-3.05--2.76)
GBD region
Advanced Health System	3130 (2952-3358)	0.2 (0.19-0.22)	982 (919-1046)	0.05 (0.04-0.05)	-5.1 (-5.5--4.69)
Africa	5135 (4057-6582)	1.55 (1.2-2.03)	6541 (5001-8812)	0.82 (0.62-1.12)	-2.1 (-2.94--1.26)
African Region	4503 (3513-5738)	1.72 (1.32-2.25)	5820 (4420-8041)	0.92 (0.7-1.3)	-2.1 (-2.99--1.2)
America	1024 (968-1095)	0.16 (0.15-0.17)	882 (818-967)	0.07 (0.07-0.08)	-2.57 (-2.74--2.4)
Andean Latin America	38 (31-49)	0.16 (0.13-0.21)	33 (25-43)	0.05 (0.04-0.07)	-2.85 (-3.26--2.44)
Asia	21817 (16296-34286)	0.96 (0.71-1.56)	22679 (18003-34874)	0.43 (0.34-0.66)	-1.86 (-2.13--1.59)
Australasia	52 (48-56)	0.24 (0.22-0.26)	27 (24-29)	0.07 (0.07-0.08)	-3.54 (-3.99--3.08)
Basic Health System	8009 (6777-10326)	0.48 (0.4-0.63)	8134 (7142-9288)	0.21 (0.19-0.24)	-1.99 (-2.23--1.74)
Caribbean	103 (83-127)	0.36 (0.29-0.45)	159 (116-238)	0.3 (0.22-0.46)	0.04 (-0.11-0.2)
Central Africa	768 (546-1200)	2.34 (1.62-3.71)	1142 (769-1942)	1.4 (0.91-2.5)	-1.78 (-2.78--0.78)
Central Asia	415 (344-486)	0.8 (0.66-0.94)	229 (191-275)	0.24 (0.2-0.29)	-4.51 (-5.04--3.98)
Central Europe	355 (316-406)	0.23 (0.21-0.27)	56 (50-63)	0.03 (0.03-0.03)	-6.86 (-7.45--6.26)
Central Latin America	289 (264-316)	0.31 (0.28-0.34)	179 (156-206)	0.07 (0.06-0.08)	-4.43 (-4.89--3.98)
Central Sub-Saharan Africa	605 (389-1098)	2.3 (1.45-4.32)	816 (495-1559)	1.24 (0.72-2.53)	-2.24 (-3.27--1.2)
Commonwealth High Income	204 (195-212)	0.16 (0.16-0.17)	102 (96-107)	0.06 (0.05-0.06)	-3.2 (-3.57--2.84)
Commonwealth Low Income	2036 (1415-3343)	2.04 (1.37-3.51)	2376 (1612-3568)	0.9 (0.6-1.37)	-2.15 (-3--1.3)
Commonwealth Middle Income	12906 (8958-22287)	1.82 (1.23-3.28)	14535 (10602-26527)	0.85 (0.61-1.58)	-1.95 (-2.5--1.4)
East Asia	3115 (2357-4474)	0.33 (0.25-0.48)	1549 (1178-2026)	0.07 (0.06-0.09)	-4.27 (-4.57--3.97)
East Asia & Pacific - WB	7714 (6366-9909)	0.52 (0.42-0.67)	7589 (6611-8812)	0.24 (0.21-0.28)	-1.82 (-2.04--1.6)
Eastern Africa	1642 (1223-2154)	1.96 (1.42-2.64)	1896 (1355-2927)	0.94 (0.66-1.5)	-2.58 (-3.57--1.59)
Eastern Europe	678 (620-733)	0.25 (0.23-0.26)	75 (68-84)	0.03 (0.02-0.03)	-8.07 (-8.51--7.63)
Eastern Mediterranean Region	1786 (1335-2941)	0.89 (0.65-1.49)	2399 (1822-3606)	0.45 (0.34-0.69)	-1.99 (-2.73--1.25)
Eastern Sub-Saharan Africa	1848 (1391-2425)	2.05 (1.49-2.8)	2294 (1625-3505)	1.07 (0.74-1.68)	-2.32 (-3.33--1.3)
Europe	1952 (1823-2101)	0.2 (0.19-0.22)	417 (384-456)	0.03 (0.03-0.04)	-6.08 (-6.52--5.65)
Europe & Central Asia - WB	2256 (2086-2432)	0.23 (0.21-0.24)	609 (555-669)	0.05 (0.04-0.05)	-5.55 (-5.99--5.11)
European Region	2268 (2097-2443)	0.22 (0.21-0.24)	615 (560-675)	0.05 (0.04-0.05)	-5.55 (-5.98--5.11)
High-income Asia Pacific	717 (647-805)	0.35 (0.32-0.39)	98 (82-123)	0.03 (0.02-0.04)	-8.52 (-9.14--7.9)
High-income North America	356 (340-372)	0.12 (0.11-0.12)	307 (289-325)	0.07 (0.07-0.07)	-2.07 (-2.38--1.76)
Latin America & Caribbean - WB	676 (624-742)	0.22 (0.2-0.25)	578 (515-663)	0.08 (0.07-0.09)	-2.99 (-3.28--2.69)
Limited Health System	17248 (12204-28699)	1.91 (1.32-3.31)	19234 (14271-32647)	0.88 (0.65-1.52)	-2.06 (-2.68--1.43)
Middle East & North Africa - WB	812 (649-1166)	0.58 (0.46-0.85)	888 (750-1048)	0.22 (0.19-0.26)	-2.65 (-3.25--2.05)
Minimal Health System	1551 (1117-2099)	2.24 (1.6-3.09)	2173 (1521-3237)	1.38 (0.95-2.19)	-1.8 (-2.8--0.79)
North Africa and Middle East	1221 (953-1767)	0.65 (0.49-0.94)	1182 (983-1425)	0.23 (0.19-0.27)	-3.04 (-3.63--2.46)
North America	356 (340-372)	0.12 (0.11-0.12)	307 (289-325)	0.07 (0.07-0.07)	-2.07 (-2.38--1.76)
Northern Africa	443 (348-636)	0.63 (0.49-0.92)	454 (367-567)	0.26 (0.21-0.33)	-2.46 (-2.99--1.92)
Oceania	48 (34-69)	1.38 (0.96-2.01)	121 (82-188)	1.36 (0.91-2.14)	0.39 (-0.38-1.17)
Region of the Americas	1024 (968-1095)	0.16 (0.15-0.17)	882 (818-967)	0.07 (0.07-0.08)	-2.57 (-2.74--2.4)
South-East Asia Region	15440 (10808-25551)	1.92 (1.32-3.34)	17459 (13058-29085)	0.89 (0.66-1.49)	-1.72 (-2.18--1.26)
South Asia	13140 (8716-23312)	2.01 (1.31-3.74)	14247 (10006-26555)	0.89 (0.62-1.69)	-1.96 (-2.5--1.43)
South Asia - WB	13413 (8928-23614)	2 (1.3-3.68)	14457 (10201-26756)	0.88 (0.62-1.66)	-1.99 (-2.52--1.45)
Southeast Asia	3930 (3174-4837)	1.34 (1.07-1.69)	5930 (5075-7055)	0.83 (0.71-0.98)	-0.73 (-1.12--0.34)
Southern Africa	798 (654-966)	1.54 (1.24-1.91)	1213 (999-1486)	1.05 (0.85-1.29)	-1.18 (-1.94--0.41)
Southern Latin America	75 (67-85)	0.16 (0.14-0.18)	40 (37-43)	0.05 (0.05-0.05)	-3.62 (-3.77--3.46)
Southern Sub-Saharan Africa	397 (337-465)	1.21 (1.03-1.44)	634 (538-738)	0.94 (0.79-1.1)	-0.51 (-1.13-0.11)
Sub-Saharan Africa - WB	4706 (3651-5974)	1.81 (1.38-2.36)	6094 (4607-8344)	0.98 (0.74-1.38)	-2.1 (-3.01--1.17)
Tropical Latin America	174 (154-199)	0.16 (0.14-0.19)	173 (158-190)	0.07 (0.06-0.07)	-2.95 (-3.39--2.51)
Western Africa	1484 (1103-1898)	1.64 (1.23-2.15)	1836 (1413-2381)	0.84 (0.65-1.09)	-2.3 (-3.23--1.35)
Western Europe	693 (641-746)	0.15 (0.14-0.16)	182 (172-191)	0.03 (0.03-0.03)	-5.15 (-5.6--4.7)
Western Pacific Region	4834 (3979-6397)	0.38 (0.31-0.52)	3326 (2829-3928)	0.12 (0.11-0.15)	-3.11 (-3.37--2.85)
Western Sub-Saharan Africa	1709 (1281-2174)	1.71 (1.27-2.23)	2215 (1710-2874)	0.9 (0.7-1.17)	-2.15 (-3.08--1.21)
World Bank High Income	2327 (2192-2500)	0.2 (0.19-0.21)	830 (778-883)	0.05 (0.05-0.05)	-4.63 (-5.05--4.22)
World Bank Low Income	3031 (2261-3966)	1.76 (1.29-2.37)	3622 (2588-5251)	0.89 (0.64-1.32)	-2.38 (-3.26--1.5)
World Bank Lower Middle Income	19242 (14172-31184)	1.64 (1.18-2.72)	23158 (18267-36278)	0.84 (0.65-1.33)	-1.61 (-2.14--1.08)
World Bank Upper Middle Income	5337 (4475-6899)	0.32 (0.27-0.42)	2913 (2471-3402)	0.08 (0.07-0.1)	-4.07 (-4.32--3.82)
Country
Afghanistan	136 (75-209)	1.84 (1-2.82)	87 (52-137)	0.68 (0.39-1.09)	-4.77 (-5.81--3.73)
Albania	8 (6-11)	0.34 (0.24-0.46)	5 (3-8)	0.11 (0.07-0.17)	-2.23 (-2.72--1.74)
Algeria	45 (32-77)	0.32 (0.22-0.54)	55 (41-73)	0.13 (0.1-0.17)	-1.84 (-2.34--1.34)
American Samoa	0 (0-0)	1.01 (0.8-1.24)	0 (0-0)	0.45 (0.35-0.58)	-2.16 (-2.63--1.7)
Andorra	0 (0-0)	0.12 (0.09-0.17)	0 (0-0)	0.04 (0.02-0.05)	-3.49 (-3.87--3.1)
Angola	124 (83-195)	2.66 (1.72-4.34)	125 (82-198)	0.86 (0.55-1.4)	-4.13 (-5.22--3.03)
Antigua and Barbuda	0 (0-0)	0.21 (0.17-0.24)	0 (0-0)	0.14 (0.12-0.17)	-0.88 (-1.24--0.52)
Argentina	49 (41-58)	0.15 (0.13-0.18)	24 (22-27)	0.05 (0.04-0.05)	-3.86 (-4.04--3.67)
Armenia	3 (2-4)	0.09 (0.07-0.11)	1 (1-1)	0.03 (0.02-0.03)	-3.39 (-3.76--3.02)
Australia	41 (38-45)	0.23 (0.21-0.25)	20 (18-22)	0.06 (0.06-0.07)	-3.58 (-4.03--3.13)
Austria	14 (13-15)	0.15 (0.14-0.16)	3 (3-4)	0.03 (0.02-0.03)	-5.48 (-5.85--5.11)
Azerbaijan	38 (29-48)	0.63 (0.48-0.82)	20 (14-34)	0.16 (0.11-0.26)	-4.74 (-5.08--4.4)
Bahamas	0 (0-1)	0.23 (0.2-0.27)	1 (1-1)	0.17 (0.13-0.21)	-1.44 (-1.76--1.12)
Bahrain	1 (1-2)	0.69 (0.54-0.9)	2 (2-3)	0.19 (0.14-0.25)	-4.21 (-5.18--3.23)
Bangladesh	1110 (673-2153)	2.11 (1.23-4.29)	1025 (678-1672)	0.69 (0.45-1.13)	-2.54 (-3.27--1.8)
Barbados	1 (1-1)	0.26 (0.23-0.29)	1 (1-1)	0.17 (0.13-0.22)	-0.83 (-1.22--0.43)
Belarus	13 (10-16)	0.1 (0.08-0.13)	2 (2-3)	0.02 (0.01-0.02)	-6.91 (-7.41--6.4)
Belgium	15 (14-17)	0.13 (0.12-0.14)	4 (3-4)	0.02 (0.02-0.03)	-5.63 (-5.96--5.29)
Belize	0 (0-0)	0.2 (0.16-0.25)	1 (1-1)	0.22 (0.18-0.26)	0.24 (-0.38-0.87)
Benin	59 (42-76)	2.63 (1.84-3.4)	78 (50-118)	1.2 (0.77-1.82)	-2.42 (-3.46--1.37)
Bermuda	0 (0-0)	0.21 (0.17-0.26)	0 (0-0)	0.07 (0.06-0.09)	-3.64 (-4.25--3.02)
Bhutan	7 (4-12)	2.44 (1.48-4.49)	7 (4-14)	1.15 (0.69-2.22)	-1.74 (-2.39--1.09)
Bolivia (Plurinational State of)	11 (7-17)	0.3 (0.2-0.46)	13 (9-19)	0.14 (0.09-0.2)	-2.24 (-2.82--1.66)
Bosnia and Herzegovina	3 (2-5)	0.06 (0.04-0.1)	1 (1-2)	0.03 (0.02-0.03)	-2.89 (-3.41--2.37)
Botswana	14 (9-20)	2.09 (1.32-2.96)	18 (12-28)	1.05 (0.7-1.56)	-1.78 (-2.56--0.99)
Brazil	171 (152-196)	0.16 (0.14-0.19)	166 (151-183)	0.06 (0.06-0.07)	-3.04 (-3.48--2.59)
Brunei Darussalam	1 (1-1)	0.81 (0.64-1.02)	1 (1-1)	0.22 (0.18-0.27)	-3.06 (-3.58--2.53)
Bulgaria	8 (7-9)	0.07 (0.06-0.08)	2 (1-2)	0.01 (0.01-0.02)	-5.28 (-5.82--4.73)
Burkina Faso	70 (51-93)	1.42 (1.01-1.92)	86 (59-120)	0.75 (0.52-1.06)	-2.32 (-3.27--1.37)
Burundi	79 (54-109)	2.84 (1.89-4)	83 (55-134)	1.31 (0.85-2.2)	-3.1 (-4.11--2.09)
Cabo Verde	3 (2-4)	1.35 (1-1.8)	2 (1-3)	0.33 (0.22-0.48)	-3.58 (-4.23--2.94)
Cambodia	123 (91-166)	2.43 (1.75-3.41)	171 (121-235)	1.26 (0.89-1.7)	-1.51 (-2.22--0.79)
Cameroon	140 (107-181)	2.67 (2.01-3.5)	254 (173-359)	1.57 (1.09-2.26)	-1.41 (-2.36--0.46)
Canada	27 (25-29)	0.09 (0.08-0.1)	13 (12-15)	0.03 (0.03-0.03)	-3.62 (-3.98--3.26)
Central African Republic	47 (30-73)	3.47 (2.14-5.64)	60 (34-111)	2.14 (1.19-4.21)	-1.74 (-2.74--0.74)
Chad	67 (42-94)	2.17 (1.34-3.06)	112 (71-165)	1.53 (0.96-2.23)	-1.54 (-2.6--0.46)
Chile	18 (17-20)	0.16 (0.15-0.18)	11 (10-12)	0.04 (0.04-0.05)	-3.65 (-3.92--3.38)
China	2977 (2228-4340)	0.32 (0.24-0.48)	1448 (1077-1912)	0.07 (0.05-0.09)	-4.37 (-4.67--4.06)
Colombia	34 (30-38)	0.17 (0.14-0.19)	17 (14-20)	0.03 (0.03-0.04)	-5.37 (-5.77--4.97)
Comoros	3 (2-5)	1.47 (0.82-2.13)	4 (2-5)	0.64 (0.41-0.95)	-2.49 (-3.2--1.77)
Congo	28 (17-50)	2.3 (1.35-4.07)	32 (21-48)	0.96 (0.62-1.48)	-3.14 (-3.99--2.28)
Cook Islands	0 (0-0)	0.49 (0.35-0.67)	0 (0-0)	0.24 (0.18-0.32)	-1.26 (-1.56--0.95)
Costa Rica	2 (2-3)	0.12 (0.1-0.13)	2 (2-2)	0.04 (0.03-0.04)	-4.12 (-4.67--3.58)
Côte d'Ivoire	106 (77-139)	1.98 (1.39-2.65)	144 (98-202)	0.94 (0.63-1.34)	-2.1 (-3.07--1.13)
Croatia	8 (7-10)	0.13 (0.11-0.17)	1 (1-1)	0.02 (0.01-0.02)	-7.04 (-7.63--6.46)
Cuba	18 (16-21)	0.17 (0.14-0.19)	16 (13-19)	0.1 (0.08-0.12)	-1.85 (-2.21--1.48)
Cyprus	2 (1-3)	0.22 (0.16-0.35)	1 (1-1)	0.06 (0.05-0.07)	-4.13 (-4.45--3.81)
Czechia	13 (11-14)	0.1 (0.09-0.12)	3 (2-4)	0.02 (0.01-0.02)	-5.22 (-5.85--4.59)
Democratic People's Republic of Korea	64 (39-99)	0.33 (0.2-0.5)	83 (50-124)	0.24 (0.14-0.36)	-0.59 (-0.78--0.41)
Democratic Republic of the Congo	394 (234-778)	2.18 (1.28-4.5)	590 (319-1249)	1.36 (0.71-3.1)	-1.68 (-2.72--0.63)
Denmark	12 (10-13)	0.18 (0.17-0.2)	3 (2-3)	0.03 (0.03-0.03)	-5.91 (-6.36--5.46)
Djibouti	2 (1-3)	0.89 (0.57-1.39)	4 (2-7)	0.48 (0.26-0.83)	-1.56 (-2.38--0.73)
Dominica	0 (0-0)	0.34 (0.27-0.42)	0 (0-0)	0.31 (0.23-0.41)	0.31 (0.12-0.51)
Dominican Republic	24 (19-29)	0.53 (0.42-0.65)	34 (25-52)	0.32 (0.23-0.48)	-0.54 (-0.93--0.15)
Ecuador	11 (9-13)	0.17 (0.14-0.21)	4 (3-5)	0.02 (0.02-0.03)	-5.15 (-5.66--4.64)
Egypt	249 (188-343)	0.78 (0.57-1.11)	189 (145-238)	0.26 (0.2-0.32)	-3.63 (-4.26--3)
El Salvador	11 (9-15)	0.34 (0.27-0.46)	9 (7-12)	0.15 (0.11-0.19)	-2.3 (-2.74--1.86)
Equatorial Guinea	5 (3-8)	2.17 (1.28-3.68)	4 (2-7)	0.63 (0.38-1.08)	-4.93 (-6.06--3.79)
Eritrea	15 (10-20)	0.93 (0.6-1.35)	24 (16-36)	0.64 (0.42-0.97)	-0.67 (-1.61-0.27)
Estonia	7 (5-7)	0.32 (0.27-0.36)	1 (1-1)	0.03 (0.02-0.03)	-7.75 (-8.3--7.2)
Eswatini	6 (4-9)	1.69 (1.06-2.5)	9 (6-13)	1.25 (0.81-1.79)	0.06 (-0.92-1.04)
Ethiopia	412 (245-613)	1.68 (0.99-2.59)	192 (136-274)	0.34 (0.24-0.51)	-5.88 (-6.9--4.84)
Fiji	12 (9-14)	2.75 (2.11-3.47)	13 (10-17)	1.55 (1.12-2.08)	-1.57 (-2.11--1.03)
Finland	7 (6-8)	0.11 (0.1-0.13)	2 (2-2)	0.02 (0.02-0.03)	-5 (-5.42--4.59)
France	76 (69-82)	0.12 (0.11-0.13)	24 (21-26)	0.03 (0.03-0.03)	-4.86 (-5.23--4.49)
Gabon	7 (4-10)	1.08 (0.67-1.6)	5 (3-8)	0.4 (0.27-0.65)	-3.25 (-3.85--2.65)
Gambia	8 (5-11)	1.72 (1.14-2.43)	14 (9-20)	1.07 (0.67-1.59)	-1.42 (-2.36--0.46)
Georgia	59 (46-75)	0.91 (0.71-1.14)	9 (7-12)	0.16 (0.13-0.21)	-4.73 (-5.5--3.95)
Germany	261 (221-304)	0.25 (0.21-0.29)	48 (43-53)	0.04 (0.03-0.04)	-6.21 (-6.75--5.67)
Ghana	106 (81-134)	1.37 (1.05-1.76)	133 (97-181)	0.62 (0.45-0.85)	-2.07 (-2.83--1.31)
Greece	6 (5-6)	0.04 (0.04-0.05)	1 (1-1)	0.01 (0.01-0.01)	-5.51 (-5.94--5.08)
Greenland	0 (0-0)	0.4 (0.33-0.49)	0 (0-0)	0.12 (0.09-0.15)	-3.89 (-4.18--3.59)
Grenada	0 (0-0)	0.26 (0.21-0.31)	0 (0-0)	0.18 (0.15-0.21)	-0.47 (-0.79--0.14)
Guam	0 (0-0)	0.29 (0.24-0.35)	0 (0-0)	0.14 (0.12-0.17)	-1.5 (-1.77--1.22)
Guatemala	32 (26-40)	0.79 (0.61-1)	14 (11-17)	0.11 (0.09-0.14)	-6.3 (-7.03--5.57)
Guinea	89 (56-123)	2.44 (1.53-3.4)	117 (76-175)	1.67 (1.09-2.54)	-1.2 (-1.97--0.42)
Guinea-Bissau	18 (13-24)	3.65 (2.56-4.87)	19 (13-26)	1.81 (1.2-2.5)	-2.06 (-3.05--1.05)
Guyana	2 (2-3)	0.44 (0.35-0.54)	2 (2-3)	0.32 (0.24-0.42)	-0.32 (-0.74-0.11)
Haiti	36 (18-57)	0.92 (0.46-1.52)	83 (40-164)	0.91 (0.44-1.83)	0.78 (0.14-1.43)
Honduras	10 (8-13)	0.41 (0.3-0.55)	21 (15-30)	0.29 (0.21-0.41)	-0.72 (-1.42--0.01)
Hungary	13 (11-15)	0.1 (0.08-0.12)	3 (2-3)	0.02 (0.02-0.02)	-5.5 (-6.1--4.9)
Iceland	0 (0-1)	0.18 (0.16-0.19)	0 (0-0)	0.04 (0.03-0.04)	-5.04 (-5.5--4.58)
India	10772 (7083-19231)	2.04 (1.29-3.83)	11576 (7949-22361)	0.9 (0.62-1.75)	-1.94 (-2.42--1.46)
Indonesia	1794 (1353-2308)	1.57 (1.16-2.09)	3248 (2555-4202)	1.21 (0.95-1.56)	0.15 (-0.28-0.57)
Iran (Islamic Republic of)	152 (115-209)	0.52 (0.39-0.72)	123 (97-147)	0.14 (0.11-0.17)	-3.34 (-3.94--2.73)
Iraq	26 (19-37)	0.29 (0.21-0.42)	39 (26-53)	0.13 (0.09-0.18)	-2.47 (-3.25--1.68)
Ireland	7 (6-8)	0.18 (0.17-0.2)	2 (1-2)	0.03 (0.02-0.03)	-6.33 (-6.7--5.96)
Israel	8 (7-9)	0.18 (0.15-0.2)	4 (4-5)	0.04 (0.04-0.04)	-4.72 (-5.01--4.44)
Italy	48 (44-52)	0.06 (0.06-0.07)	8 (7-9)	0.01 (0.01-0.01)	-6.93 (-7.65--6.2)
Jamaica	4 (3-5)	0.23 (0.18-0.29)	6 (5-9)	0.2 (0.15-0.28)	-0.42 (-0.93-0.09)
Japan	353 (330-378)	0.21 (0.2-0.23)	36 (32-40)	0.02 (0.01-0.02)	-8.99 (-9.61--8.36)
Jordan	3 (2-4)	0.17 (0.12-0.25)	4 (3-6)	0.04 (0.03-0.06)	-4.54 (-5.28--3.8)
Kazakhstan	88 (67-112)	0.6 (0.45-0.76)	74 (56-96)	0.36 (0.27-0.46)	-2.64 (-3.11--2.18)
Kenya	101 (56-218)	1.05 (0.57-2.33)	283 (163-683)	1.04 (0.57-2.62)	0.83 (-0.25-1.92)
Kiribati	0 (0-1)	0.9 (0.52-2.52)	1 (1-2)	1.18 (0.75-2.33)	1.94 (1.31-2.57)
Kuwait	2 (2-2)	0.23 (0.2-0.27)	2 (1-2)	0.05 (0.04-0.06)	-4.54 (-5.63--3.43)
Kyrgyzstan	15 (11-19)	0.45 (0.34-0.59)	5 (4-6)	0.08 (0.06-0.1)	-6.6 (-7.14--6.06)
Lao People's Democratic Republic	113 (70-163)	4.89 (3.09-7.11)	84 (54-125)	1.51 (0.96-2.22)	-4 (-4.7--3.29)
Latvia	10 (8-12)	0.28 (0.24-0.33)	1 (1-1)	0.04 (0.03-0.05)	-6.87 (-7.44--6.29)
Lebanon	5 (3-7)	0.21 (0.13-0.31)	4 (3-5)	0.06 (0.05-0.09)	-3 (-3.21--2.78)
Lesotho	15 (10-21)	1.63 (1.1-2.36)	27 (18-39)	2.15 (1.43-3.12)	1.82 (1.06-2.59)
Liberia	29 (20-43)	2.19 (1.52-3.25)	33 (22-47)	1.14 (0.75-1.63)	-2.51 (-3.42--1.58)
Libya	9 (6-12)	0.4 (0.27-0.57)	15 (10-22)	0.21 (0.14-0.3)	-1.14 (-1.77--0.52)
Lithuania	8 (7-10)	0.19 (0.16-0.22)	1 (1-1)	0.02 (0.02-0.03)	-6.89 (-7.37--6.41)
Luxembourg	1 (1-1)	0.15 (0.13-0.17)	0 (0-0)	0.02 (0.02-0.03)	-6.14 (-6.54--5.74)
Madagascar	242 (186-315)	3.76 (2.76-5.06)	338 (228-520)	2.11 (1.39-3.2)	-2.16 (-3.04--1.27)
Malawi	105 (77-147)	2.36 (1.69-3.36)	126 (82-185)	1.36 (0.88-2.07)	-2.35 (-3.42--1.27)
Malaysia	97 (80-125)	0.92 (0.74-1.2)	77 (60-91)	0.24 (0.19-0.29)	-4.73 (-5.3--4.15)
Maldives	1 (1-2)	1.1 (0.73-1.62)	1 (1-1)	0.17 (0.13-0.23)	-5.85 (-6.54--5.15)
Mali	151 (109-204)	3.13 (2.22-4.29)	230 (152-331)	1.96 (1.28-2.79)	-1.59 (-2.48--0.68)
Malta	0 (0-0)	0.08 (0.07-0.09)	0 (0-0)	0.02 (0.01-0.02)	-5.22 (-5.66--4.78)
Marshall Islands	0 (0-0)	1.25 (0.85-1.8)	0 (0-1)	0.88 (0.55-1.25)	0.02 (-0.71-0.75)
Mauritania	15 (11-20)	1.37 (0.97-1.82)	11 (8-15)	0.43 (0.29-0.6)	-3.66 (-4.47--2.84)
Mauritius	10 (8-11)	1.16 (0.99-1.34)	5 (4-5)	0.26 (0.23-0.29)	-4.1 (-4.41--3.79)
Mexico	172 (155-191)	0.37 (0.33-0.42)	82 (70-93)	0.06 (0.05-0.07)	-5.22 (-5.7--4.74)
Micronesia (Federated States of)	1 (1-1)	1.37 (0.97-2.08)	1 (1-1)	0.97 (0.65-1.35)	-0.34 (-0.9-0.21)
Monaco	0 (0-0)	0.01 (0.01-0.02)	0 (0-0)	0.01 (0.01-0.01)	-1.41 (-1.78--1.04)
Mongolia	8 (5-12)	0.68 (0.45-1.06)	5 (4-6)	0.15 (0.12-0.19)	-4.88 (-5.54--4.22)
Montenegro	0 (0-0)	0.02 (0.01-0.02)	0 (0-0)	0.01 (0.01-0.01)	-1.55 (-1.98--1.13)
Morocco	99 (67-166)	0.65 (0.43-1.09)	160 (108-223)	0.43 (0.29-0.6)	-0.5 (-1.01-0.02)
Mozambique	122 (87-184)	1.79 (1.24-2.68)	237 (153-357)	1.69 (1.07-2.6)	0.03 (-1-1.07)
Myanmar	601 (400-818)	2.2 (1.47-3.06)	614 (440-857)	1.13 (0.82-1.58)	-1.88 (-2.3--1.46)
Namibia	16 (11-22)	2.14 (1.46-3.04)	24 (16-35)	1.5 (1-2.18)	-0.73 (-1.52-0.07)
Nauru	0 (0-0)	1.73 (1.08-2.53)	0 (0-0)	1.33 (0.87-1.87)	-0.58 (-1.33-0.19)
Nepal	608 (400-930)	5.86 (3.79-9.34)	485 (315-742)	1.93 (1.25-2.94)	-2.67 (-3.33--2.02)
Netherlands	9 (8-9)	0.05 (0.05-0.05)	3 (3-4)	0.01 (0.01-0.01)	-3.98 (-4.37--3.58)
New Zealand	10 (10-11)	0.29 (0.27-0.31)	7 (6-8)	0.11 (0.1-0.12)	-3.36 (-3.93--2.79)
Nicaragua	4 (3-5)	0.21 (0.17-0.27)	6 (4-7)	0.1 (0.08-0.13)	-1.78 (-2.52--1.04)
Niger	91 (58-136)	2.66 (1.64-4.14)	140 (85-218)	1.35 (0.82-2.15)	-2.24 (-3.41--1.06)
Nigeria	596 (408-842)	1.25 (0.86-1.79)	645 (455-936)	0.61 (0.43-0.87)	-2.84 (-3.86--1.82)
Niue	0 (0-0)	0.73 (0.53-1.04)	0 (0-0)	0.51 (0.35-0.71)	-1 (-1.24--0.76)
North Macedonia	3 (2-4)	0.15 (0.12-0.2)	1 (1-2)	0.04 (0.03-0.07)	-4.41 (-4.86--3.95)
Northern Mariana Islands	0 (0-0)	0.61 (0.45-0.79)	0 (0-0)	0.29 (0.23-0.37)	-1.9 (-2.35--1.44)
Norway	16 (14-17)	0.28 (0.26-0.3)	2 (2-3)	0.03 (0.03-0.03)	-7.5 (-7.99--7)
Oman	5 (3-7)	0.58 (0.37-0.86)	4 (3-5)	0.12 (0.08-0.17)	-4.32 (-5.27--3.35)
Pakistan	643 (395-1331)	1.04 (0.63-2.22)	1155 (742-2289)	0.81 (0.51-1.66)	-0.91 (-1.77--0.05)
Palau	0 (0-0)	1.32 (1.01-1.72)	0 (0-0)	1.34 (1.04-1.68)	1.39 (1.12-1.65)
Palestine	3 (2-4)	0.28 (0.19-0.42)	3 (2-3)	0.08 (0.06-0.11)	-3.7 (-4.73--2.67)
Panama	3 (2-3)	0.16 (0.14-0.19)	2 (2-3)	0.06 (0.04-0.07)	-3.49 (-3.91--3.07)
Papua New Guinea	26 (15-41)	1.2 (0.7-1.97)	87 (52-147)	1.41 (0.83-2.46)	1.01 (0.14-1.89)
Paraguay	3 (2-4)	0.12 (0.1-0.16)	7 (5-9)	0.11 (0.08-0.15)	0.22 (-0.36-0.8)
Peru	17 (12-22)	0.12 (0.09-0.16)	16 (10-22)	0.04 (0.03-0.06)	-2.36 (-2.74--1.98)
Philippines	518 (437-611)	1.54 (1.28-1.85)	876 (708-1066)	0.94 (0.77-1.15)	-1.04 (-1.69--0.38)
Poland	143 (125-162)	0.33 (0.29-0.37)	18 (16-21)	0.03 (0.03-0.04)	-7.9 (-8.58--7.22)
Portugal	27 (25-29)	0.22 (0.2-0.23)	5 (5-6)	0.03 (0.03-0.04)	-6.2 (-6.72--5.68)
Puerto Rico	8 (7-9)	0.22 (0.2-0.24)	3 (3-4)	0.08 (0.06-0.09)	-4.23 (-4.72--3.73)
Qatar	1 (1-1)	0.64 (0.46-0.9)	1 (1-2)	0.11 (0.08-0.16)	-5.83 (-7.22--4.41)
Republic of Korea	355 (295-431)	1.15 (0.93-1.44)	60 (46-85)	0.07 (0.05-0.09)	-8.88 (-9.37--8.38)
Republic of Moldova	15 (12-18)	0.31 (0.25-0.37)	1 (1-1)	0.02 (0.02-0.02)	-9.59 (-10.07--9.1)
Romania	120 (95-148)	0.42 (0.33-0.52)	9 (7-11)	0.03 (0.02-0.03)	-9.07 (-9.66--8.47)
Russian Federation	589 (534-640)	0.32 (0.3-0.35)	62 (55-70)	0.03 (0.03-0.03)	-8.31 (-8.73--7.88)
Rwanda	151 (107-206)	4.29 (2.97-6.02)	83 (48-148)	1.05 (0.59-1.98)	-5.26 (-6.21--4.3)
Saint Kitts and Nevis	0 (0-0)	0.27 (0.23-0.33)	0 (0-0)	0.1 (0.08-0.13)	-2.7 (-3.32--2.07)
Saint Lucia	1 (1-1)	0.69 (0.58-0.81)	1 (1-1)	0.29 (0.23-0.37)	-2.11 (-2.47--1.76)
Saint Vincent and the Grenadines	0 (0-0)	0.31 (0.26-0.37)	0 (0-0)	0.21 (0.18-0.26)	-0.5 (-0.92--0.07)
Samoa	1 (1-2)	1.25 (0.81-1.99)	1 (1-1)	0.65 (0.46-0.88)	-2 (-2.53--1.47)
San Marino	0 (0-0)	0.03 (0.03-0.04)	0 (0-0)	0.01 (0.01-0.02)	-2.01 (-2.44--1.57)
Sao Tome and Principe	1 (1-2)	1.69 (1.31-2.16)	2 (1-2)	1.21 (0.81-1.65)	-1.17 (-1.97--0.36)
Saudi Arabia	47 (30-70)	0.65 (0.41-0.99)	99 (66-133)	0.3 (0.21-0.4)	-1.26 (-1.99--0.52)
Senegal	73 (53-98)	1.95 (1.38-2.65)	71 (50-102)	0.73 (0.51-1.05)	-2.73 (-3.57--1.89)
Serbia	25 (17-36)	0.21 (0.15-0.31)	10 (8-14)	0.07 (0.06-0.09)	-3.87 (-4.44--3.3)
Seychelles	0 (0-0)	0.64 (0.51-0.83)	0 (0-0)	0.3 (0.23-0.38)	-1.49 (-1.7--1.29)
Sierra Leone	47 (32-65)	2.06 (1.4-2.83)	53 (33-77)	1.11 (0.68-1.65)	-1.87 (-2.73--1.01)
Singapore	8 (7-8)	0.27 (0.25-0.31)	1 (1-1)	0.02 (0.01-0.02)	-8.82 (-9.14--8.5)
Slovakia	3 (3-4)	0.06 (0.05-0.08)	1 (1-2)	0.02 (0.01-0.02)	-3.88 (-4.33--3.43)
Slovenia	2 (2-2)	0.09 (0.08-0.1)	0 (0-0)	0.01 (0.01-0.01)	-8.69 (-9.31--8.07)
Solomon Islands	1 (1-2)	0.8 (0.44-1.37)	6 (4-9)	1.56 (1.05-2.29)	3.78 (2.79-4.79)
Somalia	108 (62-160)	3.44 (1.96-5.15)	193 (111-292)	2.26 (1.24-3.47)	-1.57 (-2.75--0.38)
South Africa	254 (216-304)	0.97 (0.81-1.19)	275 (242-317)	0.49 (0.43-0.57)	-2.3 (-2.91--1.69)
South Sudan	58 (33-93)	1.97 (1.11-3.19)	64 (37-99)	1.34 (0.76-2.1)	-1.66 (-2.77--0.53)
Spain	40 (36-44)	0.09 (0.08-0.1)	12 (11-14)	0.02 (0.02-0.02)	-4.98 (-5.4--4.57)
Sri Lanka	136 (111-165)	1.11 (0.88-1.36)	121 (72-173)	0.44 (0.26-0.63)	-2.31 (-2.61--2.01)
Sudan	141 (71-239)	1.39 (0.7-2.42)	136 (84-216)	0.63 (0.38-1)	-2.85 (-3.83--1.87)
Suriname	1 (1-1)	0.3 (0.25-0.35)	1 (1-2)	0.21 (0.16-0.26)	-0.61 (-0.83--0.39)
Sweden	18 (16-20)	0.16 (0.15-0.18)	3 (3-4)	0.02 (0.02-0.03)	-5.25 (-5.81--4.69)
Switzerland	18 (16-20)	0.2 (0.18-0.23)	3 (3-3)	0.02 (0.02-0.03)	-7.06 (-7.59--6.53)
Syrian Arab Republic	45 (30-68)	0.74 (0.49-1.19)	40 (26-56)	0.26 (0.17-0.37)	-2.79 (-3.67--1.91)
Taiwan (Province of China)	74 (64-87)	0.41 (0.35-0.49)	18 (16-21)	0.05 (0.04-0.05)	-6.23 (-6.64--5.82)
Tajikistan	14 (10-20)	0.48 (0.33-0.65)	15 (10-21)	0.22 (0.15-0.31)	-2.63 (-3.43--1.82)
Thailand	342 (254-478)	0.87 (0.63-1.23)	291 (208-399)	0.29 (0.21-0.4)	-2.79 (-3.16--2.42)
Timor-Leste	5 (3-8)	1.52 (0.92-2.73)	9 (6-13)	0.97 (0.66-1.44)	-0.93 (-1.78--0.08)
Togo	40 (29-53)	2.55 (1.84-3.36)	73 (51-107)	1.47 (1.01-2.19)	-1.19 (-2.13--0.24)
Tokelau	0 (0-0)	0.8 (0.42-1.55)	0 (0-0)	0.56 (0.33-0.85)	-0.88 (-1.05--0.71)
Tonga	0 (0-1)	0.84 (0.59-1.25)	0 (0-1)	0.53 (0.37-0.77)	-1.28 (-1.79--0.76)
Trinidad and Tobago	3 (3-3)	0.3 (0.27-0.33)	3 (2-4)	0.19 (0.14-0.26)	-1.26 (-1.64--0.87)
Tunisia	24 (19-33)	0.45 (0.33-0.6)	24 (15-37)	0.17 (0.11-0.26)	-2.53 (-2.87--2.2)
Turkey	141 (103-196)	0.36 (0.26-0.51)	79 (59-102)	0.08 (0.06-0.11)	-4.33 (-4.66--4)
Turkmenistan	9 (5-13)	0.39 (0.21-0.56)	5 (3-8)	0.11 (0.06-0.17)	-4.38 (-5.01--3.75)
Tuvalu	0 (0-0)	1.4 (0.94-2.1)	0 (0-0)	0.88 (0.59-1.27)	-1.23 (-1.45--1.01)
Uganda	178 (110-269)	2.38 (1.42-3.6)	226 (125-412)	1.2 (0.65-2.19)	-3.18 (-4.39--1.96)
Ukraine	37 (31-44)	0.06 (0.05-0.07)	7 (5-9)	0.01 (0.01-0.02)	-7 (-7.67--6.32)
United Arab Emirates	11 (7-16)	1.42 (0.89-2.04)	23 (18-30)	0.34 (0.25-0.45)	-3.82 (-4.91--2.72)
United Kingdom	110 (105-116)	0.17 (0.16-0.17)	53 (49-56)	0.06 (0.06-0.06)	-2.77 (-3.17--2.37)
United Republic of Tanzania	221 (156-299)	1.74 (1.21-2.42)	344 (216-552)	1.13 (0.7-1.86)	-1.43 (-2.38--0.48)
United States of America	329 (314-344)	0.12 (0.12-0.13)	294 (276-311)	0.07 (0.07-0.08)	-1.97 (-2.29--1.66)
United States Virgin Islands	0 (0-0)	0.26 (0.2-0.32)	0 (0-0)	0.14 (0.11-0.2)	-0.97 (-1.27--0.66)
Uruguay	8 (7-9)	0.23 (0.21-0.26)	5 (5-6)	0.12 (0.11-0.13)	-1.84 (-2.09--1.59)
Uzbekistan	182 (138-237)	1.45 (1.1-1.94)	95 (74-120)	0.31 (0.24-0.39)	-5.75 (-6.53--4.96)
Vanuatu	2 (1-3)	2.61 (1.51-4.49)	4 (3-8)	2.21 (1.36-4.05)	-0.46 (-1.27-0.36)
Venezuela (Bolivarian Republic of)	21 (18-24)	0.17 (0.15-0.2)	26 (18-36)	0.08 (0.06-0.12)	-2.2 (-2.65--1.75)
Viet Nam	184 (129-252)	0.41 (0.29-0.57)	425 (292-573)	0.4 (0.28-0.54)	1.85 (1.35-2.35)
Yemen	75 (42-122)	1.31 (0.72-2.13)	93 (55-147)	0.57 (0.34-0.94)	-2.91 (-4.01--1.8)
Zambia	49 (35-67)	1.51 (1.06-2.06)	91 (57-139)	1.03 (0.64-1.58)	-1.58 (-2.76--0.4)
Zimbabwe	92 (70-116)	2.06 (1.56-2.62)	281 (200-381)	3.52 (2.45-4.85)	2.73 (1.61-3.86)
