# Supplementary material for: Global, regional, and national disease burden of pneumoconiosis, chronic obstructive pulmonary disease, tracheal-bronchus-and-lung cancer, and asthma attributable to occupational risks, 1990–2021: a systematic analysis for the global burden of disease study 2021
Source: Front Public Health. 2025 Oct 8;13:1652216. doi: 10.3389/fpubh.2025.1652216 (PMC12540489; doi:10.3389/fpubh.2025.1652216)
Supplement: Supplementary file 2 [file Supplementary_file_2.zip › Table S2.xls]

## Sheet: Table S2
	Number of DALYs cases (95% UI) in 1990	The age-standardized DALYs rate/100000 (95% UI) in 1990	Number of DALYs cases (95% UI) in 2021	The age-standardized DALYs rate/100000 (95% UI) in 2021	EAPC (95% CI)
Global	1776608 (1407369-2261229)	38.05 (30.56-48.67)	1761566 (1420293-2248898)	20.75 (16.7-26.5)	-1.72 (-1.82--1.62)
Sex
Both	1776608 (1407369-2261229)	38.05 (30.56-48.67)	1761566 (1420293-2248898)	20.75 (16.7-26.5)	-2.07 (-2.11--2.02)
Female	578365 (418784-751443)	24.29 (17.64-31.61)	655420 (499905-833864)	15.46 (11.77-19.71)	-1.63 (-1.68--1.57)
Male	1198243 (938573-1634165)	52.58 (41-74.32)	1106145 (882408-1523506)	26.25 (20.96-35.99)	-2.31 (-2.37--2.26)
Age
15-19 years	86715 (54886-132026)	16.69 (10.57-25.42)	63277 (39580-95953)	10.14 (6.34-15.38)	-1.88 (-1.98--1.78)
20-24 years	122887 (80046-181799)	24.97 (16.27-36.94)	99145 (66315-145096)	16.6 (11.11-24.3)	-1.54 (-1.62--1.45)
25-29 years	132573 (90032-182219)	29.95 (20.34-41.17)	115819 (82018-154508)	19.69 (13.94-26.26)	-1.48 (-1.59--1.38)
30-34 years	137142 (95980-195812)	35.58 (24.9-50.8)	134677 (98994-186783)	22.28 (16.38-30.9)	-1.56 (-1.63--1.5)
35-39 years	154367 (107568-214295)	43.82 (30.54-60.84)	150959 (107771-207308)	26.92 (19.22-36.96)	-1.62 (-1.66--1.59)
40-44 years	158879 (115582-212404)	55.46 (40.35-74.14)	164989 (122001-216089)	32.98 (24.39-43.2)	-1.84 (-1.94--1.75)
45-49 years	168971 (116951-229112)	72.77 (50.37-98.67)	183813 (134441-244637)	38.82 (28.39-51.67)	-2.12 (-2.19--2.04)
50-54 years	196244 (135474-264932)	92.32 (63.73-124.63)	198089 (147030-258826)	44.52 (33.05-58.17)	-2.49 (-2.58--2.4)
55-59 years	205664 (143064-294199)	111.05 (77.25-158.85)	218246 (159671-303500)	55.15 (40.35-76.69)	-2.29 (-2.43--2.16)
60-64 years	186335 (118663-291260)	116.02 (73.88-181.35)	187857 (133733-270700)	58.7 (41.79-84.58)	-2.43 (-2.55--2.31)
65-69 years	111306 (70736-180069)	90.05 (57.23-145.68)	113390 (78580-164800)	41.11 (28.49-59.74)	-2.48 (-2.8--2.17)
70-74 years	69492 (41318-117512)	82.08 (48.8-138.8)	77665 (51452-118452)	37.73 (25-57.55)	-2.38 (-2.61--2.15)
75-79 years	35470 (22252-59437)	57.62 (36.15-96.56)	39609 (26667-58496)	30.03 (20.22-44.35)	-2.33 (-2.56--2.11)
80-84 years	10561 (6515-18309)	29.85 (18.42-51.76)	14032 (9338-21277)	16.02 (10.66-24.29)	-1.99 (-2.23--1.75)
SDI region
High-middle SDI	233027 (179120-308357)	21.31 (16.49-28.12)	146113 (104137-198022)	9.42 (6.6-12.98)	-3.05 (-3.23--2.87)
High SDI	351638 (250183-482831)	36.19 (25.64-49.92)	253364 (174323-356151)	20.74 (14.09-29.47)	-1.72 (-1.96--1.49)
Low-middle SDI	516478 (390719-761015)	66.9 (49.38-102.09)	604372 (475836-904090)	35.89 (28-54.15)	-1.99 (-2.16--1.81)
Low SDI	263501 (204456-356016)	87.12 (66.33-122.41)	332194 (253945-438557)	45.63 (34.3-61.72)	-2.29 (-2.41--2.17)
Middle SDI	410269 (334383-518408)	29.6 (24.29-37.23)	423898 (353546-508917)	15.32 (12.69-18.56)	-2.33 (-2.42--2.23)
GBD region
Advanced Health System	481221 (345066-661263)	33.25 (23.72-45.99)	311411 (213085-439262)	18.26 (12.29-26.17)	-1.93 (-2.14--1.72)
Africa	249085 (201970-300862)	63.79 (51.29-77.8)	358028 (289064-442440)	36.94 (29.54-46.16)	-1.76 (-2.35--1.17)
African Region	219054 (176193-266050)	70.84 (56.47-86.59)	317237 (254356-396259)	40.98 (32.5-52.15)	-1.81 (-2.44--1.17)
America	160107 (114562-216148)	23.51 (17.08-31.59)	198401 (140369-273398)	17.64 (12.39-24.46)	-0.58 (-0.67--0.49)
Andean Latin America	3540 (2679-4624)	11.25 (8.83-14.4)	5144 (3492-7210)	7.62 (5.25-10.62)	-0.78 (-0.94--0.61)
Asia	1062037 (832621-1451345)	41.53 (32.52-59.21)	1058366 (852787-1459187)	20.32 (16.41-28)	-1.86 (-2.03--1.69)
Australasia	11423 (8209-15594)	52.8 (37.95-72.13)	8513 (5820-11994)	26.42 (17.93-37.5)	-2.52 (-2.69--2.35)
Basic Health System	498091 (401516-631704)	25.42 (20.76-32.04)	510094 (414434-627343)	14.07 (11.38-17.54)	-1.61 (-1.76--1.47)
Caribbean	8934 (7023-11371)	27.76 (21.93-35.06)	12816 (10087-17075)	25.26 (19.81-33.8)	-0.07 (-0.15-0)
Central Africa	32525 (24292-47048)	85.28 (62.96-126.42)	51971 (37640-77273)	52.22 (36.81-82.74)	-1.63 (-2.39--0.85)
Central Asia	21340 (17732-25767)	38.49 (32.24-46.16)	16384 (13001-20583)	16.54 (13.14-20.69)	-3.16 (-3.49--2.82)
Central Europe	45427 (32707-62611)	32.56 (23.17-45.28)	19675 (12828-28102)	14.66 (9.37-21.2)	-2.71 (-2.98--2.44)
Central Latin America	24556 (18739-32008)	19.61 (15.72-24.76)	23943 (17399-31914)	8.94 (6.5-11.91)	-2.19 (-2.38--1.99)
Central Sub-Saharan Africa	25467 (17653-41552)	82.96 (56.75-141.13)	36335 (24748-60218)	45.26 (30.3-80.74)	-2.13 (-2.92--1.33)
Commonwealth High Income	62831 (43370-87863)	52.73 (36.3-73.92)	41458 (27794-59326)	26.85 (17.72-38.59)	-2.22 (-2.37--2.06)
Commonwealth Low Income	96334 (73105-137141)	80.19 (59.19-119.78)	125918 (91662-169355)	41.01 (29.69-56.36)	-1.81 (-2.41--1.21)
Commonwealth Middle Income	530318 (393448-813163)	66.73 (48.46-106.2)	593100 (455745-950762)	32.38 (24.58-53.31)	-1.98 (-2.4--1.56)
East Asia	219229 (166677-295006)	19.26 (14.8-25.62)	141204 (101525-189339)	8.02 (5.67-11.01)	-2.88 (-3.1--2.66)
East Asia & Pacific - WB	485449 (391126-615867)	28.51 (23.27-35.91)	442239 (364351-540848)	15.49 (12.63-19.13)	-1.69 (-1.85--1.53)
Eastern Africa	89230 (70311-109472)	85.04 (65.4-105.99)	118018 (90366-157727)	44.82 (33.91-61.78)	-2.2 (-2.85--1.55)
Eastern Europe	65614 (50733-85490)	25.59 (19.54-33.73)	16944 (11534-23846)	7.27 (4.83-10.29)	-4.56 (-4.79--4.33)
Eastern Mediterranean Region	82715 (64549-114770)	35.47 (27.43-51.12)	131222 (105091-170949)	20.76 (16.55-27.47)	-1.45 (-1.96--0.93)
Eastern Sub-Saharan Africa	100783 (78987-125510)	88.82 (69.49-110.99)	140579 (106092-185249)	49.84 (37.74-67.22)	-2.01 (-2.68--1.33)
Europe	302514 (214879-415979)	34.28 (24.14-47.54)	144526 (95030-204700)	15.43 (10.03-22.07)	-2.67 (-2.87--2.47)
Europe & Central Asia - WB	318265 (229261-434687)	34.39 (24.54-47.3)	157960 (106312-221332)	15.41 (10.22-21.85)	-2.71 (-2.9--2.52)
European Region	319843 (230399-436806)	34.29 (24.48-47.17)	159664 (107445-223702)	15.39 (10.2-21.81)	-2.71 (-2.9--2.52)
High-income Asia Pacific	70584 (53443-94865)	35.32 (26.64-47.52)	20209 (13477-29152)	9.24 (5.93-13.68)	-4.76 (-5.03--4.49)
High-income North America	87191 (60193-120598)	29.04 (20.06-40.01)	115392 (79579-161163)	28.29 (19.36-39.75)	0.4 (0.2-0.6)
Latin America & Caribbean - WB	74061 (55227-97144)	19.96 (15.17-26.13)	83608 (60213-113256)	11.76 (8.44-15.95)	-1.59 (-1.73--1.44)
Limited Health System	727047 (551742-1068256)	71.08 (52.42-108.95)	830394 (650461-1234524)	34.67 (26.87-52.31)	-2 (-2.46--1.53)
Middle East & North Africa - WB	44394 (36520-56645)	26.73 (22.1-34.37)	65290 (51979-81927)	13.96 (11.25-17.18)	-1.57 (-1.94--1.2)
Minimal Health System	68554 (52846-87074)	85.62 (64.81-111.04)	108042 (81329-146032)	55.29 (40.93-77.59)	-1.53 (-2.29--0.77)
North Africa and Middle East	68275 (54118-86480)	30.2 (24.1-39.01)	88159 (70295-110941)	14.61 (11.79-18.21)	-2 (-2.35--1.64)
North America	87173 (60179-120573)	29.04 (20.05-40)	115382 (79572-161150)	28.29 (19.36-39.75)	0.4 (0.2-0.6)
Northern Africa	22043 (18240-28084)	27.08 (22.27-34.6)	28371 (22857-35774)	14.5 (11.74-18.06)	-1.62 (-1.97--1.27)
Oceania	2104 (1579-2814)	50.5 (37.42-69.11)	5132 (3661-7526)	49.39 (34.91-73.28)	0.34 (-0.2-0.88)
Region of the Americas	160107 (114562-216148)	23.51 (17.08-31.59)	198401 (140369-273398)	17.64 (12.39-24.46)	-0.58 (-0.67--0.49)
South-East Asia Region	642305 (477686-950114)	70.71 (51.67-109.08)	701112 (555808-1043337)	34.07 (26.8-51.11)	-1.76 (-2.09--1.43)
South Asia	525587 (379497-829519)	72.08 (50.35-119.01)	553211 (413611-913912)	32.76 (24.44-55.26)	-2.04 (-2.45--1.63)
South Asia - WB	537442 (389150-842182)	71.6 (50.2-117.32)	564916 (424244-925853)	32.61 (24.39-54.59)	-2.06 (-2.46--1.65)
Southeast Asia	189092 (156276-224647)	55.12 (45.37-65.35)	273872 (234280-321895)	36.68 (31.36-43.11)	-0.65 (-0.89--0.4)
Southern Africa	37357 (31758-43378)	62 (51.93-72.95)	57220 (47536-68391)	42.63 (35.62-51.6)	-1.18 (-1.75--0.6)
Southern Latin America	12800 (8941-17738)	26.77 (18.73-37.13)	13978 (9270-19894)	18.45 (12.15-26.52)	-1.07 (-1.17--0.97)
Southern Sub-Saharan Africa	18354 (15840-21163)	50.31 (43.57-58.03)	26908 (23076-31163)	36.87 (31.72-42.76)	-0.75 (-1.27--0.23)
Sub-Saharan Africa - WB	227764 (182245-275050)	73.81 (58.8-89.93)	330225 (264000-412712)	43.04 (34.05-54.61)	-1.82 (-2.48--1.15)
Tropical Latin America	24548 (17121-33376)	18.01 (12.88-23.95)	28171 (19779-38842)	11.27 (7.84-15.61)	-1.75 (-2.05--1.44)
Western Africa	67931 (54223-84624)	65.48 (51.98-80.92)	102449 (82340-127683)	38.17 (30.87-47.7)	-1.79 (-2.5--1.09)
Western Europe	174501 (117859-248236)	40.93 (27.43-58.55)	94968 (61406-135574)	20.41 (12.94-29.26)	-2.17 (-2.37--1.98)
Western Pacific Region	343540 (270162-443396)	23.77 (18.81-30.4)	247094 (188672-314309)	10.82 (8.17-14.02)	-2.49 (-2.68--2.3)
Western Sub-Saharan Africa	77259 (61611-95691)	67.39 (53.67-83.07)	120029 (96845-149186)	39.99 (32.28-49.18)	-1.7 (-2.41--0.99)
World Bank High Income	401915 (284963-556172)	36.28 (25.6-50.55)	281832 (192883-397935)	20.92 (14.12-29.96)	-1.69 (-1.89--1.48)
World Bank Low Income	148938 (115939-181790)	72.4 (55.74-89.98)	198820 (154587-255010)	40.09 (30.7-52.33)	-2.05 (-2.67--1.43)
World Bank Lower Middle Income	825505 (642291-1180554)	62.47 (47.55-92.83)	1003851 (813625-1419911)	33.56 (26.97-48.13)	-1.57 (-1.95--1.18)
World Bank Upper Middle Income	398551 (312557-516190)	20.89 (16.57-26.79)	275435 (204537-357125)	9.09 (6.62-12.03)	-2.77 (-2.94--2.6)
Country
Afghanistan	5357 (3398-7520)	69.36 (43.71-97.9)	5524 (3844-7500)	31.37 (21.54-45.34)	-3.59 (-4.38--2.81)
Albania	504 (381-658)	18.47 (14.08-23.96)	339 (241-461)	9.97 (6.96-13.64)	-1.26 (-1.45--1.06)
Algeria	2661 (1982-3768)	15.93 (11.94-23.1)	4212 (3195-5520)	9.37 (7.09-12.28)	-0.72 (-1.05--0.39)
American Samoa	14 (11-18)	41.55 (34.04-51.07)	10 (8-12)	18.77 (15.07-22.72)	-2.36 (-2.67--2.04)
Andorra	27 (18-39)	42.06 (28.45-60.58)	25 (16-36)	24.35 (15.7-35.55)	-1.99 (-2.27--1.7)
Angola	5616 (3966-8074)	99.33 (69.38-147.29)	6050 (4302-8752)	33.26 (23.29-49.66)	-3.96 (-4.76--3.15)
Antigua and Barbuda	11 (8-14)	18.85 (14.24-24.41)	17 (12-22)	15.97 (11.7-21.09)	-0.34 (-0.49--0.19)
Argentina	8762 (6069-12200)	27.34 (18.93-38.09)	9163 (6024-13308)	18.47 (12.14-26.95)	-1.2 (-1.27--1.12)
Armenia	255 (184-344)	7.7 (5.59-10.38)	184 (123-260)	5.31 (3.5-7.49)	-0.56 (-0.87--0.25)
Australia	8421 (6009-11369)	46.65 (33.3-63.05)	7054 (4756-10076)	26.48 (17.69-37.99)	-2.2 (-2.43--1.98)
Austria	3066 (2064-4384)	35.56 (23.85-51.04)	1870 (1173-2731)	19.09 (11.78-27.81)	-2.1 (-2.25--1.95)
Azerbaijan	2070 (1662-2539)	32.58 (26.2-40.15)	1464 (1050-2026)	11.6 (8.33-15.88)	-3.51 (-3.78--3.23)
Bahamas	55 (40-72)	22.23 (17.06-28.69)	89 (65-116)	20.36 (14.89-26.71)	-0.63 (-0.85--0.4)
Bahrain	107 (84-137)	30.71 (25.08-37.67)	208 (155-274)	12.32 (9.19-16.09)	-2.55 (-2.87--2.24)
Bangladesh	44395 (30235-75994)	74.01 (48.19-132.94)	41043 (28206-59410)	26.37 (17.96-38.54)	-2.47 (-3.05--1.89)
Barbados	71 (53-95)	27.9 (21.03-36.98)	94 (69-126)	26.47 (18.79-35.83)	0.08 (-0.14-0.29)
Belarus	3022 (2012-4303)	26.26 (17.34-38.04)	1429 (937-2079)	13.26 (8.37-19.72)	-2.24 (-2.48--2)
Belgium	3630 (2475-5159)	32.89 (22.29-47.15)	1818 (1166-2596)	14.84 (9.35-21.43)	-2.52 (-2.72--2.32)
Belize	25 (19-34)	17.63 (13.44-22.56)	97 (74-130)	22.09 (17.04-29.1)	0.85 (0.56-1.15)
Benin	2564 (1916-3219)	100.1 (74.86-127.32)	3946 (2889-5619)	49.62 (35.32-72.03)	-2.11 (-2.91--1.3)
Bermuda	14 (10-18)	20.09 (14.97-26.7)	9 (7-12)	13.09 (8.88-18.41)	-1.74 (-1.93--1.56)
Bhutan	300 (202-465)	87.85 (57.91-144.55)	278 (179-502)	40.53 (26.02-73.74)	-1.98 (-2.48--1.48)
Bolivia (Plurinational State of)	686 (512-929)	14.93 (10.91-20.37)	1087 (783-1493)	9.63 (7.05-12.94)	-1.27 (-1.62--0.93)
Bosnia and Herzegovina	589 (383-849)	11.89 (7.74-17.03)	441 (284-638)	11.49 (7.23-17.08)	-0.08 (-0.31-0.15)
Botswana	587 (383-817)	78.06 (51.19-108.12)	878 (628-1237)	42.72 (30.36-60.26)	-1.48 (-2.08--0.88)
Brazil	24156 (16831-32838)	18.15 (12.99-24.15)	27147 (19000-37484)	11.19 (7.77-15.55)	-1.82 (-2.13--1.51)
Brunei Darussalam	84 (67-105)	43.39 (34.92-53.03)	93 (71-121)	18.37 (14.16-23.6)	-2.11 (-2.31--1.9)
Bulgaria	1542 (1068-2170)	16.02 (10.82-22.69)	745 (479-1077)	9.68 (6-14.03)	-1.58 (-1.78--1.37)
Burkina Faso	3216 (2475-4123)	57.91 (44.46-74.54)	4920 (3626-6508)	34.87 (25.69-46.91)	-1.74 (-2.46--1.01)
Burundi	4169 (3032-5446)	124.17 (88.91-161.75)	4900 (3599-7039)	59.63 (42.84-88.28)	-2.78 (-3.47--2.08)
Cabo Verde	147 (112-189)	65.63 (49.67-84.44)	98 (72-131)	17.17 (12.65-23.18)	-3.26 (-3.78--2.74)
Cambodia	5295 (4100-6534)	87.73 (66.42-111.1)	7359 (5602-9537)	48.42 (36.75-63.32)	-1.43 (-1.93--0.92)
Cameroon	5792 (4501-7359)	95.21 (73.6-119.7)	11622 (8368-15480)	59.03 (42.31-79.5)	-1.19 (-1.91--0.46)
Canada	7353 (4949-11054)	24.74 (16.62-37.31)	5634 (3696-8113)	14.17 (9.17-20.81)	-1.43 (-1.62--1.25)
Central African Republic	1987 (1331-2839)	126.48 (83.78-187.46)	2658 (1692-4471)	79.03 (49.08-138.2)	-1.64 (-2.4--0.87)
Chad	2668 (1826-3529)	78.52 (53.1-105.33)	5085 (3419-7042)	57.62 (38.02-81.49)	-1.24 (-2.12--0.35)
Chile	3076 (2158-4306)	25.36 (17.91-35.04)	4059 (2679-5817)	18.08 (11.88-25.82)	-0.73 (-0.98--0.49)
China	207372 (156434-281220)	18.88 (14.41-25.27)	129174 (92747-173053)	7.61 (5.3-10.56)	-3.01 (-3.23--2.79)
Colombia	4002 (2884-5432)	14.92 (11.05-19.37)	4475 (2954-6368)	8.3 (5.47-11.85)	-1.28 (-1.43--1.12)
Comoros	167 (102-230)	62.15 (37.99-85.76)	199 (139-269)	31.15 (21.71-42.41)	-2.06 (-2.6--1.51)
Congo	1225 (835-1892)	88.03 (58.73-141.18)	1541 (1094-2154)	38.64 (27.58-54.36)	-2.86 (-3.51--2.22)
Cook Islands	4 (3-5)	23.55 (17.84-29.55)	3 (2-3)	12.18 (9.42-15.37)	-1.33 (-1.5--1.16)
Costa Rica	562 (372-805)	20.59 (14.15-28.88)	768 (495-1113)	14.51 (9.32-20.97)	-1.25 (-1.42--1.08)
Côte d'Ivoire	5248 (3988-6787)	78.23 (58.01-101.34)	7902 (5905-10453)	41.92 (30.96-56.35)	-1.76 (-2.43--1.09)
Croatia	987 (685-1342)	17.06 (11.82-23.38)	516 (322-748)	11.05 (6.65-16.37)	-1.51 (-1.73--1.28)
Cuba	2745 (1996-3670)	23.29 (17.23-31.04)	2190 (1600-2912)	17.31 (12.32-23.59)	-1.29 (-1.48--1.1)
Cyprus	304 (196-434)	37.37 (24.08-53.19)	450 (278-652)	27.35 (16.85-39.63)	-0.8 (-1.01--0.6)
Czechia	1732 (1237-2403)	15.6 (11.01-21.92)	1046 (679-1513)	9.03 (5.65-13.29)	-1.66 (-1.89--1.44)
Democratic People's Republic of Korea	5709 (3918-7888)	27.43 (18.91-37.81)	7455 (5132-10294)	22.66 (15.56-31.36)	-0.37 (-0.53--0.21)
Democratic Republic of the Congo	16140 (10536-28232)	76.43 (48.81-137.64)	25601 (15865-47552)	48.59 (29.17-97.93)	-1.55 (-2.36--0.74)
Denmark	1915 (1390-2610)	33.13 (23.9-45.37)	1000 (651-1427)	16.24 (10.4-23.16)	-2.51 (-2.69--2.32)
Djibouti	99 (71-137)	40.22 (28.85-57.77)	226 (151-327)	22.12 (14.48-32.8)	-1.69 (-2.2--1.17)
Dominica	16 (12-21)	25.52 (19.81-32.66)	19 (15-25)	24.8 (19.07-32.46)	0.17 (0-0.34)
Dominican Republic	1390 (1146-1684)	25.29 (20.9-30.33)	2239 (1737-2962)	19.82 (15.41-26.33)	0.04 (-0.17-0.24)
Ecuador	824 (648-1053)	10.18 (8.25-12.71)	984 (643-1405)	5.33 (3.5-7.59)	-1.6 (-1.82--1.39)
Egypt	12445 (9977-15832)	33.05 (26.26-42.49)	13500 (10448-17483)	15.22 (11.93-19.37)	-2.42 (-2.8--2.04)
El Salvador	1051 (763-1411)	25.72 (19.33-33.47)	1223 (854-1751)	19.11 (13.37-27.12)	-0.58 (-0.8--0.36)
Equatorial Guinea	202 (134-304)	80.66 (52.78-123.42)	225 (154-339)	25.57 (17.18-39.58)	-4.26 (-5.11--3.4)
Eritrea	774 (551-1008)	39.14 (28-52.03)	1359 (975-1810)	28.68 (20.89-39.8)	-0.48 (-1.11-0.16)
Estonia	467 (370-590)	25.21 (19.66-32.16)	142 (95-200)	9.37 (6.09-13.78)	-3.63 (-3.97--3.28)
Eswatini	300 (210-406)	71.75 (49.41-98.43)	489 (347-660)	57.43 (40.57-77.71)	0.15 (-0.65-0.95)
Ethiopia	19328 (13151-25955)	66.97 (44.23-93.01)	11055 (8367-14367)	15.33 (11.29-20.74)	-5.33 (-6.09--4.56)
Fiji	478 (394-571)	93.94 (76.45-113.11)	486 (366-627)	54.05 (40.79-69.6)	-1.61 (-1.97--1.26)
Finland	1865 (1238-2673)	33.12 (21.87-48.06)	1236 (789-1800)	21.25 (13.42-31.45)	-1.16 (-1.35--0.98)
France	26685 (17842-38770)	43.16 (28.74-62.77)	14241 (9012-20107)	20.95 (13.02-29.71)	-2.29 (-2.47--2.11)
Gabon	297 (214-398)	45.11 (31.93-61.17)	259 (188-367)	18.11 (13.22-26.12)	-2.95 (-3.42--2.48)
Gambia	362 (263-477)	67.87 (47.27-92)	711 (492-969)	46.16 (31.58-64.27)	-1.16 (-1.88--0.43)
Georgia	2357 (1920-2888)	36.96 (30.02-45.57)	495 (377-631)	10.64 (7.98-13.81)	-3.81 (-4.25--3.36)
Germany	38717 (27367-54548)	41.18 (28.78-58.12)	15823 (10374-22208)	16.84 (10.82-24)	-2.27 (-2.61--1.93)
Ghana	5102 (4076-6450)	55.66 (44.67-69.61)	6847 (5202-8934)	26.94 (20.35-35.19)	-1.93 (-2.47--1.4)
Greece	2995 (1866-4428)	25.93 (16.08-38.5)	1599 (960-2356)	14.2 (8.32-20.62)	-2.5 (-2.73--2.28)
Greenland	30 (22-38)	51.66 (38.47-66.54)	17 (12-22)	24.63 (17.72-33.34)	-2.53 (-2.74--2.31)
Grenada	21 (15-28)	29.59 (21.76-39.59)	28 (20-38)	24.13 (17.19-33.02)	-0.12 (-0.27-0.03)
Guam	19 (15-24)	15.99 (12.74-19.99)	14 (11-17)	7.7 (6.29-9.33)	-1.92 (-2.14--1.7)
Guatemala	1927 (1524-2388)	36.03 (29.03-43.82)	1442 (1085-1954)	9.55 (7.34-12.58)	-4.32 (-4.78--3.86)
Guinea	3903 (2716-5201)	98.36 (67.8-130.88)	5866 (4213-8161)	70.65 (50.72-100.12)	-0.96 (-1.58--0.34)
Guinea-Bissau	767 (560-1005)	138.46 (101.51-181.4)	936 (653-1283)	74.38 (52.35-100.63)	-1.74 (-2.51--0.97)
Guyana	173 (137-219)	28.41 (22.82-35.11)	219 (172-280)	27.71 (21.89-35.36)	0.16 (-0.05-0.38)
Haiti	2176 (1391-3087)	48.26 (30.15-70.3)	5771 (3753-9148)	52.44 (34.04-85.74)	1.14 (0.73-1.55)
Honduras	688 (536-871)	21.74 (17.08-27.42)	1460 (1077-1980)	16.67 (12.33-21.98)	-0.79 (-1.17--0.4)
Hungary	2009 (1432-2769)	17.51 (12.18-24.53)	1048 (673-1538)	9.79 (6.08-14.47)	-1.97 (-2.22--1.71)
Iceland	139 (92-207)	52.83 (34.81-78.27)	120 (76-181)	32.3 (20.15-49.02)	-1.6 (-1.7--1.51)
India	433720 (307529-692883)	73.45 (50.74-122.51)	445983 (325562-761428)	33.18 (24.12-57.42)	-2.06 (-2.42--1.7)
Indonesia	85480 (66846-104047)	62.54 (49.09-77.42)	139305 (112612-176810)	47.68 (38.35-60.39)	-0.01 (-0.26-0.25)
Iran (Islamic Republic of)	8491 (6591-10892)	24.31 (18.93-31.06)	9103 (7132-11514)	9.57 (7.54-12.06)	-2.25 (-2.67--1.84)
Iraq	1882 (1410-2420)	16.89 (12.95-21.86)	3145 (2339-4209)	8.78 (6.53-11.39)	-1.96 (-2.44--1.47)
Ireland	1759 (1186-2528)	49.79 (33.51-71.68)	1212 (762-1725)	23.28 (14.4-33.73)	-2.57 (-2.7--2.45)
Israel	1108 (801-1507)	24.06 (17.43-32.58)	1297 (840-1827)	13.74 (8.85-19.51)	-1.85 (-1.96--1.74)
Italy	14972 (9777-21353)	22.19 (14.41-31.88)	6882 (4312-10465)	10.07 (6.09-15.41)	-2.83 (-3.1--2.56)
Jamaica	452 (326-599)	22.2 (16.45-28.77)	599 (457-794)	19.16 (14.61-25.39)	-0.74 (-1.03--0.45)
Japan	52751 (37537-72494)	35.08 (24.95-48.39)	12977 (8408-19208)	9.38 (5.9-14.38)	-4.87 (-5.12--4.62)
Jordan	325 (234-437)	13.13 (9.73-17.18)	764 (521-1069)	6.14 (4.22-8.47)	-2.01 (-2.35--1.68)
Kazakhstan	3950 (3206-4859)	26.08 (21.06-31.92)	3370 (2639-4207)	16.29 (12.8-20.32)	-2.44 (-2.82--2.05)
Kenya	5135 (3375-9162)	42.95 (27.57-81.49)	13549 (9184-27525)	40.47 (26.42-86.84)	0.53 (-0.25-1.32)
Kiribati	20 (14-45)	38.57 (25.2-93.61)	54 (38-91)	51.94 (36.86-91.49)	2 (1.54-2.46)
Kuwait	268 (192-370)	18.1 (13.82-23.68)	681 (434-996)	11.64 (7.64-16.55)	-0.8 (-1.17--0.44)
Kyrgyzstan	1177 (909-1551)	32.91 (25.48-42.44)	693 (486-952)	10.53 (7.45-14.43)	-4.2 (-4.51--3.89)
Lao People's Democratic Republic	4357 (2816-5882)	165.6 (107.19-226.24)	3791 (2612-5433)	59.61 (40.61-84.57)	-3.33 (-3.84--2.81)
Latvia	838 (642-1093)	26.8 (20.2-35.46)	217 (152-302)	10.09 (6.8-14.6)	-3.62 (-3.9--3.34)
Lebanon	436 (305-594)	16.74 (11.71-22.6)	616 (421-897)	10.15 (6.99-14.59)	-1.07 (-1.21--0.93)
Lesotho	522 (362-720)	53.62 (37.06-74.22)	1015 (684-1424)	74.04 (49.8-105.19)	2.01 (1.29-2.73)
Liberia	1156 (841-1766)	79.11 (56.93-115.93)	1647 (1178-2247)	45.31 (32.17-62.23)	-1.88 (-2.57--1.17)
Libya	568 (433-734)	21.45 (16.35-27.6)	1067 (793-1404)	13.17 (9.77-17.21)	-0.59 (-0.99--0.19)
Lithuania	761 (573-989)	18.46 (13.83-24.26)	279 (188-397)	8.83 (5.78-12.86)	-2.68 (-2.91--2.44)
Luxembourg	207 (137-302)	47.7 (31.44-69.25)	166 (104-247)	21.89 (13.77-33.1)	-2.59 (-2.85--2.33)
Madagascar	15519 (12276-19367)	182.07 (143.45-229.56)	22119 (16205-30364)	102.52 (74.16-141.61)	-2.11 (-2.59--1.63)
Malawi	5322 (4157-6667)	94.27 (72-122)	7012 (5202-9433)	57.72 (42.24-78.46)	-2.05 (-2.8--1.29)
Malaysia	5550 (4570-6740)	43.06 (35.66-51.69)	5214 (4145-6432)	15.38 (12.24-18.81)	-3.59 (-3.93--3.25)
Maldives	55 (40-71)	43.07 (31.06-56.59)	53 (38-69)	9.55 (7.11-12.36)	-4.27 (-4.73--3.81)
Mali	6263 (4686-8155)	116.9 (86.69-152.35)	10641 (7177-15067)	77.35 (53.16-109.34)	-1.35 (-2.06--0.62)
Malta	138 (89-205)	34.83 (22.4-52.1)	106 (67-159)	23.21 (14.4-34.85)	-1.41 (-1.57--1.24)
Marshall Islands	14 (10-18)	52.86 (39.11-69.79)	19 (13-26)	36.55 (24.78-49.7)	-0.2 (-0.69-0.3)
Mauritania	820 (618-1074)	64.4 (47.54-84.78)	794 (573-1061)	26.61 (19.32-35.36)	-2.85 (-3.46--2.24)
Mauritius	462 (409-522)	49.53 (43.71-55.69)	255 (214-301)	15.63 (13.01-18.76)	-3.31 (-3.54--3.08)
Mexico	13081 (10009-16892)	20.77 (16.77-26.04)	9956 (7217-13326)	7.23 (5.24-9.69)	-3.1 (-3.32--2.88)
Micronesia (Federated States of)	38 (28-52)	58.24 (42.99-80.8)	40 (29-53)	41.08 (29.72-55.03)	-0.43 (-0.83--0.03)
Monaco	9 (5-13)	26.64 (16.33-40.43)	8 (5-12)	20.04 (12.11-30.22)	-1.02 (-1.13--0.92)
Mongolia	408 (305-541)	30.43 (22.63-41.67)	382 (291-485)	11.6 (8.81-14.65)	-3.01 (-3.46--2.57)
Montenegro	52 (32-78)	7.86 (4.79-11.75)	58 (36-83)	8.48 (5.18-12.51)	0.41 (0.28-0.54)
Morocco	4201 (3075-6075)	24.43 (17.76-36.11)	7098 (5362-9298)	18.46 (13.91-24.39)	-0.25 (-0.69-0.2)
Mozambique	6010 (4619-7929)	72.63 (55.18-99.63)	12911 (9201-17653)	70.69 (50.16-97.4)	0.14 (-0.59-0.87)
Myanmar	24593 (17195-32774)	80.77 (56.21-107.15)	24854 (18399-33371)	43.88 (32.47-58.74)	-1.78 (-2.1--1.45)
Namibia	600 (433-829)	74.13 (53.22-101.89)	987 (677-1401)	54.51 (38.12-77.07)	-0.57 (-1.22-0.08)
Nauru	5 (4-7)	72.95 (49.13-97.35)	5 (3-7)	55.39 (37.81-75.62)	-0.66 (-1.24--0.08)
Nepal	21671 (14845-30785)	187.67 (126.42-277.31)	17085 (11646-24663)	64.68 (43.77-94.07)	-2.65 (-3.19--2.11)
Netherlands	6014 (3867-8738)	35.96 (23.04-52.26)	4397 (2784-6398)	24.21 (15.28-35.66)	-1.44 (-1.63--1.25)
New Zealand	3002 (2071-4169)	83.68 (57.73-116.13)	1459 (1039-2022)	26.19 (18.4-36.28)	-3.71 (-3.99--3.43)
Nicaragua	422 (308-573)	16.43 (12.36-21.38)	763 (528-1061)	11.76 (8.26-15.9)	-0.52 (-0.86--0.17)
Niger	4166 (2904-5797)	99.49 (68.76-142.04)	7131 (4958-10270)	54.75 (37.48-79.68)	-1.96 (-2.84--1.07)
Nigeria	28040 (21256-36866)	51.88 (39.01-69.12)	41950 (31989-55390)	31.09 (23.38-40.98)	-2 (-2.77--1.23)
Niue	1 (1-1)	33.31 (25.1-44.28)	0 (0-1)	21.84 (16.23-29.47)	-1.32 (-1.5--1.13)
North Macedonia	361 (260-492)	17.12 (12.33-23.33)	317 (213-444)	11.43 (7.49-16.21)	-1.34 (-1.64--1.04)
Northern Mariana Islands	10 (8-13)	26.14 (20.36-33.03)	7 (6-9)	12.64 (10-15.76)	-2.34 (-2.65--2.02)
Norway	2865 (1958-3977)	60.17 (40.84-84.57)	1156 (742-1674)	19.49 (12.11-28.49)	-3.86 (-4.01--3.71)
Oman	323 (230-428)	26.46 (19.2-35.22)	613 (400-875)	11.78 (8.28-16.06)	-1.54 (-1.97--1.11)
Pakistan	25501 (17847-44981)	37.68 (25.64-69.57)	48822 (34262-85751)	29.43 (20.02-54.2)	-0.79 (-1.48--0.09)
Palau	8 (6-10)	58.23 (45.29-74.85)	14 (11-17)	57.47 (45.3-71.16)	1.08 (0.8-1.35)
Palestine	189 (136-256)	15.95 (11.49-21.2)	331 (231-454)	7.93 (5.74-10.74)	-1.77 (-2.39--1.15)
Panama	330 (238-455)	15.56 (11.56-20.69)	497 (339-694)	11.3 (7.71-15.75)	-1.1 (-1.27--0.92)
Papua New Guinea	1129 (723-1678)	44.14 (28.08-66.94)	3707 (2398-5888)	50.45 (32.01-81.7)	0.91 (0.3-1.53)
Paraguay	392 (276-545)	12.14 (8.94-16.45)	1024 (731-1432)	14.18 (10.18-19.59)	1.1 (0.79-1.41)
Peru	2029 (1446-2770)	10.73 (7.92-14.1)	3073 (1993-4389)	8.17 (5.35-11.61)	-0.25 (-0.4--0.1)
Philippines	26776 (22368-32063)	65.43 (54.88-78.1)	44377 (36482-53260)	42.84 (35.25-51.55)	-0.85 (-1.29--0.41)
Poland	23863 (16575-33462)	57.4 (39.62-80.31)	9908 (6426-14291)	21.81 (13.82-31.73)	-3.15 (-3.49--2.8)
Portugal	7834 (5054-11558)	71.62 (45.37-106.03)	4434 (2792-6708)	37.05 (22.73-56.62)	-1.95 (-2.22--1.67)
Puerto Rico	1089 (803-1449)	30.25 (22.36-40.22)	563 (391-779)	16.64 (11.31-23.43)	-2.7 (-2.89--2.5)
Qatar	83 (60-111)	27.22 (21.17-34.87)	397 (256-576)	11.13 (7.82-15.19)	-2.36 (-2.71--2.02)
Republic of Korea	16599 (13823-20084)	43.91 (36.5-52.56)	6398 (4406-8914)	9.11 (6.07-12.84)	-4.9 (-5.18--4.62)
Republic of Moldova	1266 (960-1685)	27.09 (20.58-35.94)	245 (159-354)	5.47 (3.41-7.94)	-5.79 (-6.1--5.48)
Romania	9984 (7357-13334)	37.76 (27.65-50.64)	2945 (1893-4237)	14.03 (8.65-20.33)	-3.69 (-3.93--3.45)
Russian Federation	51526 (40291-65970)	30.1 (23.45-38.89)	11538 (7955-15937)	7.07 (4.77-9.9)	-5.11 (-5.35--4.87)
Rwanda	9778 (7251-12730)	217.15 (161.97-278.31)	7071 (5043-10023)	67.9 (47.8-97.19)	-4.25 (-4.82--3.67)
Saint Kitts and Nevis	9 (7-11)	23.35 (18.21-29.9)	9 (6-11)	12.18 (8.65-16.66)	-1.64 (-1.91--1.36)
Saint Lucia	55 (43-69)	50.32 (40.27-62.8)	66 (51-86)	31.39 (24.01-41.82)	-1.14 (-1.33--0.96)
Saint Vincent and the Grenadines	18 (14-24)	20.73 (16.31-26.48)	23 (18-29)	18.41 (14.12-23.13)	-0.01 (-0.19-0.16)
Samoa	57 (41-85)	52.25 (36.31-77.79)	49 (37-65)	28.18 (21-37.31)	-1.97 (-2.39--1.55)
San Marino	8 (5-11)	28.92 (18.07-43.38)	8 (5-12)	22.78 (13.96-33.53)	-0.69 (-0.84--0.54)
Sao Tome and Principe	46 (36-57)	62.26 (49.13-77.6)	78 (55-104)	48.91 (35.01-63.79)	-0.8 (-1.44--0.15)
Saudi Arabia	2431 (1809-3217)	26.55 (19.18-36.75)	7059 (5128-8975)	16.6 (12.3-20.96)	-0.29 (-0.73-0.15)
Senegal	3063 (2301-4017)	71.1 (53.22-93.02)	3442 (2572-4874)	31.23 (23.09-44.33)	-2.19 (-2.85--1.53)
Serbia	1866 (1370-2468)	16.79 (12.32-22.1)	1137 (807-1540)	10.45 (7.19-14.51)	-1.9 (-2.18--1.62)
Seychelles	20 (16-24)	32.21 (26.53-38.99)	22 (17-26)	17.26 (13.82-20.73)	-1.25 (-1.41--1.09)
Sierra Leone	1954 (1442-2603)	77.28 (56.69-103.19)	2590 (1802-3702)	45.52 (30.91-64.44)	-1.47 (-2.14--0.79)
Singapore	1151 (843-1574)	34.4 (25.51-45.78)	740 (479-1057)	10.08 (6.39-14.58)	-3.68 (-4.02--3.34)
Slovakia	634 (439-899)	11.61 (8.06-16.39)	523 (334-760)	8.33 (5.13-12.3)	-0.85 (-1.09--0.61)
Slovenia	578 (375-824)	26.24 (16.88-37.84)	368 (228-542)	16.44 (9.84-24.39)	-1.81 (-2.02--1.6)
Solomon Islands	54 (34-82)	29.19 (18.05-45.26)	280 (203-373)	58.57 (41.75-80.72)	3.87 (3.12-4.64)
Somalia	5779 (3811-8213)	138.52 (90.13-195.88)	10753 (7332-14935)	95.2 (61.8-136.1)	-1.43 (-2.26--0.59)
South Africa	12968 (11197-15009)	45.03 (38.84-52.39)	12672 (11251-14677)	21.75 (19.37-25.19)	-2.49 (-3.03--1.94)
South Sudan	2838 (1906-4051)	79.95 (52.68-119.25)	3220 (2167-4579)	53.93 (35.5-77.47)	-1.59 (-2.37--0.8)
Spain	8568 (5763-12490)	20.51 (13.68-30.05)	6590 (4155-9744)	12.89 (8-19.22)	-1.21 (-1.43--0.99)
Sri Lanka	6442 (5289-7813)	46.47 (38.08-56.47)	6128 (4258-8086)	23.1 (16.16-30.58)	-1.97 (-2.2--1.75)
Sudan	5593 (3278-8571)	49.19 (28.66-76.99)	6447 (4495-9292)	23.78 (16.06-34.89)	-2.44 (-3.19--1.68)
Suriname	74 (59-93)	21.59 (17.36-26.87)	114 (90-145)	18.33 (14.43-23.5)	-0.16 (-0.3--0.02)
Sweden	5929 (3879-8321)	62.24 (40.19-88.98)	2827 (1777-4216)	25.87 (15.89-38.99)	-2.65 (-2.97--2.32)
Switzerland	3604 (2457-5175)	45.7 (30.9-66.48)	2148 (1350-3255)	22.23 (13.75-33.77)	-2.45 (-2.61--2.29)
Syrian Arab Republic	2310 (1775-3115)	30.95 (23.1-43.3)	2170 (1603-2785)	14.23 (10.57-18.02)	-2.02 (-2.58--1.45)
Taiwan (Province of China)	6149 (4639-7988)	30.86 (23.65-39.62)	4575 (3037-6554)	15.56 (10.15-22.81)	-1.78 (-2.03--1.52)
Tajikistan	743 (566-961)	21.92 (16.49-28.17)	856 (601-1143)	10.51 (7.49-14.01)	-2.46 (-3.02--1.9)
Thailand	19699 (14923-25493)	41.85 (31.82-53.48)	18577 (13849-24182)	21.37 (15.82-28.03)	-1.79 (-2.09--1.49)
Timor-Leste	242 (164-351)	55.85 (37.95-87.04)	351 (249-483)	34.84 (24.55-48.35)	-1.4 (-2.04--0.75)
Togo	1980 (1538-2525)	101.15 (77.73-129.42)	3822 (2820-5115)	63.76 (47.43-86.86)	-0.99 (-1.64--0.33)
Tokelau	0 (0-1)	34.21 (20.94-58.15)	0 (0-0)	23.99 (15.9-34.29)	-0.96 (-1.14--0.79)
Tonga	24 (19-31)	36.81 (28.12-48.4)	22 (16-29)	25.02 (18.68-33.21)	-1.18 (-1.59--0.77)
Trinidad and Tobago	214 (178-260)	19.69 (16.62-23.54)	222 (179-281)	14.07 (11.27-17.92)	-0.91 (-1.28--0.55)
Tunisia	1348 (1040-1719)	21.57 (16.75-27.6)	1700 (1225-2305)	12.45 (8.97-16.84)	-1.35 (-1.57--1.14)
Turkey	14240 (10190-19282)	29.59 (21.52-39.39)	12444 (8313-17743)	13.35 (8.85-19.15)	-2.67 (-2.92--2.43)
Turkmenistan	644 (441-859)	24.55 (16.57-32.57)	420 (290-592)	8.03 (5.52-11.35)	-3.6 (-3.94--3.25)
Tuvalu	5 (3-6)	57.21 (41.7-79.43)	4 (3-6)	36.2 (25.6-48.92)	-1.25 (-1.41--1.08)
Uganda	10099 (7182-13480)	104.48 (72.2-141.07)	15814 (10876-23120)	59.61 (40.82-91.25)	-2.55 (-3.37--1.73)
Ukraine	7736 (5293-11004)	13.55 (9.09-19.44)	3095 (2019-4446)	6.56 (4.21-9.57)	-3.23 (-3.5--2.96)
United Arab Emirates	1243 (900-1645)	86.59 (65.22-111.58)	5935 (4053-8200)	43.48 (31.07-58.51)	-1.47 (-1.74--1.2)
United Kingdom	42000 (28506-59675)	69.26 (46.78-98.47)	25470 (16888-36861)	36.07 (23.5-51.66)	-2.17 (-2.37--1.97)
United Republic of Tanzania	13640 (10153-17294)	84.95 (63.2-106.82)	25929 (18893-35481)	63.87 (46.33-88.27)	-0.91 (-1.5--0.31)
United States of America	79806 (55292-110628)	29.52 (20.46-40.78)	109739 (75606-153038)	29.9 (20.53-41.8)	0.54 (0.33-0.74)
United States Virgin Islands	24 (19-32)	22.88 (17.54-30.37)	17 (13-23)	18.36 (13.25-24.88)	-0.51 (-0.6--0.41)
Uruguay	961 (717-1292)	29.42 (21.84-39.7)	755 (542-1019)	19.57 (13.92-26.44)	-1.18 (-1.3--1.06)
Uzbekistan	9736 (7560-12354)	70.8 (55.34-90.89)	8519 (6416-11219)	24.93 (18.89-33.02)	-3.65 (-4.13--3.16)
Vanuatu	88 (55-135)	96.19 (60.25-152.05)	189 (126-326)	80.64 (53.71-142.29)	-0.58 (-1.15--0.01)
Venezuela (Bolivarian Republic of)	2493 (1828-3269)	15.63 (11.88-20.3)	3358 (2410-4532)	11.83 (8.39-16.08)	-0.66 (-0.78--0.53)
Viet Nam	9849 (7469-12524)	19.74 (14.99-25.38)	23204 (16985-29324)	21 (15.39-26.33)	1.85 (1.48-2.21)
Yemen	3738 (2502-5589)	56 (36.56-84.29)	5062 (3560-6985)	24.56 (17-35.21)	-2.73 (-3.57--1.88)
Zambia	2055 (1563-2697)	51.7 (38.71-68.64)	4340 (2918-6238)	38.04 (24.94-54.94)	-1.19 (-2.09--0.28)
Zimbabwe	3377 (2672-4183)	66.16 (51.42-82.12)	10866 (7954-14679)	115.46 (84-154.23)	2.85 (1.92-3.8)
