# Supplementary material for: Global, regional, and national disease burden of pneumoconiosis, chronic obstructive pulmonary disease, tracheal-bronchus-and-lung cancer, and asthma attributable to occupational risks, 1990–2021: a systematic analysis for the global burden of disease study 2021
Source: Front Public Health. 2025 Oct 8;13:1652216. doi: 10.3389/fpubh.2025.1652216 (PMC12540489; doi:10.3389/fpubh.2025.1652216)
Supplement: Supplementary file 2 [file Supplementary_file_2.zip › Table S3.xls]

## Sheet: Table S3
	Number of YLDs cases (95% UI) in 1990	The age-standardized YLDs rate/100000 (95% UI) in 1990	Number of YLDs cases (95% UI) in 2021	The age-standardized YLDs rate/100000 (95% UI) in 2021	EAPC (95% CI)
Global	737464 (469282-1086997)	14.96 (9.6-22.2)	725527 (466135-1052130)	8.71 (5.59-12.66)	-1.58 (-1.67--1.5)
Sex
Both	737464 (469282-1086997)	14.96 (9.6-22.2)	725527 (466135-1052130)	8.71 (5.59-12.66)	-1.81 (-1.92--1.7)
Female	289504 (179335-427744)	11.77 (7.34-17.39)	315669 (199729-456889)	7.61 (4.81-11.03)	-1.47 (-1.58--1.37)
Male	447960 (283822-661856)	18.26 (11.68-27.02)	409858 (259327-598340)	9.84 (6.21-14.4)	-2.05 (-2.16--1.95)
Age
15-19 years	63841 (34272-106577)	12.29 (6.6-20.52)	48596 (26259-79743)	7.79 (4.21-12.78)	-1.72 (-1.85--1.59)
20-24 years	77922 (43069-132150)	15.83 (8.75-26.86)	62551 (35860-102362)	10.47 (6.01-17.14)	-1.5 (-1.6--1.4)
25-29 years	78697 (44751-122856)	17.78 (10.11-27.76)	69001 (40669-107144)	11.73 (6.91-18.21)	-1.41 (-1.5--1.31)
30-34 years	78033 (44892-123085)	20.25 (11.65-31.94)	77265 (44876-121255)	12.78 (7.42-20.06)	-1.51 (-1.6--1.42)
35-39 years	80429 (44501-126793)	22.83 (12.63-36)	79342 (45569-121096)	14.15 (8.12-21.59)	-1.61 (-1.72--1.5)
40-44 years	76022 (44990-117603)	26.54 (15.7-41.05)	76840 (46468-116639)	15.36 (9.29-23.32)	-1.84 (-1.98--1.71)
45-49 years	66689 (39618-98854)	28.72 (17.06-42.57)	74724 (45569-110504)	15.78 (9.62-23.34)	-2.05 (-2.18--1.92)
50-54 years	66010 (39391-101867)	31.05 (18.53-47.92)	71461 (43929-108512)	16.06 (9.87-24.39)	-2.16 (-2.29--2.03)
55-59 years	59446 (37991-87294)	32.1 (20.51-47.14)	66009 (42571-95684)	16.68 (10.76-24.18)	-2.02 (-2.16--1.87)
60-64 years	46166 (28313-74939)	28.74 (17.63-46.66)	50571 (31355-78659)	15.8 (9.8-24.58)	-1.91 (-2.1--1.73)
65-69 years	22582 (13421-36229)	18.27 (10.86-29.31)	24420 (14913-37629)	8.85 (5.41-13.64)	-2.33 (-2.43--2.23)
70-74 years	13489 (7620-21074)	15.93 (9-24.89)	15286 (9204-23260)	7.43 (4.47-11.3)	-2.44 (-2.5--2.38)
75-79 years	6415 (3689-9860)	10.42 (5.99-16.02)	7124 (4364-10730)	5.4 (3.31-8.14)	-2.34 (-2.45--2.24)
80-84 years	1723 (1013-2695)	4.87 (2.86-7.62)	2337 (1417-3523)	2.67 (1.62-4.02)	-2.07 (-2.13--2)
SDI region
High-middle SDI	145747 (90479-216470)	13.19 (8.2-19.57)	106221 (65500-157165)	7.11 (4.31-10.78)	-2.3 (-2.46--2.14)
High SDI	276508 (176315-408877)	28.62 (18.17-42.5)	223290 (143713-325967)	18.45 (11.71-27.16)	-1.23 (-1.44--1.01)
Low-middle SDI	95275 (60991-143742)	10.68 (6.85-16)	128655 (83148-188582)	7.1 (4.56-10.31)	-1.4 (-1.47--1.32)
Low SDI	58876 (37538-87599)	16.14 (10.44-23.64)	93567 (60343-136843)	10.64 (7.02-15.24)	-1.55 (-1.62--1.47)
Middle SDI	160097 (99596-239516)	10.33 (6.51-15.41)	173012 (108684-249584)	6.41 (4.01-9.24)	-1.79 (-1.88--1.71)
GBD region
Advanced Health System	367526 (232724-547313)	25.61 (16.15-38.23)	274446 (175441-403294)	16.26 (10.28-24.15)	-1.32 (-1.5--1.13)
Africa	64811 (41450-96779)	13.96 (9.04-20.63)	113269 (73471-166780)	10.09 (6.66-14.49)	-1.13 (-1.49--0.77)
African Region	56608 (36105-84511)	15.34 (9.91-22.74)	97729 (63126-143752)	10.72 (7.04-15.35)	-1.28 (-1.68--0.89)
America	120566 (75098-177264)	17.47 (10.94-25.44)	163576 (105058-236701)	14.63 (9.36-21.33)	-0.06 (-0.17-0.05)
Andean Latin America	2111 (1279-3162)	5.95 (3.7-8.8)	4051 (2416-6007)	5.91 (3.53-8.73)	0.36 (0.22-0.51)
Asia	318842 (202956-479221)	11.31 (7.22-16.92)	317654 (202482-459341)	6.24 (3.97-9.04)	-1.79 (-1.9--1.68)
Australasia	9243 (6077-13422)	42.71 (28.09-62.07)	7406 (4726-10834)	23.2 (14.65-34.23)	-2.34 (-2.55--2.14)
Basic Health System	218109 (134204-325967)	10.17 (6.39-15.12)	234815 (148777-339223)	6.75 (4.18-9.83)	-1.3 (-1.42--1.18)
Caribbean	4796 (2976-7140)	14.02 (8.87-20.78)	6607 (4167-9611)	13.22 (8.33-19.29)	-0.17 (-0.24--0.1)
Central Africa	5542 (3504-8244)	11.98 (7.63-17.63)	9911 (6397-14525)	8.1 (5.33-11.84)	-1.36 (-1.84--0.87)
Central Asia	7016 (4453-10468)	11.88 (7.55-17.84)	8407 (5399-12633)	8.4 (5.39-12.65)	-1.02 (-1.16--0.88)
Central Europe	34209 (21381-51035)	24.95 (15.47-37.34)	17904 (11035-26265)	13.62 (8.34-20.11)	-2.04 (-2.26--1.82)
Central Latin America	14666 (8961-22033)	10.24 (6.31-15.16)	17305 (10764-25358)	6.45 (4.01-9.45)	-1.22 (-1.31--1.12)
Central Sub-Saharan Africa	4461 (2848-6633)	11.98 (7.73-17.58)	7102 (4596-10480)	7.2 (4.7-10.72)	-1.87 (-2.38--1.36)
Commonwealth High Income	54337 (34814-79410)	45.73 (29.31-66.94)	37394 (23794-55213)	24.42 (15.27-36.14)	-2.09 (-2.24--1.95)
Commonwealth Low Income	24805 (15666-37246)	16.51 (10.47-24.57)	41674 (26360-62069)	11.85 (7.6-17.33)	-0.99 (-1.33--0.65)
Commonwealth Middle Income	92802 (59888-140236)	10.25 (6.63-15.24)	120443 (77714-175223)	6.14 (3.96-8.88)	-1.47 (-1.73--1.2)
East Asia	115014 (68483-174932)	9.39 (5.68-14.24)	95024 (57408-139817)	5.74 (3.41-8.54)	-1.87 (-2.09--1.65)
East Asia & Pacific - WB	218365 (136092-326213)	12.09 (7.71-17.95)	187556 (118928-271043)	6.98 (4.32-10.15)	-1.8 (-1.96--1.65)
Eastern Africa	28593 (18221-42392)	22.02 (13.94-32.69)	45042 (28684-65959)	14.16 (9.24-20.36)	-1.51 (-1.89--1.14)
Eastern Europe	40435 (25521-60187)	16.23 (10.17-24.23)	14150 (8688-21116)	6.23 (3.77-9.24)	-3.27 (-3.46--3.09)
Eastern Mediterranean Region	22562 (14427-33175)	8.23 (5.27-12.09)	46242 (29647-68412)	6.47 (4.14-9.55)	-0.47 (-0.77--0.17)
Eastern Sub-Saharan Africa	32203 (20368-47968)	22.97 (14.54-34)	51629 (32976-75759)	15.02 (9.84-21.52)	-1.48 (-1.87--1.09)
Europe	231498 (145057-345107)	26.63 (16.49-39.89)	129787 (80305-190236)	14.09 (8.67-20.71)	-2.03 (-2.21--1.86)
Europe & Central Asia - WB	236506 (148379-352775)	25.95 (16.11-38.85)	136482 (84523-200605)	13.61 (8.4-20)	-2.04 (-2.21--1.87)
European Region	237690 (149146-354574)	25.88 (16.07-38.74)	137993 (85450-202749)	13.59 (8.39-19.97)	-2.04 (-2.21--1.87)
High-income Asia Pacific	47607 (29825-70347)	23.95 (15.04-35.64)	17579 (10875-26497)	8.33 (5.03-12.69)	-3.71 (-3.94--3.47)
High-income North America	72010 (45135-105501)	24 (15.05-35.03)	102346 (66313-147965)	25.09 (16.1-36.57)	0.86 (0.64-1.09)
Latin America & Caribbean - WB	49340 (30652-73411)	12.5 (7.75-18.32)	61689 (38212-90156)	8.71 (5.4-12.77)	-1.08 (-1.2--0.96)
Limited Health System	137160 (88508-206177)	11.46 (7.39-17.14)	190003 (123396-275446)	7.2 (4.68-10.39)	-1.35 (-1.63--1.08)
Middle East & North Africa - WB	16499 (10368-24240)	8.54 (5.4-12.42)	34178 (21727-50704)	6.85 (4.4-10.12)	-0.24 (-0.47--0.02)
Minimal Health System	13706 (8713-20245)	14.38 (9.28-20.84)	25480 (16500-37079)	10.48 (6.86-15.05)	-1.15 (-1.63--0.67)
North Africa and Middle East	27114 (17066-39667)	10.35 (6.56-15.08)	46873 (29954-68823)	7.33 (4.68-10.76)	-0.87 (-1.07--0.67)
North America	71996 (45127-105481)	23.99 (15.04-35.02)	102338 (66307-147953)	25.09 (16.1-36.57)	0.86 (0.64-1.09)
Northern Africa	6817 (4280-10062)	7.21 (4.59-10.73)	13027 (8248-19668)	6.32 (4-9.48)	-0.1 (-0.34-0.14)
Oceania	339 (218-490)	6.87 (4.44-9.91)	736 (481-1058)	6.19 (4.04-8.77)	-0.03 (-0.36-0.29)
Region of the Americas	120566 (75098-177264)	17.47 (10.94-25.44)	163576 (105058-236701)	14.63 (9.36-21.33)	-0.06 (-0.17-0.05)
South-East Asia Region	113404 (72256-171045)	10.89 (6.98-16.37)	134999 (87202-196696)	6.33 (4.1-9.25)	-1.39 (-1.58--1.2)
South Asia	82430 (52506-124742)	9.84 (6.3-14.77)	97024 (62171-141422)	5.43 (3.48-7.9)	-1.61 (-1.87--1.36)
South Asia - WB	85321 (54526-128834)	9.91 (6.35-14.84)	101684 (65549-148033)	5.54 (3.57-8.07)	-1.59 (-1.84--1.33)
Southeast Asia	47921 (30337-70615)	12.45 (7.97-18.31)	69344 (44646-101443)	9.16 (5.9-13.43)	-0.53 (-0.68--0.37)
Southern Africa	7502 (4812-11041)	10.6 (6.87-15.35)	11845 (7717-17496)	7.52 (4.92-10.87)	-1.27 (-1.58--0.96)
Southern Latin America	9987 (6251-14771)	20.85 (13.08-30.79)	12524 (7856-18430)	16.57 (10.32-24.62)	-0.57 (-0.67--0.47)
Southern Sub-Saharan Africa	2722 (1727-3909)	6.66 (4.23-9.59)	3436 (2238-4867)	4.38 (2.86-6.22)	-1.48 (-1.77--1.19)
Sub-Saharan Africa - WB	58223 (37087-86795)	15.77 (10.2-23.39)	100547 (64949-147360)	11.01 (7.24-15.72)	-1.31 (-1.72--0.9)
Tropical Latin America	17952 (10660-26615)	12.42 (7.43-18.54)	21433 (13049-31880)	8.68 (5.27-12.93)	-1.39 (-1.68--1.09)
Western Africa	16357 (10449-24404)	13.96 (9.19-20.86)	33444 (21542-49192)	10.93 (7.06-15.98)	-0.99 (-1.51--0.46)
Western Europe	147600 (91879-221330)	34.92 (21.57-52.61)	88218 (54712-128591)	19.15 (11.68-27.99)	-1.83 (-2.02--1.64)
Western Pacific Region	181223 (112230-272335)	11.91 (7.47-17.72)	139777 (87154-205211)	6.51 (3.98-9.51)	-2.13 (-2.31--1.95)
Western Sub-Saharan Africa	17627 (11263-26358)	13.58 (8.95-20.32)	36428 (23498-53641)	10.59 (6.87-15.42)	-0.98 (-1.5--0.46)
World Bank High Income	317758 (201763-473061)	28.9 (18.25-43.13)	250104 (160731-367221)	18.73 (11.86-27.76)	-1.2 (-1.39--1.01)
World Bank Low Income	39460 (24914-58794)	15.98 (10.19-23.47)	59803 (38745-86736)	10.14 (6.73-14.42)	-1.61 (-1.98--1.24)
World Bank Lower Middle Income	166301 (106868-248536)	11.02 (7.11-16.44)	235589 (153322-343773)	7.37 (4.79-10.68)	-1.04 (-1.26--0.81)
World Bank Upper Middle Income	212982 (130572-319574)	10.52 (6.53-15.68)	179247 (110165-261174)	6.18 (3.74-9.09)	-1.88 (-2.03--1.73)
Country
Afghanistan	1201 (742-1761)	15.09 (9.11-21.76)	2149 (1356-3122)	9.41 (5.92-13.53)	-2 (-2.47--1.52)
Albania	235 (143-351)	7.71 (4.73-11.5)	203 (126-298)	6.62 (3.99-9.66)	-0.09 (-0.34-0.17)
Algeria	1027 (618-1565)	5.3 (3.21-8.13)	2168 (1335-3280)	4.7 (2.91-7.06)	0.51 (0.27-0.75)
American Samoa	3 (2-4)	6.88 (4.5-9.85)	2 (1-2)	3.22 (2.09-4.75)	-2.2 (-2.43--1.97)
Andorra	24 (15-36)	36.78 (23.19-54.71)	23 (15-35)	22.78 (13.99-33.95)	-1.82 (-2.1--1.53)
Angola	1151 (720-1710)	16.61 (10.69-24.42)	1493 (933-2215)	6.56 (4.16-9.65)	-3.45 (-3.97--2.92)
Antigua and Barbuda	7 (4-10)	11.73 (7.16-17.25)	11 (7-16)	11 (6.73-15.97)	-0.16 (-0.36-0.04)
Argentina	6908 (4291-10300)	21.58 (13.4-32.18)	8249 (5112-12359)	16.66 (10.29-25.06)	-0.71 (-0.79--0.64)
Armenia	166 (100-252)	4.93 (2.99-7.43)	153 (90-227)	4.56 (2.67-6.78)	0.49 (0.12-0.87)
Australia	6699 (4363-9645)	37.11 (24.18-53.49)	6219 (3941-9229)	23.54 (14.74-35.01)	-1.98 (-2.27--1.7)
Austria	2513 (1517-3842)	29.41 (17.74-45.01)	1740 (1046-2597)	17.92 (10.65-26.66)	-1.68 (-1.83--1.53)
Azerbaijan	718 (457-1067)	10.75 (6.89-15.73)	735 (450-1086)	5.96 (3.62-8.87)	-1.75 (-1.94--1.56)
Bahamas	35 (22-52)	13.24 (8.27-19.6)	58 (37-85)	13.55 (8.57-19.92)	-0.17 (-0.43-0.09)
Bahrain	57 (36-84)	11.58 (7.39-16.75)	134 (84-199)	6.99 (4.34-10.32)	-1.18 (-1.45--0.91)
Bangladesh	6031 (3778-9070)	8.24 (5.3-12.31)	7229 (4405-10849)	4.44 (2.73-6.68)	-1.81 (-2.22--1.41)
Barbados	47 (29-71)	18.21 (11.25-27.39)	68 (43-99)	20.08 (12.52-29.56)	0.5 (0.33-0.66)
Belarus	2530 (1530-3884)	22.1 (13.13-34.2)	1348 (841-1997)	12.59 (7.72-19.05)	-1.69 (-1.93--1.44)
Belgium	2991 (1834-4535)	27.28 (16.62-41.56)	1675 (1021-2457)	13.81 (8.34-20.39)	-2.06 (-2.27--1.85)
Belize	16 (10-24)	10.06 (6.27-14.85)	62 (39-93)	13.6 (8.53-20.21)	1.21 (1.06-1.36)
Benin	471 (293-707)	15.41 (9.69-22.8)	968 (616-1417)	10.08 (6.5-14.86)	-1.37 (-1.92--0.82)
Bermuda	9 (6-13)	12.91 (8.15-19.37)	7 (4-10)	10.69 (6.43-15.66)	-1.02 (-1.2--0.84)
Bhutan	49 (31-71)	11.97 (7.48-17.36)	50 (32-74)	6.7 (4.23-9.93)	-1.45 (-1.78--1.11)
Bolivia (Plurinational State of)	315 (191-476)	5.83 (3.55-8.69)	662 (397-990)	5.55 (3.34-8.24)	-0.12 (-0.41-0.18)
Bosnia and Herzegovina	481 (286-747)	9.68 (5.78-14.89)	396 (238-589)	10.61 (6.19-16.16)	0.42 (0.22-0.62)
Botswana	97 (62-148)	10.98 (6.92-16.52)	224 (147-321)	9.65 (6.32-13.82)	-0.12 (-0.48-0.25)
Brazil	17665 (10478-26202)	12.53 (7.5-18.68)	20639 (12560-30778)	8.62 (5.23-12.88)	-1.46 (-1.76--1.16)
Brunei Darussalam	36 (22-57)	16.68 (10.38-25.16)	53 (33-78)	10.32 (6.47-15.01)	-1.13 (-1.29--0.96)
Bulgaria	1243 (774-1870)	13.23 (8.18-19.89)	692 (428-1023)	9.14 (5.45-13.51)	-1.07 (-1.26--0.88)
Burkina Faso	806 (489-1214)	12.48 (7.53-18.38)	1618 (1001-2466)	9.67 (6.06-14.47)	-0.95 (-1.43--0.47)
Burundi	1222 (763-1837)	30.46 (18.84-45.47)	1698 (1073-2567)	17.03 (10.89-25.3)	-2.07 (-2.5--1.63)
Cabo Verde	26 (16-39)	10.93 (6.91-16)	29 (18-42)	4.79 (2.97-6.98)	-1.84 (-2.19--1.5)
Cambodia	1057 (653-1558)	14.73 (9.28-21.92)	1707 (1084-2507)	10.37 (6.56-15.17)	-0.73 (-1.04--0.42)
Cameroon	669 (413-1014)	9.07 (5.67-13.58)	1819 (1140-2706)	7.48 (4.66-10.96)	-0.41 (-0.85-0.03)
Canada	6210 (3785-9863)	20.91 (12.74-33.28)	5080 (3150-7554)	12.85 (7.84-19.47)	-1.12 (-1.33--0.9)
Central African Republic	315 (199-462)	16.92 (10.74-24.83)	427 (272-640)	10.65 (6.86-16.05)	-1.57 (-2.08--1.06)
Chad	334 (209-501)	8.45 (5.37-12.34)	768 (472-1187)	6.93 (4.28-10.38)	-0.83 (-1.44--0.21)
Chile	2419 (1507-3638)	19.77 (12.46-29.38)	3708 (2334-5464)	16.57 (10.29-24.3)	-0.21 (-0.45-0.03)
China	108175 (64170-164706)	9.12 (5.51-13.87)	86712 (52243-127595)	5.45 (3.21-8.16)	-1.99 (-2.22--1.77)
Colombia	2766 (1641-4196)	9.55 (5.81-14.12)	3827 (2322-5659)	7.12 (4.31-10.54)	-0.26 (-0.4--0.11)
Comoros	44 (26-66)	14.24 (8.84-21.49)	67 (41-98)	9.72 (5.94-14.22)	-0.94 (-1.32--0.57)
Congo	245 (155-362)	14.97 (9.74-21.67)	382 (246-549)	8.41 (5.41-12.12)	-2.06 (-2.48--1.65)
Cook Islands	1 (1-2)	6.16 (3.86-8.82)	1 (0-1)	4.05 (2.49-6.04)	-0.8 (-1.24--0.36)
Costa Rica	473 (282-714)	16.58 (10.09-24.94)	693 (417-1035)	13.13 (7.88-19.54)	-0.81 (-0.94--0.68)
Côte d'Ivoire	1063 (648-1572)	12.6 (7.68-18.63)	2137 (1381-3132)	9.74 (6.41-14.09)	-0.83 (-1.21--0.44)
Croatia	712 (429-1075)	12.6 (7.65-19.06)	482 (288-714)	10.51 (6.1-15.87)	-0.65 (-0.86--0.44)
Cuba	1900 (1142-2796)	15.71 (9.59-23.06)	1564 (971-2299)	13.09 (7.96-19.68)	-0.9 (-1.07--0.72)
Cyprus	242 (142-365)	29.71 (17.41-44.75)	412 (242-619)	25.18 (14.94-37.78)	-0.27 (-0.47--0.06)
Czechia	1260 (778-1931)	11.62 (7.1-17.91)	954 (583-1421)	8.44 (5.06-12.7)	-1.05 (-1.24--0.86)
Democratic People's Republic of Korea	3195 (1957-4799)	15.16 (9.23-22.7)	4354 (2727-6394)	13.53 (8.43-20.15)	-0.15 (-0.3-0)
Democratic Republic of the Congo	2654 (1634-4034)	10.28 (6.5-15.39)	4660 (2940-7001)	7.18 (4.6-10.89)	-1.32 (-1.84--0.8)
Denmark	1480 (950-2158)	25.9 (16.62-37.68)	909 (559-1336)	15.01 (9.16-21.95)	-1.92 (-2.13--1.7)
Djibouti	32 (20-47)	10.59 (6.74-15.62)	74 (47-114)	6.43 (4.06-9.81)	-1.55 (-1.85--1.24)
Dominica	9 (6-13)	13.51 (8.67-20.06)	10 (6-14)	13.47 (8.61-19.56)	-0.07 (-0.27-0.13)
Dominican Republic	435 (271-640)	6.53 (4.07-9.51)	890 (555-1307)	7.68 (4.81-11.25)	0.8 (0.69-0.9)
Ecuador	424 (254-648)	4.5 (2.75-6.7)	836 (492-1257)	4.5 (2.66-6.74)	0.24 (0.15-0.33)
Egypt	3729 (2348-5568)	8.48 (5.37-12.79)	7004 (4396-10754)	7.33 (4.66-11.14)	-0.39 (-0.64--0.14)
El Salvador	670 (401-1021)	14.94 (9.21-22.15)	923 (565-1409)	14.24 (8.8-21.66)	0.22 (0.07-0.37)
Equatorial Guinea	33 (21-50)	11.69 (7.38-17.39)	70 (43-103)	6.07 (3.85-8.89)	-2.18 (-2.71--1.63)
Eritrea	186 (114-269)	7.72 (4.83-11.07)	396 (251-600)	7.1 (4.53-10.58)	0.15 (-0.22-0.53)
Estonia	253 (161-370)	14.38 (9.07-21.23)	124 (77-182)	8.47 (5.2-12.82)	-1.86 (-2.15--1.56)
Eswatini	72 (46-107)	14.79 (9.41-21.79)	117 (75-172)	12.42 (8.19-18.08)	-0.25 (-0.77-0.29)
Ethiopia	4086 (2462-6217)	11.57 (7.19-17.42)	3491 (2097-5269)	3.86 (2.42-5.65)	-3.93 (-4.39--3.47)
Fiji	53 (34-79)	8.72 (5.57-12.81)	50 (32-73)	5.37 (3.43-7.84)	-1.57 (-1.75--1.4)
Finland	1586 (968-2390)	28.33 (17.31-43.07)	1175 (725-1738)	20.36 (12.5-30.56)	-0.75 (-0.92--0.58)
France	23484 (14721-35707)	38.09 (23.89-57.91)	13309 (8119-19148)	19.73 (11.81-28.47)	-2 (-2.2--1.81)
Gabon	63 (38-93)	8.76 (5.38-12.9)	71 (45-103)	4.55 (2.9-6.63)	-2.12 (-2.47--1.78)
Gambia	61 (38-91)	9.47 (5.97-13.77)	151 (95-220)	8.35 (5.28-12.24)	-0.42 (-0.88-0.05)
Georgia	612 (376-917)	10.12 (6.11-15.23)	241 (154-355)	5.96 (3.68-8.91)	-2.03 (-2.24--1.83)
Germany	28752 (17542-45083)	31.23 (18.88-48.69)	14123 (8665-20471)	15.37 (9.29-22.56)	-1.44 (-1.81--1.06)
Ghana	1073 (672-1608)	10.1 (6.43-14.96)	1675 (1035-2383)	5.79 (3.59-8.12)	-1.8 (-2.13--1.46)
Greece	2774 (1648-4215)	24.08 (14.23-36.73)	1552 (914-2306)	13.81 (7.94-20.23)	-2.35 (-2.57--2.12)
Greenland	20 (13-29)	35.42 (23.16-49.87)	13 (9-19)	19.63 (12.84-28.69)	-1.99 (-2.19--1.8)
Grenada	14 (9-22)	19.49 (11.96-29.57)	20 (12-30)	17.19 (10.37-26.28)	0.06 (-0.08-0.2)
Guam	9 (5-14)	6.68 (4.11-9.9)	5 (3-6)	2.71 (1.71-3.93)	-2.6 (-3.09--2.11)
Guatemala	737 (454-1149)	11.02 (6.96-16.83)	934 (576-1426)	5.74 (3.57-8.62)	-1.98 (-2.21--1.74)
Guinea	729 (451-1100)	16.44 (10.22-25.11)	1337 (832-1970)	13.43 (8.57-19.72)	-0.67 (-1.09--0.25)
Guinea-Bissau	107 (69-157)	16.3 (10.48-24.02)	165 (103-248)	11.07 (7.01-16.5)	-1.24 (-1.75--0.72)
Guyana	90 (58-132)	12.82 (8.38-18.79)	117 (74-169)	14.55 (9.25-21.04)	0.34 (0.23-0.45)
Haiti	833 (513-1278)	16.6 (10.36-25.32)	2566 (1614-3821)	21.1 (13.41-31.02)	1.55 (1.28-1.82)
Honduras	310 (191-466)	8.12 (5.05-12)	716 (428-1079)	7.22 (4.44-10.82)	-0.5 (-0.7--0.3)
Hungary	1520 (938-2290)	13.58 (8.33-20.61)	955 (578-1445)	9.1 (5.41-13.73)	-1.34 (-1.54--1.14)
Iceland	124 (76-191)	46.94 (28.89-72.4)	114 (69-175)	30.91 (18.72-47.61)	-1.36 (-1.46--1.26)
India	70355 (44910-106615)	10.43 (6.69-15.6)	79638 (50860-116516)	5.65 (3.61-8.29)	-1.65 (-1.88--1.43)
Indonesia	19625 (12056-29259)	12.63 (7.87-18.7)	27580 (17978-40445)	9.1 (5.92-13.33)	-0.49 (-0.66--0.32)
Iran (Islamic Republic of)	3620 (2243-5302)	9.08 (5.68-13.19)	4876 (3127-7016)	4.97 (3.2-7.21)	-1.45 (-1.78--1.12)
Iraq	954 (603-1408)	7.39 (4.75-10.74)	1759 (1115-2548)	4.45 (2.81-6.37)	-1.45 (-1.77--1.13)
Ireland	1511 (939-2287)	42.93 (26.63-65.01)	1153 (705-1664)	22.27 (13.37-32.73)	-2.24 (-2.36--2.11)
Israel	829 (520-1223)	17.89 (11.27-26.43)	1152 (700-1682)	12.3 (7.42-18.04)	-1.26 (-1.34--1.17)
Italy	13283 (8127-19652)	19.8 (11.97-29.43)	6615 (4035-10191)	9.76 (5.77-15.09)	-2.57 (-2.84--2.29)
Jamaica	304 (189-448)	13.96 (8.81-20.35)	365 (233-534)	11.63 (7.42-17)	-0.89 (-1.08--0.69)
Japan	41065 (25854-60612)	27.55 (17.4-40.85)	11946 (7404-18180)	8.83 (5.34-13.8)	-4.17 (-4.39--3.94)
Jordan	200 (122-303)	7.08 (4.37-10.62)	594 (364-897)	4.61 (2.8-6.88)	-0.82 (-1.05--0.59)
Kazakhstan	696 (441-1038)	4.38 (2.78-6.5)	737 (464-1095)	3.68 (2.33-5.5)	-0.51 (-0.61--0.42)
Kenya	1533 (908-2325)	10.26 (6.2-15.46)	3533 (2221-5304)	8.55 (5.44-12.66)	-0.18 (-0.64-0.29)
Kiribati	4 (3-6)	7.1 (4.51-10.19)	10 (6-14)	8.98 (5.84-12.73)	1.62 (1.26-1.97)
Kuwait	190 (113-290)	10.77 (6.6-16.44)	616 (370-939)	10.17 (6.17-14.97)	0.36 (0.04-0.67)
Kyrgyzstan	608 (369-939)	16.3 (9.96-24.94)	517 (315-769)	7.7 (4.72-11.42)	-2.58 (-2.77--2.39)
Lao People's Democratic Republic	532 (338-788)	17.25 (11.16-25.24)	640 (398-942)	9.06 (5.7-13.26)	-2.04 (-2.35--1.73)
Latvia	498 (309-746)	16.73 (10.34-25.11)	178 (112-264)	8.77 (5.39-13.23)	-2.28 (-2.48--2.09)
Lebanon	269 (167-407)	10.07 (6.26-15.12)	496 (305-757)	8.11 (5.07-12.26)	-0.27 (-0.38--0.16)
Lesotho	39 (25-57)	3.48 (2.26-5.15)	56 (37-80)	3.53 (2.31-5.07)	0.44 (0.06-0.83)
Liberia	145 (89-219)	8.43 (5.24-12.41)	321 (207-472)	7.18 (4.64-10.48)	-0.63 (-1.04--0.22)
Libya	241 (148-359)	7.98 (5.02-11.72)	448 (281-655)	5.32 (3.35-7.77)	-0.45 (-0.73--0.17)
Lithuania	450 (276-682)	11.23 (6.81-17.05)	244 (154-364)	8 (4.99-12.02)	-1.18 (-1.34--1.01)
Luxembourg	178 (108-272)	41.26 (25.1-62.73)	158 (96-239)	20.92 (12.78-32.17)	-2.24 (-2.49--1.99)
Madagascar	5580 (3428-8258)	53.3 (33.59-79.26)	7350 (4728-10857)	28.46 (18.36-41.93)	-2.32 (-2.54--2.09)
Malawi	1609 (995-2403)	22.52 (14.12-33.19)	2270 (1411-3460)	14.49 (9.13-21.16)	-1.8 (-2.22--1.38)
Malaysia	2062 (1274-3039)	14.01 (8.8-20.5)	2370 (1515-3461)	6.78 (4.36-9.89)	-2.39 (-2.57--2.22)
Maldives	12 (8-18)	8.08 (5.12-11.88)	27 (16-41)	4.26 (2.65-6.44)	-1.14 (-1.46--0.81)
Mali	593 (356-877)	9.51 (5.73-13.98)	1271 (805-1899)	7.57 (4.82-11.17)	-0.88 (-1.35--0.4)
Malta	124 (76-191)	31.37 (19.1-48.81)	103 (63-155)	22.53 (13.72-34.19)	-1.14 (-1.29--0.99)
Marshall Islands	2 (2-4)	8.04 (5.24-11.53)	3 (2-4)	4.99 (3.23-7.15)	-0.84 (-1.16--0.52)
Mauritania	260 (160-390)	18.33 (11.41-27.02)	379 (237-556)	11.8 (7.44-17.09)	-1.67 (-2.14--1.19)
Mauritius	111 (69-163)	10.64 (6.75-15.41)	96 (60-139)	6.31 (3.97-9.24)	-1.57 (-1.77--1.37)
Mexico	7545 (4646-11249)	10.18 (6.41-15.13)	6783 (4115-9917)	4.92 (2.99-7.21)	-2.28 (-2.4--2.16)
Micronesia (Federated States of)	6 (4-9)	8.68 (5.54-12.54)	6 (4-9)	6.05 (3.78-8.61)	-0.63 (-0.9--0.35)
Monaco	9 (5-13)	26.12 (15.88-39.86)	8 (5-12)	19.71 (11.78-29.87)	-1.01 (-1.11--0.91)
Mongolia	137 (86-205)	8.83 (5.72-12.81)	212 (128-309)	6.26 (3.85-9.21)	-0.68 (-0.98--0.38)
Montenegro	48 (28-74)	7.33 (4.25-11.23)	55 (33-80)	8.18 (4.87-12.19)	0.55 (0.42-0.67)
Morocco	1001 (636-1495)	4.92 (3.18-7.33)	2142 (1379-3151)	5.46 (3.51-8.02)	0.72 (0.3-1.14)
Mozambique	1700 (1067-2516)	17.5 (11.05-25.87)	3822 (2424-5682)	16.71 (10.74-24.47)	-0.2 (-0.65-0.26)
Myanmar	2345 (1475-3539)	6.78 (4.26-10.13)	2790 (1768-4045)	4.79 (3.04-6.93)	-1.01 (-1.2--0.82)
Namibia	73 (48-108)	7.84 (5.23-11.4)	146 (92-212)	7.12 (4.59-10.24)	0.07 (-0.39-0.53)
Nauru	1 (1-1)	10.77 (6.87-15.53)	1 (0-1)	6.97 (4.54-10.04)	-1.34 (-1.71--0.97)
Nepal	1795 (1119-2648)	13.67 (8.65-19.99)	1754 (1127-2577)	6.23 (4.04-9.14)	-2.11 (-2.56--1.67)
Netherlands	5643 (3479-8357)	33.76 (20.77-50)	4282 (2674-6282)	23.67 (14.74-35.11)	-1.31 (-1.49--1.13)
New Zealand	2544 (1615-3713)	70.83 (44.93-103.52)	1187 (764-1733)	21.58 (13.84-31.35)	-3.72 (-3.97--3.46)
Nicaragua	279 (170-430)	9.59 (5.96-14.16)	571 (348-865)	8.43 (5.18-12.67)	0.19 (-0.03-0.4)
Niger	781 (499-1176)	14.66 (9.34-21.52)	1821 (1158-2713)	10.89 (6.95-16.02)	-1.06 (-1.62--0.49)
Nigeria	9346 (6037-14330)	15.54 (10.24-23.77)	19714 (12522-29381)	12.87 (8.21-18.99)	-0.94 (-1.53--0.34)
Niue	0 (0-0)	6.53 (4.16-9.61)	0 (0-0)	3.61 (2.31-5.16)	-1.83 (-2.02--1.63)
North Macedonia	252 (155-379)	11.94 (7.35-18.02)	270 (165-399)	9.95 (6.02-14.81)	-0.47 (-0.74--0.21)
Northern Mariana Islands	3 (2-4)	5.33 (3.39-7.64)	2 (1-2)	2.84 (1.77-4.1)	-2.25 (-2.83--1.67)
Norway	2399 (1509-3516)	51.18 (32.17-75.54)	1080 (666-1597)	18.42 (11.02-27.44)	-3.47 (-3.6--3.34)
Oman	146 (83-223)	8.53 (5.1-12.77)	479 (273-741)	7.99 (4.71-12.23)	0.63 (0.4-0.87)
Pakistan	4200 (2618-6273)	5.44 (3.42-8.12)	8352 (5141-12347)	4.23 (2.66-6.14)	-0.61 (-1.08--0.13)
Palau	1 (1-2)	7.51 (4.88-10.8)	1 (1-2)	5.2 (3.37-7.43)	-0.36 (-0.72--0.01)
Palestine	103 (62-158)	7.56 (4.61-11.5)	241 (146-360)	5.33 (3.25-7.86)	-0.62 (-1.05--0.19)
Panama	233 (141-351)	10.2 (6.32-15.26)	415 (259-603)	9.44 (5.88-13.66)	-0.26 (-0.4--0.12)
Papua New Guinea	187 (119-270)	6.15 (3.93-8.85)	520 (334-759)	6.02 (3.88-8.59)	0.25 (-0.13-0.63)
Paraguay	286 (172-432)	8.19 (4.96-12.23)	795 (501-1182)	10.68 (6.78-15.74)	1.47 (1.22-1.71)
Peru	1372 (816-2067)	6.64 (4.05-9.87)	2553 (1529-3779)	6.72 (4.02-9.92)	0.58 (0.42-0.74)
Philippines	8868 (5732-13145)	19.04 (12.4-28.26)	13141 (8317-19248)	11.87 (7.56-17.42)	-1.18 (-1.45--0.91)
Poland	19365 (12183-28833)	46.94 (29.3-69.55)	9298 (5823-13651)	20.68 (12.75-30.61)	-2.62 (-2.93--2.31)
Portugal	6848 (4122-10566)	63.13 (37.23-97.5)	4253 (2603-6521)	35.72 (21.37-55.22)	-1.61 (-1.9--1.32)
Puerto Rico	748 (473-1113)	20.7 (13.06-30.72)	433 (264-649)	13.16 (8-19.92)	-2.15 (-2.31--1.99)
Qatar	53 (31-80)	10.65 (6.58-15.79)	348 (208-525)	8.3 (5.12-12.27)	-0.5 (-0.83--0.16)
Republic of Korea	5660 (3442-8905)	13.18 (8.13-20.04)	4882 (3040-7146)	7.28 (4.38-10.82)	-1.8 (-2.12--1.48)
Republic of Moldova	736 (457-1087)	15.85 (9.88-23.42)	210 (124-317)	4.83 (2.81-7.29)	-4.29 (-4.56--4.02)
Romania	6486 (3945-9695)	25.35 (15.39-38.03)	2668 (1613-3968)	13.03 (7.67-19.46)	-2.62 (-2.83--2.41)
Russian Federation	29691 (18841-43993)	17.79 (11.19-26.43)	9231 (5661-13642)	5.82 (3.54-8.69)	-3.69 (-3.89--3.49)
Rwanda	3994 (2437-6065)	75.4 (46.85-113.37)	3908 (2443-5954)	33.5 (20.94-50.12)	-2.73 (-3.08--2.37)
Saint Kitts and Nevis	5 (3-7)	12.91 (8.08-18.99)	6 (4-9)	8.7 (5.38-12.98)	-0.92 (-1.08--0.76)
Saint Lucia	29 (18-43)	24.56 (15.65-35.76)	39 (25-56)	19.23 (12.19-28.05)	-0.58 (-0.71--0.45)
Saint Vincent and the Grenadines	10 (6-14)	9.85 (6.01-15.06)	12 (8-18)	10.2 (6.5-14.8)	0.27 (0.15-0.4)
Samoa	10 (6-16)	8.48 (5.32-12.71)	9 (6-14)	4.96 (3.14-7.54)	-1.92 (-2.25--1.58)
San Marino	7 (4-11)	27.58 (16.83-41.98)	8 (5-12)	22.27 (13.5-33.05)	-0.64 (-0.79--0.49)
Sao Tome and Principe	7 (4-10)	7.93 (4.99-11.47)	17 (11-24)	9.1 (5.94-13.2)	0.25 (-0.22-0.72)
Saudi Arabia	711 (449-1049)	6.11 (3.88-8.92)	2960 (1856-4366)	6.16 (3.88-9.07)	0.9 (0.66-1.14)
Senegal	398 (245-586)	7.61 (4.73-11.16)	673 (421-1011)	5.29 (3.34-7.84)	-1.17 (-1.58--0.76)
Serbia	1060 (657-1551)	9.95 (6.12-14.74)	831 (522-1226)	8.18 (5.01-12.19)	-0.79 (-0.98--0.6)
Seychelles	5 (3-8)	8.04 (5.08-11.87)	7 (5-11)	6.05 (3.88-8.86)	-0.59 (-0.77--0.41)
Sierra Leone	335 (205-500)	11.49 (7.02-17.1)	571 (358-868)	8.46 (5.34-12.49)	-0.99 (-1.44--0.53)
Singapore	847 (531-1275)	24.55 (15.45-35.93)	698 (437-1015)	9.55 (5.85-14.07)	-2.64 (-2.99--2.29)
Slovakia	500 (300-753)	9.18 (5.52-13.71)	478 (286-716)	7.76 (4.58-11.69)	-0.36 (-0.57--0.14)
Slovenia	501 (297-749)	22.91 (13.55-34.64)	360 (221-534)	16.19 (9.57-24.14)	-1.39 (-1.59--1.18)
Solomon Islands	12 (7-18)	5.39 (3.34-8.12)	61 (39-88)	10.86 (7-15.71)	3.72 (3.18-4.28)
Somalia	1493 (923-2157)	28.18 (17.67-40.81)	3017 (1942-4409)	20.65 (13.39-29.83)	-1.11 (-1.64--0.59)
South Africa	1932 (1209-2825)	6.23 (3.85-9.17)	1591 (1017-2243)	2.63 (1.69-3.71)	-3.18 (-3.55--2.81)
South Sudan	779 (468-1161)	17.63 (10.83-26.52)	793 (499-1176)	10.87 (6.99-15.97)	-1.77 (-2.2--1.33)
Spain	6943 (4188-10884)	16.74 (9.98-26.3)	6135 (3685-9284)	12.11 (7.2-18.43)	-0.7 (-0.92--0.48)
Sri Lanka	1677 (1087-2487)	11.34 (7.44-16.65)	2484 (1609-3528)	9.52 (6.17-13.56)	-0.37 (-0.52--0.23)
Sudan	1148 (688-1781)	8.24 (5.01-12.89)	1968 (1232-2971)	5.74 (3.56-8.4)	-1.23 (-1.69--0.76)
Suriname	37 (23-55)	9.95 (6.39-14.97)	58 (37-85)	9.65 (6.1-14.16)	0.26 (0.11-0.41)
Sweden	5306 (3259-7716)	56.16 (33.96-82.97)	2713 (1659-4100)	24.95 (14.98-38.06)	-2.47 (-2.79--2.16)
Switzerland	2985 (1857-4569)	38.3 (23.59-58.97)	2041 (1243-3141)	21.3 (12.78-32.78)	-1.99 (-2.13--1.84)
Syrian Arab Republic	709 (445-1057)	7.6 (4.77-10.96)	790 (492-1165)	5.33 (3.29-7.89)	-0.88 (-1.14--0.61)
Taiwan (Province of China)	3644 (2155-5410)	17.52 (10.49-26.07)	3957 (2423-5959)	13.8 (8.32-20.97)	-0.37 (-0.61--0.14)
Tajikistan	252 (155-397)	6.55 (4.16-10.03)	358 (218-544)	3.89 (2.37-5.86)	-1.65 (-1.98--1.31)
Thailand	8262 (5198-12394)	15.75 (9.97-23.29)	9016 (5713-13437)	10.93 (6.72-16.36)	-0.88 (-1.14--0.61)
Timor-Leste	57 (35-85)	10.65 (6.78-15.76)	76 (48-111)	6.92 (4.4-10.04)	-1.61 (-2.07--1.15)
Togo	423 (264-626)	16.92 (10.75-24.75)	995 (612-1503)	14.32 (8.96-21.46)	-0.37 (-0.74-0.01)
Tokelau	0 (0-0)	7.07 (4.47-10.28)	0 (0-0)	4.38 (2.79-6.41)	-1.33 (-1.53--1.13)
Tonga	8 (5-11)	10.46 (6.47-15.78)	7 (4-11)	7.8 (4.89-12.13)	-1.13 (-1.45--0.8)
Trinidad and Tobago	91 (57-137)	7.67 (4.84-11.38)	85 (53-124)	5.84 (3.61-8.59)	-0.54 (-0.98--0.09)
Tunisia	559 (350-819)	8.06 (5.06-11.75)	886 (554-1305)	6.66 (4.15-9.82)	-0.25 (-0.41--0.1)
Turkey	9235 (5628-13625)	18 (11.17-26.67)	9864 (5977-14926)	10.68 (6.45-16.4)	-1.97 (-2.23--1.72)
Turkmenistan	321 (203-468)	11.05 (6.96-16.15)	205 (128-315)	3.83 (2.4-5.87)	-3.09 (-3.29--2.89)
Tuvalu	1 (0-1)	9.12 (5.87-13.14)	1 (0-1)	5.54 (3.51-8.04)	-1.58 (-1.74--1.43)
Uganda	3801 (2365-5594)	31.54 (19.69-46.42)	6976 (4235-10242)	21.03 (12.83-30.66)	-1.74 (-2.24--1.24)
Ukraine	6278 (3842-9509)	11.2 (6.79-17.01)	2815 (1722-4183)	6.06 (3.69-9.01)	-2.6 (-2.81--2.39)
United Arab Emirates	792 (516-1171)	41.71 (27.37-59.69)	5016 (3142-7244)	33.47 (20.99-48.75)	-0.2 (-0.61-0.2)
United Kingdom	37443 (24004-55099)	62.03 (39.59-91.29)	23407 (14888-34720)	33.41 (20.81-48.93)	-2.11 (-2.3--1.91)
United Republic of Tanzania	5802 (3455-8781)	30.16 (18.61-45.56)	13365 (8289-20384)	28.37 (17.85-42.47)	-0.22 (-0.58-0.14)
United States of America	65777 (41373-96793)	24.34 (15.33-35.62)	97251 (63104-140307)	26.48 (17.03-38.41)	1.01 (0.78-1.24)
United States Virgin Islands	14 (8-21)	12.81 (7.81-19.06)	11 (7-16)	12.24 (7.48-18.3)	-0.21 (-0.28--0.14)
Uruguay	659 (423-983)	20.38 (13.08-30.5)	566 (354-828)	14.87 (9.23-21.72)	-0.83 (-0.96--0.7)
Uzbekistan	3506 (2186-5360)	23.11 (14.71-34.73)	5251 (3337-7908)	14.97 (9.53-22.48)	-1.06 (-1.31--0.81)
Vanuatu	16 (9-23)	14.41 (8.8-21.47)	27 (17-39)	10.05 (6.41-14.69)	-1.25 (-1.64--0.85)
Venezuela (Bolivarian Republic of)	1654 (987-2400)	9.52 (5.78-13.84)	2443 (1521-3579)	8.82 (5.4-13)	0 (-0.08-0.08)
Viet Nam	3239 (2022-4904)	5.87 (3.73-8.63)	9314 (5897-13876)	8.42 (5.35-12.67)	2.48 (2.21-2.75)
Yemen	1153 (725-1735)	14.46 (9.03-21.55)	1891 (1186-2725)	7.36 (4.61-10.52)	-2.07 (-2.65--1.49)
Zambia	320 (204-479)	6.14 (3.97-8.88)	824 (519-1230)	5.47 (3.5-8.16)	-0.4 (-0.92-0.12)
Zimbabwe	509 (318-773)	7.7 (4.86-11.39)	1302 (840-1911)	11.21 (7.13-16.36)	1.81 (1.3-2.33)
