# Supplementary material for: Global, regional, and national disease burden of pneumoconiosis, chronic obstructive pulmonary disease, tracheal-bronchus-and-lung cancer, and asthma attributable to occupational risks, 1990–2021: a systematic analysis for the global burden of disease study 2021
Source: Front Public Health. 2025 Oct 8;13:1652216. doi: 10.3389/fpubh.2025.1652216 (PMC12540489; doi:10.3389/fpubh.2025.1652216)
Supplement: Supplementary file 2 [file Supplementary_file_2.zip › Table S4.xls]

## Sheet: Table S4
	Number of YLLs cases (95% UI) in 1990	The age-standardized YLLs rate/100000 (95% UI) in 1990	Number of YLLs cases (95% UI) in 2021	The age-standardized YLLs rate/100000 (95% UI) in 2021	EAPC (95% CI)
Global	1039144 (831226-1457439)	23.09 (18.31-32.86)	1036039 (850172-1445792)	12.04 (9.89-16.73)	-1.8 (-1.94--1.66)
Sex
Both	1039144 (831226-1457439)	23.09 (18.31-32.86)	1036039 (850172-1445792)	12.04 (9.89-16.73)	-2.23 (-2.33--2.13)
Female	288861 (203507-401791)	12.53 (8.83-17.53)	339751 (254908-483667)	7.85 (5.91-11.17)	-1.76 (-1.87--1.65)
Male	750283 (562891-1195964)	34.32 (25.57-56.19)	696288 (564599-1063179)	16.41 (13.32-25.02)	-2.45 (-2.55--2.35)
Age
15-19 years	22874 (15680-31731)	4.4 (3.02-6.11)	14680 (10244-20812)	2.35 (1.64-3.34)	-2.33 (-2.46--2.19)
20-24 years	44965 (31030-60820)	9.14 (6.31-12.36)	36594 (26645-49981)	6.13 (4.46-8.37)	-1.6 (-1.74--1.45)
25-29 years	53876 (38377-72509)	12.17 (8.67-16.38)	46818 (35068-61150)	7.96 (5.96-10.39)	-1.59 (-1.77--1.41)
30-34 years	59109 (42489-77880)	15.34 (11.02-20.21)	57412 (43149-75503)	9.5 (7.14-12.49)	-1.63 (-1.77--1.49)
35-39 years	73938 (51785-101628)	20.99 (14.7-28.85)	71616 (53080-94819)	12.77 (9.46-16.91)	-1.64 (-1.72--1.55)
40-44 years	82857 (58874-113406)	28.92 (20.55-39.59)	88149 (64396-118224)	17.62 (12.87-23.63)	-1.84 (-1.94--1.74)
45-49 years	102281 (68820-146224)	44.05 (29.64-62.97)	109089 (79784-150631)	23.04 (16.85-31.81)	-2.16 (-2.22--2.1)
50-54 years	130234 (84689-191545)	61.27 (39.84-90.11)	126628 (91012-179611)	28.46 (20.46-40.37)	-2.66 (-2.76--2.55)
55-59 years	146218 (94815-227278)	78.95 (51.2-122.72)	152238 (108079-226234)	38.47 (27.31-57.17)	-2.4 (-2.57--2.23)
60-64 years	140170 (82929-233696)	87.27 (51.63-145.51)	137285 (94431-211441)	42.9 (29.51-66.07)	-2.59 (-2.77--2.4)
65-69 years	88724 (51024-153051)	71.78 (41.28-123.82)	88970 (61190-133968)	32.25 (22.18-48.57)	-2.52 (-2.9--2.14)
70-74 years	56004 (31649-105440)	66.15 (37.38-124.54)	62379 (39631-101969)	30.3 (19.25-49.54)	-2.37 (-2.65--2.09)
75-79 years	29055 (17455-53493)	47.2 (28.36-86.9)	32485 (21114-50227)	24.63 (16.01-38.08)	-2.33 (-2.6--2.06)
80-84 years	8838 (5281-16505)	24.98 (14.93-46.66)	11695 (7595-18463)	13.35 (8.67-21.08)	-1.98 (-2.26--1.7)
SDI region
High-middle SDI	87281 (76863-106466)	8.12 (7.16-9.9)	39892 (35133-45416)	2.3 (2.04-2.62)	-4.64 (-4.88--4.41)
High SDI	75130 (71353-79764)	7.56 (7.2-8.02)	30074 (28126-32036)	2.29 (2.14-2.44)	-4.32 (-4.72--3.93)
Low-middle SDI	421203 (306468-656674)	56.21 (40.37-90.25)	475717 (364965-764640)	28.79 (21.84-46.87)	-2.11 (-2.31--1.9)
Low SDI	204625 (155488-295064)	70.98 (53.02-105.52)	238627 (173800-336029)	34.99 (25.18-51)	-2.47 (-2.61--2.33)
Middle SDI	250172 (211887-329457)	19.26 (16.06-25.86)	250886 (223073-292457)	8.91 (7.92-10.35)	-2.65 (-2.76--2.53)
GBD region
Advanced Health System	113695 (108129-120215)	7.64 (7.27-8.06)	36965 (34688-39345)	1.99 (1.87-2.12)	-4.82 (-5.16--4.47)
Africa	184275 (146746-226430)	49.83 (39.47-62.86)	244759 (188289-323502)	26.85 (20.58-36.03)	-1.99 (-2.65--1.31)
African Region	162446 (129147-199713)	55.49 (43.42-69.5)	219508 (169295-297832)	30.26 (23.07-41.54)	-1.99 (-2.7--1.26)
America	39541 (37596-41838)	6.05 (5.73-6.41)	34825 (32283-37861)	3.01 (2.79-3.27)	-2.39 (-2.55--2.23)
Andean Latin America	1429 (1169-1798)	5.31 (4.3-6.77)	1093 (834-1412)	1.71 (1.31-2.22)	-3.14 (-3.44--2.85)
Asia	743194 (565761-1104803)	30.22 (22.87-46.06)	740712 (601016-1110178)	14.09 (11.44-21.06)	-1.89 (-2.1--1.68)
Australasia	2180 (2029-2353)	10.09 (9.38-10.88)	1108 (1016-1199)	3.22 (2.97-3.49)	-3.51 (-3.89--3.13)
Basic Health System	279982 (239663-346689)	15.26 (12.96-19.22)	275279 (241852-312924)	7.33 (6.46-8.32)	-1.86 (-2.04--1.67)
Caribbean	4137 (3395-4955)	13.75 (11.22-16.56)	6209 (4527-9178)	12.04 (8.78-17.83)	0.04 (-0.1-0.17)
Central Africa	26984 (19170-40976)	73.3 (51.93-113.01)	42060 (28626-67157)	44.12 (29.75-74.87)	-1.68 (-2.5--0.85)
Central Asia	14324 (12025-16554)	26.61 (22.33-30.74)	7977 (6702-9520)	8.13 (6.83-9.69)	-4.55 (-5.03--4.06)
Central Europe	11218 (10175-12634)	7.6 (6.93-8.55)	1772 (1599-2008)	1.05 (0.95-1.18)	-6.72 (-7.25--6.18)
Central Latin America	9890 (9170-10677)	9.37 (8.59-10.19)	6637 (5818-7555)	2.49 (2.18-2.84)	-3.95 (-4.3--3.6)
Central Sub-Saharan Africa	21006 (13736-36500)	70.99 (45.71-126.44)	29232 (18358-53013)	38.06 (23.08-72.76)	-2.18 (-3.03--1.32)
Commonwealth High Income	8494 (8181-8824)	7.01 (6.75-7.27)	4064 (3861-4246)	2.43 (2.32-2.53)	-3.23 (-3.52--2.93)
Commonwealth Low Income	71529 (51679-111122)	63.68 (44.66-104.16)	84244 (58234-125516)	29.16 (19.9-43.8)	-2.1 (-2.79--1.41)
Commonwealth Middle Income	437517 (310835-716079)	56.48 (39.53-95.63)	472657 (349460-837878)	26.24 (19.27-47.01)	-2.08 (-2.53--1.63)
East Asia	104215 (80466-142414)	9.88 (7.54-13.73)	46180 (35654-59891)	2.27 (1.78-2.91)	-4.35 (-4.61--4.08)
East Asia & Pacific - WB	267085 (224286-332084)	16.41 (13.66-20.66)	254683 (221141-293758)	8.52 (7.38-9.87)	-1.61 (-1.79--1.43)
Eastern Africa	60636 (46085-76517)	63.01 (47.11-81.22)	72976 (53253-109327)	30.67 (21.92-47.27)	-2.51 (-3.29--1.73)
Eastern Europe	25178 (23205-26984)	9.37 (8.66-10.04)	2794 (2553-3062)	1.04 (0.95-1.13)	-7.96 (-8.35--7.57)
Eastern Mediterranean Region	60153 (45581-93731)	27.24 (20.64-44.05)	84980 (65362-126048)	14.28 (10.86-21.44)	-1.84 (-2.44--1.24)
Eastern Sub-Saharan Africa	68580 (52949-86113)	65.85 (49.75-85.56)	88950 (63646-130794)	34.82 (24.7-53.2)	-2.24 (-3.04--1.43)
Europe	71016 (66709-75683)	7.65 (7.21-8.15)	14739 (13750-15996)	1.34 (1.26-1.45)	-6.05 (-6.41--5.69)
Europe & Central Asia - WB	81760 (76165-87541)	8.44 (7.9-9.02)	21479 (19616-23515)	1.8 (1.65-1.96)	-5.53 (-5.91--5.16)
European Region	82153 (76529-87939)	8.42 (7.87-9)	21670 (19793-23710)	1.8 (1.65-1.96)	-5.53 (-5.91--5.15)
High-income Asia Pacific	22977 (21197-25163)	11.37 (10.5-12.44)	2629 (2276-3354)	0.91 (0.8-1.19)	-8.73 (-9.21--8.26)
High-income North America	15181 (14562-15808)	5.05 (4.84-5.25)	13046 (12300-13746)	3.21 (3.02-3.39)	-2 (-2.28--1.72)
Latin America & Caribbean - WB	24721 (23073-26788)	7.47 (6.93-8.13)	21920 (19540-25073)	3.04 (2.71-3.48)	-2.72 (-2.96--2.49)
Limited Health System	589887 (428612-930755)	59.62 (42.87-97.59)	640391 (487199-1035791)	27.47 (20.68-45.49)	-2.14 (-2.65--1.63)
Middle East & North Africa - WB	27895 (22515-39735)	18.18 (14.59-25.9)	31112 (26165-36685)	7.11 (6-8.39)	-2.52 (-3--2.04)
Minimal Health System	54847 (39986-72897)	71.24 (51.6-95.89)	82562 (57446-119195)	44.81 (31.32-66.58)	-1.63 (-2.45--0.79)
North Africa and Middle East	41161 (32702-57288)	19.85 (15.63-28.15)	41285 (34438-49778)	7.28 (6.05-8.79)	-2.85 (-3.32--2.38)
North America	15176 (14557-15804)	5.04 (4.84-5.25)	13044 (12299-13746)	3.21 (3.02-3.39)	-2 (-2.28--1.72)
Northern Africa	15226 (12005-21165)	19.87 (15.66-28)	15344 (12441-19066)	8.19 (6.61-10.18)	-2.47 (-2.9--2.04)
Oceania	1765 (1243-2464)	43.64 (30.81-61.68)	4395 (2998-6692)	43.2 (29.25-66.8)	0.4 (-0.17-0.98)
Region of the Americas	39541 (37596-41838)	6.05 (5.73-6.41)	34825 (32283-37861)	3.01 (2.79-3.27)	-2.39 (-2.55--2.23)
South-East Asia Region	528902 (383154-835011)	59.81 (42.47-97.57)	566113 (434891-906002)	27.73 (21.14-44.78)	-1.84 (-2.19--1.48)
South Asia	443157 (306761-751824)	62.25 (41.98-108.63)	456187 (328015-827576)	27.33 (19.55-50.08)	-2.11 (-2.55--1.67)
South Asia - WB	452121 (314550-762319)	61.69 (41.73-106.86)	463232 (334965-835609)	27.06 (19.5-49.3)	-2.14 (-2.57--1.7)
Southeast Asia	141171 (113162-168956)	42.67 (34.57-51.91)	204528 (175287-241244)	27.52 (23.65-32.46)	-0.68 (-0.95--0.41)
Southern Africa	29855 (24797-35200)	51.4 (42.23-61.51)	45375 (37220-55666)	35.11 (28.86-42.96)	-1.16 (-1.79--0.52)
Southern Latin America	2813 (2505-3117)	5.92 (5.27-6.56)	1454 (1354-1566)	1.88 (1.75-2.02)	-3.61 (-3.75--3.46)
Southern Sub-Saharan Africa	15632 (13402-18071)	43.66 (37.29-50.6)	23471 (19832-27260)	32.49 (27.47-37.69)	-0.64 (-1.2--0.08)
Sub-Saharan Africa - WB	169541 (133345-206765)	58.03 (44.93-72.65)	229678 (175943-309315)	32.03 (24.26-43.62)	-1.99 (-2.73--1.24)
Tropical Latin America	6597 (5931-7324)	5.58 (5.01-6.27)	6738 (6176-7351)	2.59 (2.38-2.83)	-2.71 (-3.11--2.31)
Western Africa	51574 (39094-65174)	51.52 (38.3-65.05)	69004 (52577-89618)	27.24 (20.92-35.4)	-2.08 (-2.84--1.3)
Western Europe	26900 (25125-28717)	6.01 (5.64-6.4)	6750 (6443-7078)	1.26 (1.2-1.31)	-5.19 (-5.54--4.83)
Western Pacific Region	162317 (135773-205833)	11.86 (9.81-15.26)	107317 (92244-126318)	4.31 (3.74-5.02)	-2.93 (-3.15--2.71)
Western Sub-Saharan Africa	59632 (45516-75140)	53.81 (40.39-67.16)	83602 (64221-107597)	29.4 (22.7-38.11)	-1.93 (-2.7--1.16)
World Bank High Income	84156 (80309-89331)	7.39 (7.06-7.82)	31729 (29785-33709)	2.19 (2.06-2.32)	-4.29 (-4.64--3.95)
World Bank Low Income	109478 (83066-138255)	56.42 (42.12-72.85)	139016 (99543-195636)	29.95 (21.42-43.29)	-2.2 (-2.91--1.49)
World Bank Lower Middle Income	659205 (496668-996692)	51.45 (38.33-81.45)	768262 (617677-1161775)	26.19 (20.87-40.31)	-1.7 (-2.12--1.27)
World Bank Upper Middle Income	185569 (159033-231297)	10.37 (8.83-13.06)	96188 (82973-110959)	2.9 (2.52-3.33)	-4.03 (-4.25--3.8)
Country
Afghanistan	4156 (2365-6286)	54.27 (31.17-81.77)	3376 (2049-5220)	21.96 (13.06-35.19)	-4.21 (-5.11--3.29)
Albania	269 (201-350)	10.76 (7.85-14.16)	136 (88-215)	3.35 (2.22-5.28)	-2.74 (-3.16--2.31)
Algeria	1634 (1174-2724)	10.63 (7.54-17.99)	2044 (1543-2679)	4.66 (3.49-6.12)	-1.64 (-2.05--1.23)
American Samoa	11 (9-14)	34.67 (27.74-42.94)	8 (6-10)	15.54 (11.89-19.45)	-2.39 (-2.74--2.05)
Andorra	3 (2-5)	5.28 (3.64-7.3)	2 (1-3)	1.57 (1.04-2.18)	-3.58 (-3.91--3.25)
Angola	4465 (2973-6725)	82.72 (55.08-130.16)	4557 (3035-7044)	26.71 (17.59-42.35)	-4.09 (-4.97--3.2)
Antigua and Barbuda	4 (3-4)	7.12 (6.16-8.08)	6 (5-6)	4.97 (4.38-5.71)	-0.72 (-1.05--0.39)
Argentina	1854 (1580-2130)	5.76 (4.91-6.61)	914 (831-1006)	1.81 (1.65-2)	-3.74 (-3.91--3.57)
Armenia	89 (68-111)	2.78 (2.13-3.47)	32 (26-37)	0.75 (0.63-0.89)	-3.66 (-4.04--3.28)
Australia	1722 (1581-1872)	9.54 (8.75-10.36)	835 (765-909)	2.94 (2.71-3.2)	-3.46 (-3.84--3.08)
Austria	552 (513-601)	6.15 (5.72-6.68)	130 (119-142)	1.17 (1.08-1.27)	-5.46 (-5.74--5.17)
Azerbaijan	1353 (1050-1719)	21.83 (16.86-27.91)	729 (501-1222)	5.65 (3.9-9.31)	-4.68 (-5.01--4.36)
Bahamas	19 (17-22)	8.99 (7.82-10.29)	31 (24-39)	6.81 (5.29-8.73)	-1.4 (-1.7--1.1)
Bahrain	51 (42-64)	19.13 (15.42-23.99)	74 (57-91)	5.34 (4.1-6.64)	-4.03 (-4.67--3.39)
Bangladesh	38364 (24984-68906)	65.78 (40.47-123.14)	33813 (22698-52116)	21.93 (14.65-33.87)	-2.58 (-3.19--1.97)
Barbados	24 (22-27)	9.69 (8.71-10.82)	26 (19-34)	6.39 (4.86-8.29)	-0.89 (-1.25--0.52)
Belarus	492 (389-602)	4.16 (3.33-5.09)	81 (64-101)	0.66 (0.53-0.82)	-6.85 (-7.3--6.39)
Belgium	640 (586-699)	5.62 (5.15-6.14)	143 (132-155)	1.03 (0.96-1.12)	-5.84 (-6.11--5.58)
Belize	9 (7-11)	7.57 (6.02-9.1)	34 (29-41)	8.49 (7.19-10.08)	0.37 (-0.17-0.9)
Benin	2093 (1483-2666)	84.68 (59.71-108.38)	2978 (1894-4594)	39.54 (25.5-60.29)	-2.29 (-3.16--1.41)
Bermuda	5 (4-6)	7.18 (6.01-8.88)	2 (2-3)	2.4 (1.95-2.98)	-3.89 (-4.44--3.33)
Bhutan	250 (155-404)	75.88 (47.26-130.5)	228 (135-452)	33.83 (20.04-67.22)	-2.08 (-2.61--1.54)
Bolivia (Plurinational State of)	371 (252-563)	9.1 (6.16-13.79)	425 (291-612)	4.07 (2.79-5.85)	-2.47 (-2.93--2.01)
Bosnia and Herzegovina	109 (72-162)	2.21 (1.46-3.26)	45 (31-61)	0.88 (0.62-1.18)	-3.07 (-3.55--2.59)
Botswana	489 (308-710)	67.08 (42.31-95.71)	655 (430-1014)	33.07 (22-50.55)	-1.79 (-2.44--1.14)
Brazil	6491 (5819-7220)	5.62 (5.03-6.33)	6508 (5946-7113)	2.57 (2.35-2.81)	-2.78 (-3.18--2.38)
Brunei Darussalam	48 (40-58)	26.71 (21.77-32.52)	40 (33-49)	8.05 (6.53-9.74)	-3.03 (-3.37--2.7)
Bulgaria	299 (255-345)	2.79 (2.41-3.21)	53 (43-64)	0.54 (0.44-0.65)	-5.56 (-6.03--5.09)
Burkina Faso	2411 (1802-3162)	45.43 (33.45-60.31)	3302 (2282-4596)	25.2 (17.34-34.88)	-2.02 (-2.83--1.2)
Burundi	2947 (2047-3926)	93.71 (63.78-129.42)	3203 (2137-4886)	42.59 (27.93-68.86)	-3.07 (-3.88--2.26)
Cabo Verde	121 (89-158)	54.7 (40.32-71.57)	69 (47-98)	12.38 (8.39-17.7)	-3.68 (-4.25--3.1)
Cambodia	4238 (3161-5389)	73 (53.9-96.54)	5652 (4052-7849)	38.05 (27.06-52.61)	-1.6 (-2.15--1.04)
Cameroon	5123 (3903-6611)	86.15 (65.63-110.63)	9802 (6557-13633)	51.55 (35.13-72.39)	-1.29 (-2.05--0.52)
Canada	1143 (1058-1228)	3.83 (3.55-4.12)	554 (505-601)	1.32 (1.21-1.43)	-3.65 (-3.95--3.35)
Central African Republic	1673 (1074-2493)	109.55 (69.96-168.14)	2232 (1278-4016)	68.38 (39.05-127.82)	-1.65 (-2.46--0.83)
Chad	2334 (1492-3177)	70.06 (43.09-95.92)	4318 (2750-6179)	50.69 (32.14-73.93)	-1.3 (-2.22--0.37)
Chile	657 (607-714)	5.6 (5.15-6.09)	351 (322-382)	1.51 (1.38-1.64)	-3.77 (-3.99--3.55)
China	99197 (75819-137008)	9.76 (7.38-13.76)	42462 (32072-56017)	2.16 (1.64-2.81)	-4.48 (-4.75--4.21)
Colombia	1236 (1115-1346)	5.37 (4.78-5.91)	648 (536-779)	1.18 (0.98-1.42)	-4.84 (-5.16--4.51)
Comoros	124 (65-178)	47.91 (25.9-69.33)	132 (88-193)	21.43 (13.97-31.27)	-2.49 (-3.11--1.87)
Congo	980 (608-1660)	73.06 (45.15-126.27)	1159 (777-1759)	30.23 (20.1-45.82)	-3.07 (-3.76--2.36)
Cook Islands	3 (2-4)	17.39 (12.62-22.96)	2 (1-2)	8.13 (5.96-10.83)	-1.59 (-1.84--1.34)
Costa Rica	89 (78-100)	4.01 (3.52-4.58)	75 (65-86)	1.38 (1.19-1.58)	-4.16 (-4.65--3.66)
Côte d'Ivoire	4185 (3037-5569)	65.63 (47.75-86.19)	5766 (3868-8118)	32.18 (21.82-45.36)	-2 (-2.74--1.25)
Croatia	275 (228-334)	4.46 (3.71-5.39)	34 (28-41)	0.53 (0.45-0.64)	-6.98 (-7.48--6.48)
Cuba	845 (736-949)	7.58 (6.6-8.52)	626 (529-740)	4.22 (3.59-4.92)	-2.24 (-2.58--1.9)
Cyprus	62 (46-97)	7.66 (5.73-11.8)	38 (30-48)	2.17 (1.72-2.71)	-4.11 (-4.42--3.8)
Czechia	472 (428-529)	3.98 (3.62-4.44)	92 (76-110)	0.58 (0.48-0.69)	-5.74 (-6.32--5.15)
Democratic People's Republic of Korea	2513 (1502-3884)	12.27 (7.43-18.96)	3101 (1911-4677)	9.13 (5.59-13.71)	-0.65 (-0.83--0.47)
Democratic Republic of the Congo	13486 (8132-25405)	66.16 (39.66-128.49)	20941 (11593-42799)	41.41 (22.34-87.66)	-1.6 (-2.46--0.73)
Denmark	436 (396-484)	7.23 (6.59-8.02)	91 (81-101)	1.23 (1.11-1.36)	-6.07 (-6.43--5.72)
Djibouti	67 (44-100)	29.63 (19.43-45.14)	152 (82-249)	15.69 (8.45-26.15)	-1.74 (-2.34--1.13)
Dominica	7 (6-8)	12.02 (9.78-14.52)	9 (7-12)	11.33 (8.63-14.61)	0.46 (0.28-0.65)
Dominican Republic	955 (783-1150)	18.76 (15.25-22.7)	1349 (997-2039)	12.15 (8.99-18.44)	-0.34 (-0.65--0.04)
Ecuador	400 (339-473)	5.68 (4.73-6.72)	148 (113-188)	0.83 (0.63-1.06)	-5.21 (-5.64--4.77)
Egypt	8716 (6638-11785)	24.56 (18.45-33.39)	6496 (4983-8166)	7.89 (6.09-9.89)	-3.66 (-4.15--3.17)
El Salvador	381 (315-493)	10.78 (8.8-14.24)	300 (223-391)	4.87 (3.62-6.35)	-2.24 (-2.62--1.85)
Equatorial Guinea	169 (103-268)	68.97 (42.01-109.72)	155 (88-259)	19.5 (11.52-32.53)	-4.83 (-5.78--3.87)
Eritrea	588 (395-801)	31.43 (21.03-43.87)	963 (628-1447)	21.57 (14.33-32.24)	-0.68 (-1.39-0.04)
Estonia	214 (178-240)	10.83 (9.07-12.11)	18 (16-21)	0.9 (0.77-1.05)	-8.28 (-8.76--7.79)
Eswatini	228 (143-327)	56.97 (35.61-82.64)	371 (240-542)	45.01 (29.48-64.47)	0.25 (-0.63-1.13)
Ethiopia	15242 (9396-21003)	55.4 (33.4-81.01)	7564 (5468-10224)	11.46 (8.04-16.33)	-5.77 (-6.62--4.9)
Fiji	425 (343-516)	85.22 (68.06-104.29)	436 (320-573)	48.68 (35.66-63.49)	-1.61 (-1.99--1.24)
Finland	280 (249-317)	4.79 (4.27-5.39)	61 (56-68)	0.9 (0.82-0.98)	-5.41 (-5.73--5.09)
France	3201 (2949-3457)	5.08 (4.68-5.47)	932 (849-1028)	1.22 (1.12-1.34)	-5.08 (-5.41--4.75)
Gabon	234 (152-329)	36.35 (23.43-51.86)	188 (122-292)	13.56 (8.9-21.25)	-3.2 (-3.71--2.69)
Gambia	301 (206-414)	58.4 (39.06-82.11)	559 (363-807)	37.81 (24.13-54.76)	-1.32 (-2.1--0.53)
Georgia	1745 (1374-2167)	26.84 (21.42-33.17)	254 (201-316)	4.67 (3.71-5.75)	-5.03 (-5.76--4.3)
Germany	9965 (8660-11457)	9.95 (8.74-11.34)	1699 (1528-1873)	1.47 (1.34-1.6)	-6.33 (-6.77--5.88)
Ghana	4028 (3117-5191)	45.56 (35.13-58.2)	5171 (3773-7091)	21.15 (15.55-28.98)	-1.97 (-2.56--1.38)
Greece	221 (203-242)	1.85 (1.7-2.02)	48 (43-52)	0.39 (0.35-0.43)	-5.55 (-5.89--5.22)
Greenland	9 (8-11)	16.24 (13.53-19.29)	3 (3-4)	5 (3.84-6.38)	-4.02 (-4.3--3.75)
Grenada	7 (6-8)	10.11 (8.36-11.89)	8 (7-10)	6.95 (5.75-8.18)	-0.54 (-0.83--0.25)
Guam	10 (8-12)	9.3 (7.77-11.31)	9 (8-11)	4.99 (4.11-6.06)	-1.51 (-1.7--1.31)
Guatemala	1190 (982-1441)	25.01 (20.13-30.76)	508 (420-601)	3.81 (3.15-4.51)	-6.27 (-6.86--5.67)
Guinea	3174 (2036-4334)	81.92 (52.2-112.47)	4529 (3024-6670)	57.22 (37.62-86.07)	-1.03 (-1.7--0.36)
Guinea-Bissau	660 (455-895)	122.17 (85.97-165.06)	771 (513-1080)	63.32 (42.33-87.72)	-1.82 (-2.63--1.01)
Guyana	83 (69-98)	15.59 (12.75-18.64)	102 (77-134)	13.17 (9.94-17.39)	0.01 (-0.33-0.35)
Haiti	1342 (646-2068)	31.66 (15.48-49.48)	3204 (1558-6189)	31.34 (15.22-61.84)	0.86 (0.36-1.37)
Honduras	378 (296-480)	13.62 (10.33-17.67)	745 (514-1090)	9.45 (6.59-13.53)	-1 (-1.55--0.44)
Hungary	489 (411-581)	3.93 (3.33-4.65)	93 (78-106)	0.69 (0.58-0.79)	-5.88 (-6.45--5.31)
Iceland	16 (14-17)	5.89 (5.41-6.45)	6 (5-7)	1.38 (1.23-1.54)	-4.77 (-5.16--4.38)
India	363366 (247229-616684)	63.02 (42.04-110.71)	366344 (255752-683256)	27.53 (19.08-51.98)	-2.13 (-2.52--1.74)
Indonesia	65855 (50159-81710)	49.91 (37.86-63.46)	111725 (88436-145827)	38.58 (30.42-50.07)	0.11 (-0.17-0.4)
Iran (Islamic Republic of)	4871 (3750-6759)	15.23 (11.64-20.95)	4227 (3429-4977)	4.6 (3.7-5.45)	-2.93 (-3.43--2.42)
Iraq	928 (681-1358)	9.49 (6.94-13.65)	1386 (938-1922)	4.32 (2.89-5.98)	-2.44 (-3.09--1.78)
Ireland	247 (226-271)	6.86 (6.28-7.52)	59 (53-64)	1.01 (0.92-1.1)	-6.2 (-6.52--5.88)
Israel	280 (245-316)	6.16 (5.41-6.98)	144 (132-157)	1.44 (1.32-1.56)	-4.6 (-4.82--4.39)
Italy	1689 (1569-1797)	2.39 (2.24-2.53)	268 (248-290)	0.31 (0.29-0.33)	-6.95 (-7.57--6.33)
Jamaica	148 (117-180)	8.24 (6.57-10.14)	233 (173-314)	7.52 (5.56-10.11)	-0.44 (-0.96-0.08)
Japan	11686 (11047-12325)	7.53 (7.12-7.93)	1031 (952-1105)	0.56 (0.53-0.59)	-9.17 (-9.63--8.72)
Jordan	125 (91-168)	6.05 (4.35-8.29)	170 (126-226)	1.53 (1.11-2.02)	-4.41 (-4.99--3.82)
Kazakhstan	3254 (2566-4102)	21.71 (16.94-27.34)	2633 (2025-3365)	12.61 (9.72-16.12)	-2.84 (-3.29--2.38)
Kenya	3602 (2050-7562)	32.69 (18.08-71.39)	10017 (5920-23296)	31.92 (18.41-76.7)	0.76 (-0.12-1.66)
Kiribati	16 (10-42)	31.46 (18.95-86.08)	44 (29-83)	42.96 (28.03-83.18)	2.08 (1.6-2.57)
Kuwait	78 (69-87)	7.33 (6.41-8.42)	65 (52-79)	1.47 (1.13-1.83)	-4.9 (-5.84--3.96)
Kyrgyzstan	569 (439-726)	16.61 (12.71-21.08)	176 (138-223)	2.83 (2.2-3.58)	-6.55 (-7.04--6.05)
Lao People's Democratic Republic	3824 (2275-5352)	148.34 (90.26-210.19)	3150 (2027-4722)	50.55 (32.39-75.68)	-3.52 (-4.06--2.97)
Latvia	340 (290-399)	10.07 (8.69-11.73)	38 (32-45)	1.33 (1.13-1.55)	-7.19 (-7.71--6.67)
Lebanon	167 (103-241)	6.67 (4.14-9.76)	120 (91-159)	2.05 (1.54-2.72)	-3.15 (-3.35--2.96)
Lesotho	484 (328-683)	50.14 (33.75-71.37)	959 (631-1380)	70.51 (46.35-101.87)	2.1 (1.36-2.84)
Liberia	1011 (714-1621)	70.68 (49.56-107.19)	1325 (886-1884)	38.13 (25.5-54.68)	-2.09 (-2.85--1.33)
Libya	327 (238-440)	13.47 (9.6-18.48)	619 (418-878)	7.85 (5.3-11.07)	-0.7 (-1.22--0.17)
Lithuania	311 (250-363)	7.23 (5.85-8.4)	35 (30-40)	0.83 (0.71-0.94)	-7.33 (-7.75--6.91)
Luxembourg	29 (26-32)	6.44 (5.82-7.14)	8 (7-9)	0.97 (0.85-1.11)	-6.36 (-6.72--6)
Madagascar	9939 (7799-12586)	128.77 (99.04-166.82)	14769 (10047-22386)	74.06 (49.73-113.94)	-2.02 (-2.61--1.42)
Malawi	3713 (2778-4998)	71.75 (52.31-99.35)	4742 (3178-6711)	43.23 (28.37-63.42)	-2.14 (-3.01--1.26)
Malaysia	3489 (2909-4465)	29.06 (23.9-37.27)	2845 (2240-3305)	8.6 (6.73-9.98)	-4.4 (-4.86--3.94)
Maldives	43 (29-57)	34.99 (23.83-47.02)	26 (18-35)	5.29 (3.84-6.93)	-5.82 (-6.36--5.28)
Mali	5671 (4192-7447)	107.39 (78.32-142.54)	9370 (6123-13624)	69.78 (46.42-100.17)	-1.4 (-2.14--0.65)
Malta	14 (12-15)	3.45 (3.07-3.86)	4 (3-4)	0.68 (0.61-0.76)	-5.48 (-5.82--5.14)
Marshall Islands	11 (8-15)	44.83 (31.56-61.42)	16 (10-23)	31.56 (19.96-44.66)	-0.08 (-0.61-0.44)
Mauritania	560 (399-738)	46.07 (32.79-61.17)	414 (283-581)	14.8 (10.07-20.88)	-3.59 (-4.29--2.88)
Mauritius	351 (317-389)	38.89 (34.8-43.7)	159 (140-177)	9.32 (8.2-10.34)	-4.08 (-4.35--3.8)
Mexico	5536 (5068-6025)	10.59 (9.61-11.63)	3173 (2746-3575)	2.31 (2-2.6)	-4.39 (-4.77--4.01)
Micronesia (Federated States of)	32 (23-45)	49.56 (34.89-71.47)	33 (23-46)	35.03 (23.85-48.33)	-0.39 (-0.81-0.03)
Monaco	0 (0-0)	0.52 (0.39-0.69)	0 (0-0)	0.33 (0.23-0.47)	-1.59 (-1.77--1.41)
Mongolia	271 (190-402)	21.6 (14.84-33.12)	171 (134-216)	5.34 (4.18-6.76)	-4.56 (-5.1--4.01)
Montenegro	4 (3-5)	0.54 (0.39-0.71)	3 (2-3)	0.3 (0.23-0.39)	-1.81 (-2.2--1.42)
Morocco	3199 (2165-5057)	19.51 (13.02-31.22)	4955 (3365-6920)	13 (8.83-17.99)	-0.58 (-1.05--0.11)
Mozambique	4309 (3150-6383)	55.13 (39.13-82.49)	9089 (5908-13480)	53.98 (34.86-81.75)	0.25 (-0.58-1.08)
Myanmar	22249 (14972-30736)	73.99 (49.8-101.14)	22065 (15896-30588)	39.1 (28.24-54.09)	-1.86 (-2.19--1.52)
Namibia	527 (361-741)	66.28 (45.48-92.86)	842 (533-1250)	47.39 (30.98-68.97)	-0.66 (-1.33-0.02)
Nauru	4 (3-6)	62.18 (39.68-86.57)	4 (3-6)	48.42 (31.27-67.54)	-0.55 (-1.17-0.06)
Nepal	19876 (13108-29232)	174 (115.04-262.44)	15331 (10075-22565)	58.45 (38.17-87.53)	-2.7 (-3.25--2.14)
Netherlands	371 (342-403)	2.2 (2.03-2.39)	114 (104-125)	0.54 (0.5-0.59)	-4.58 (-4.88--4.29)
New Zealand	458 (423-491)	12.85 (11.85-13.8)	273 (245-303)	4.61 (4.16-5.09)	-3.66 (-4.15--3.17)
Nicaragua	143 (121-171)	6.85 (5.71-8.34)	192 (153-242)	3.33 (2.62-4.19)	-1.84 (-2.43--1.25)
Niger	3385 (2210-4981)	84.82 (53.62-126.75)	5311 (3272-8279)	43.86 (26.89-68.41)	-2.18 (-3.14--1.21)
Nigeria	18694 (12983-25901)	36.35 (25.01-50.85)	22237 (15668-33013)	18.21 (12.89-26.46)	-2.61 (-3.47--1.74)
Niue	1 (0-1)	26.78 (19.22-37.92)	0 (0-1)	18.23 (12.82-25.51)	-1.21 (-1.4--1.01)
North Macedonia	109 (86-145)	5.18 (4.11-6.91)	47 (32-81)	1.47 (0.99-2.51)	-4.49 (-4.92--4.05)
Northern Mariana Islands	8 (5-10)	20.81 (15.21-26.93)	6 (4-8)	9.81 (7.56-12.69)	-2.38 (-2.67--2.08)
Norway	466 (430-503)	8.99 (8.34-9.64)	76 (70-83)	1.07 (1-1.16)	-7.27 (-7.68--6.86)
Oman	177 (118-248)	17.93 (11.64-26.08)	134 (101-179)	3.79 (2.7-5.29)	-4.15 (-4.89--3.41)
Pakistan	21301 (13600-41551)	32.24 (20.24-65.17)	40470 (26795-77366)	25.2 (16.31-49.44)	-0.82 (-1.55--0.09)
Palau	7 (5-9)	50.72 (38.45-66.82)	12 (10-16)	52.27 (40.53-65.55)	1.26 (0.99-1.54)
Palestine	87 (60-123)	8.4 (5.7-11.96)	90 (70-114)	2.6 (2-3.34)	-3.44 (-4.31--2.56)
Panama	97 (86-113)	5.36 (4.65-6.25)	82 (64-102)	1.86 (1.46-2.32)	-3.6 (-3.94--3.25)
Papua New Guinea	942 (555-1447)	37.99 (22.01-60.08)	3187 (1945-5313)	44.43 (26.6-74.94)	1.03 (0.37-1.69)
Paraguay	106 (86-133)	3.95 (3.23-5.01)	229 (171-304)	3.5 (2.6-4.63)	0.18 (-0.33-0.68)
Peru	657 (497-863)	4.09 (3.04-5.41)	521 (355-718)	1.45 (0.99-2.01)	-2.75 (-3.04--2.46)
Philippines	17908 (15406-20648)	46.39 (39.33-54.38)	31236 (25719-37817)	30.96 (25.36-37.52)	-0.71 (-1.22--0.2)
Poland	4498 (4001-4987)	10.46 (9.37-11.51)	610 (540-688)	1.12 (0.99-1.25)	-7.58 (-8.2--6.96)
Portugal	986 (906-1068)	8.48 (7.82-9.2)	181 (162-201)	1.33 (1.21-1.46)	-6.25 (-6.68--5.82)
Puerto Rico	341 (315-371)	9.55 (8.81-10.39)	130 (105-158)	3.48 (2.86-4.21)	-4.23 (-4.68--3.77)
Qatar	30 (23-41)	16.56 (12.35-22.94)	49 (35-70)	2.82 (2-4.15)	-5.75 (-6.72--4.77)
Republic of Korea	10939 (9307-12972)	30.74 (25.9-37.07)	1516 (1198-2236)	1.84 (1.47-2.76)	-9.06 (-9.49--8.63)
Republic of Moldova	530 (432-635)	11.24 (9.19-13.5)	35 (28-42)	0.64 (0.53-0.77)	-9.89 (-10.35--9.43)
Romania	3498 (2822-4217)	12.41 (10.1-15)	277 (228-325)	1 (0.82-1.16)	-8.64 (-9.15--8.12)
Russian Federation	21835 (19993-23494)	12.31 (11.28-13.25)	2307 (2091-2558)	1.24 (1.13-1.37)	-8.16 (-8.54--7.78)
Rwanda	5785 (4184-7723)	141.76 (101.21-193.71)	3162 (1908-5488)	34.4 (19.96-60.79)	-5.37 (-6.12--4.61)
Saint Kitts and Nevis	3 (3-4)	10.44 (8.93-12.63)	3 (2-3)	3.48 (2.77-4.44)	-3.05 (-3.67--2.42)
Saint Lucia	25 (22-29)	25.76 (22.01-29.64)	27 (21-34)	12.16 (9.73-15.13)	-1.87 (-2.17--1.56)
Saint Vincent and the Grenadines	9 (7-10)	10.87 (9.27-12.65)	11 (9-13)	8.21 (6.94-9.83)	-0.35 (-0.71-0.01)
Samoa	47 (31-74)	43.78 (28.47-68.88)	40 (28-54)	23.22 (16.47-31.65)	-1.98 (-2.42--1.54)
San Marino	0 (0-0)	1.34 (1.11-1.6)	0 (0-0)	0.51 (0.3-0.79)	-2 (-2.36--1.64)
Sao Tome and Principe	39 (30-50)	54.33 (42.25-69.44)	62 (39-87)	39.8 (26.01-54.2)	-1 (-1.68--0.31)
Saudi Arabia	1720 (1151-2532)	20.44 (13.24-30.55)	4099 (2680-5513)	10.44 (6.98-14)	-0.84 (-1.38--0.3)
Senegal	2664 (1953-3559)	63.48 (46.72-84.6)	2770 (1961-4013)	25.94 (18.19-37.61)	-2.36 (-3.07--1.65)
Serbia	807 (573-1136)	6.84 (4.91-9.45)	305 (239-388)	2.27 (1.8-2.87)	-4.06 (-4.56--3.55)
Seychelles	14 (12-18)	24.17 (19.54-30.45)	14 (11-18)	11.21 (9.01-13.95)	-1.53 (-1.72--1.34)
Sierra Leone	1619 (1124-2240)	65.79 (44.98-90.9)	2019 (1290-2946)	37.06 (23.38-54.66)	-1.57 (-2.29--0.85)
Singapore	303 (279-332)	9.85 (9.04-10.8)	42 (37-47)	0.54 (0.48-0.6)	-9.12 (-9.45--8.79)
Slovakia	134 (107-165)	2.43 (1.94-2.99)	45 (35-59)	0.58 (0.45-0.76)	-4.28 (-4.7--3.86)
Slovenia	77 (69-86)	3.33 (2.98-3.71)	8 (7-9)	0.25 (0.21-0.29)	-8.89 (-9.43--8.35)
Solomon Islands	42 (22-68)	23.8 (12.89-39.12)	219 (150-311)	47.71 (32.6-68.34)	3.91 (3.1-4.74)
Somalia	4286 (2459-6413)	110.34 (62.96-162.71)	7735 (4606-11671)	74.55 (41.93-114.39)	-1.53 (-2.46--0.59)
South Africa	11036 (9425-12956)	38.79 (33.05-45.96)	11080 (9796-12846)	19.12 (16.86-22.17)	-2.38 (-2.95--1.8)
South Sudan	2058 (1193-3278)	62.32 (35.22-101.81)	2426 (1398-3722)	43.06 (24.49-66.06)	-1.53 (-2.44--0.61)
Spain	1625 (1479-1765)	3.76 (3.44-4.08)	456 (410-504)	0.78 (0.71-0.85)	-5.25 (-5.61--4.9)
Sri Lanka	4765 (3937-5734)	35.14 (28.87-42.76)	3644 (2182-5246)	13.58 (8.18-19.44)	-2.74 (-3.02--2.46)
Sudan	4444 (2223-7260)	40.96 (20.42-67.19)	4479 (2735-7142)	18.04 (11.18-28.43)	-2.79 (-3.63--1.94)
Suriname	38 (30-43)	11.63 (9.36-13.42)	55 (42-69)	8.68 (6.62-10.73)	-0.55 (-0.74--0.37)
Sweden	622 (579-677)	6.09 (5.66-6.58)	114 (100-129)	0.92 (0.81-1.03)	-5.17 (-5.63--4.71)
Switzerland	618 (556-687)	7.4 (6.68-8.22)	107 (97-118)	0.93 (0.85-1.01)	-6.98 (-7.41--6.55)
Syrian Arab Republic	1600 (1109-2328)	23.34 (15.84-35.15)	1380 (939-1939)	8.9 (5.94-12.4)	-2.56 (-3.28--1.83)
Taiwan (Province of China)	2504 (2203-2839)	13.34 (11.7-15.29)	618 (542-690)	1.76 (1.57-1.96)	-6.02 (-6.39--5.64)
Tajikistan	491 (352-646)	15.37 (10.83-20.19)	498 (339-746)	6.62 (4.46-9.47)	-2.89 (-3.58--2.2)
Thailand	11437 (8546-15814)	26.1 (19.53-36.43)	9561 (6900-12977)	10.44 (7.55-13.98)	-2.51 (-2.86--2.17)
Timor-Leste	184 (113-292)	45.2 (28.04-75.99)	275 (187-401)	27.92 (19.17-40.78)	-1.34 (-2.03--0.64)
Togo	1557 (1150-2047)	84.22 (61.82-111.26)	2827 (1953-4093)	49.44 (34.34-72.43)	-1.15 (-1.88--0.42)
Tokelau	0 (0-1)	27.14 (14.26-51.67)	0 (0-0)	19.61 (11.75-29.58)	-0.87 (-1.04--0.71)
Tonga	17 (12-23)	26.34 (19.36-37.13)	15 (11-20)	17.21 (12.31-23.75)	-1.21 (-1.66--0.76)
Trinidad and Tobago	123 (112-132)	12.02 (10.92-13.02)	137 (101-181)	8.23 (6.06-10.87)	-1.17 (-1.55--0.79)
Tunisia	789 (600-1041)	13.51 (10.26-17.97)	815 (518-1248)	5.79 (3.72-8.85)	-2.25 (-2.53--1.96)
Turkey	5005 (3747-6726)	11.58 (8.48-15.72)	2580 (1931-3344)	2.67 (1.99-3.44)	-4.36 (-4.63--4.08)
Turkmenistan	323 (183-454)	13.5 (7.47-19.04)	216 (131-343)	4.19 (2.54-6.63)	-4.03 (-4.6--3.46)
Tuvalu	4 (3-6)	48.09 (32.61-70.05)	4 (2-5)	30.66 (20.53-43.28)	-1.18 (-1.35--1.01)
Uganda	6299 (3942-9272)	72.93 (45.32-109.41)	8838 (5022-15742)	38.58 (21.34-70.05)	-2.98 (-3.97--1.99)
Ukraine	1458 (1233-1700)	2.35 (2-2.73)	280 (194-376)	0.5 (0.35-0.67)	-7.01 (-7.68--6.34)
United Arab Emirates	450 (294-670)	44.88 (28.52-64.75)	918 (695-1186)	10.01 (7.6-12.84)	-4.03 (-4.71--3.34)
United Kingdom	4556 (4356-4768)	7.23 (6.91-7.56)	2063 (1935-2188)	2.66 (2.5-2.81)	-2.83 (-3.15--2.5)
United Republic of Tanzania	7838 (5686-10280)	54.79 (39.22-73.61)	12565 (8113-19364)	35.49 (22.35-56.63)	-1.42 (-2.18--0.65)
United States of America	14029 (13454-14625)	5.18 (4.96-5.4)	12489 (11763-13174)	3.42 (3.22-3.62)	-1.9 (-2.18--1.62)
United States Virgin Islands	11 (9-13)	10.07 (8.07-12.32)	6 (5-9)	6.12 (4.59-8.53)	-0.95 (-1.16--0.75)
Uruguay	302 (267-341)	9.05 (8.03-10.23)	189 (175-208)	4.7 (4.36-5.12)	-2.05 (-2.23--1.87)
Uzbekistan	6230 (4794-7883)	47.69 (36.66-61.23)	3268 (2566-4082)	9.96 (7.82-12.46)	-5.79 (-6.5--5.07)
Vanuatu	72 (42-119)	81.78 (48-136.92)	163 (103-298)	70.59 (44.52-131.21)	-0.47 (-1.07-0.14)
Venezuela (Bolivarian Republic of)	839 (724-970)	6.11 (5.21-7.06)	915 (652-1240)	3.01 (2.15-4.07)	-2.23 (-2.56--1.89)
Viet Nam	6610 (4732-8879)	13.86 (9.76-18.95)	13890 (9653-18965)	12.58 (8.88-17.08)	1.5 (1.08-1.93)
Yemen	2584 (1469-4196)	41.54 (22.96-67.17)	3170 (1889-4939)	17.19 (10.22-26.86)	-3.03 (-4--2.06)
Zambia	1735 (1259-2343)	45.56 (32.48-61.56)	3515 (2178-5323)	32.57 (20.19-49.96)	-1.32 (-2.28--0.35)
Zimbabwe	2868 (2215-3624)	58.46 (44.72-74.42)	9564 (6767-13077)	104.25 (74.48-141.57)	3 (2-4)
