# Supplementary material for: Global, regional, and national disease burden of pneumoconiosis, chronic obstructive pulmonary disease, tracheal-bronchus-and-lung cancer, and asthma attributable to occupational risks, 1990–2021: a systematic analysis for the global burden of disease study 2021
Source: Front Public Health. 2025 Oct 8;13:1652216. doi: 10.3389/fpubh.2025.1652216 (PMC12540489; doi:10.3389/fpubh.2025.1652216)
Supplement: Supplementary file 2 [file Supplementary_file_2.zip › Table S5.xls]

## Sheet: Table S5
	Number of Deaths cases (95% UI) in 1990	The age-standardized Deaths rate/100000 (95% UI) in 1990	Number of Deaths cases (95% UI) in 2021	The age-standardized Deaths rate/100000 (95% UI) in 2021	EAPC (95% CI)
Global	171760 (132875-212619)	4.52 (3.49-5.61)	285628 (217606-354452)	3.36 (2.56-4.15)	-0.21 (-0.49-0.07)
Sex
Both	171760 (132875-212619)	4.52 (3.49-5.61)	285628 (217606-354452)	3.36 (2.56-4.15)	-0.88 (-0.97--0.79)
Female	21097 (15165-27871)	1 (0.72-1.32)	55209 (39007-71955)	1.19 (0.84-1.55)	0.54 (0.46-0.62)
Male	150663 (114733-189684)	9.23 (7.01-11.63)	230419 (172648-290030)	6.14 (4.64-7.73)	-1.22 (-1.31--1.12)
Age
20-24 years	0 (0-0)	0 (0-0)	0 (0-0)	0 (0-0)	-3.67 (-4.64--2.69)
25-29 years	126 (76-184)	0.03 (0.02-0.04)	137 (91-192)	0.02 (0.02-0.03)	-0.82 (-0.97--0.66)
30-34 years	269 (155-383)	0.07 (0.04-0.1)	367 (236-511)	0.06 (0.04-0.08)	-1 (-1.33--0.67)
35-39 years	779 (476-1114)	0.22 (0.14-0.32)	839 (549-1172)	0.15 (0.1-0.21)	-1.51 (-1.75--1.27)
40-44 years	2141 (1315-3043)	0.75 (0.46-1.06)	2250 (1512-3102)	0.45 (0.3-0.62)	-1.88 (-2.11--1.64)
45-49 years	3679 (2368-5209)	1.58 (1.02-2.24)	5609 (3781-7912)	1.18 (0.8-1.67)	-0.97 (-1.17--0.76)
50-54 years	9225 (6167-12314)	4.34 (2.9-5.79)	12737 (8815-17440)	2.86 (1.98-3.92)	-1.35 (-1.54--1.16)
55-59 years	15852 (11351-20767)	8.56 (6.13-11.21)	21505 (15236-28806)	5.43 (3.85-7.28)	-1.55 (-1.69--1.41)
60-64 years	25917 (19006-33162)	16.14 (11.83-20.65)	30098 (22252-39491)	9.4 (6.95-12.34)	-1.47 (-1.6--1.35)
65-69 years	30051 (22795-37706)	24.31 (18.44-30.5)	42179 (31853-54083)	15.29 (11.55-19.61)	-1.61 (-1.65--1.56)
70-74 years	28038 (21215-34924)	33.12 (25.06-41.25)	49237 (37242-60717)	23.92 (18.09-29.5)	-1.27 (-1.36--1.18)
75-79 years	28511 (21312-35261)	46.32 (34.62-57.28)	44482 (33155-54990)	33.73 (25.14-41.7)	-0.88 (-1.02--0.75)
80-84 years	17833 (12995-22141)	50.41 (36.73-62.59)	37232 (26294-46652)	42.51 (30.02-53.27)	-0.3 (-0.52--0.07)
85-89 years	7240 (5145-9206)	47.91 (34.05-60.92)	25737 (17161-32768)	56.29 (37.53-71.67)	0.91 (0.7-1.11)
90-94 years	1807 (1224-2318)	42.17 (28.57-54.09)	10559 (6953-13757)	59.03 (38.87-76.9)	1.53 (1.36-1.69)
95+ years	293 (186-392)	28.76 (18.24-38.49)	2659 (1523-3621)	48.79 (27.95-66.44)	1.95 (1.83-2.08)
SDI region
High-middle SDI	45732 (34066-57568)	4.56 (3.39-5.73)	77099 (57603-99751)	3.84 (2.87-4.96)	-0.51 (-0.62--0.4)
High SDI	101983 (78073-125434)	8.9 (6.79-10.95)	133509 (98615-163714)	5.82 (4.36-7.14)	-1.27 (-1.38--1.17)
Low-middle SDI	3761 (2656-5084)	0.61 (0.43-0.82)	12550 (9402-16676)	0.86 (0.64-1.15)	1.27 (1.23-1.31)
Low SDI	924 (596-1450)	0.39 (0.25-0.63)	2295 (1504-3240)	0.44 (0.29-0.65)	0.34 (0.24-0.45)
Middle SDI	19196 (13768-25239)	1.87 (1.36-2.44)	59900 (42900-81428)	2.24 (1.6-3.02)	0.63 (0.51-0.76)
GBD region
Advanced Health System	133809 (101812-165874)	7.96 (6.07-9.86)	168668 (125870-207870)	5.48 (4.11-6.77)	-0.4 (-1.03-0.24)
Africa	1973 (1379-2659)	0.72 (0.5-0.96)	4926 (3530-6641)	0.78 (0.56-1.06)	0.23 (-0.93-1.4)
African Region	1624 (1101-2227)	0.76 (0.52-1.03)	3599 (2469-4915)	0.76 (0.52-1.05)	-0.28 (-1.54-0.99)
America	44306 (33800-55280)	7.2 (5.5-8.98)	52873 (39653-65116)	3.85 (2.89-4.74)	-1.51 (-1.71--1.31)
Andean Latin America	339 (239-451)	1.76 (1.23-2.34)	787 (540-1106)	1.36 (0.93-1.9)	-0.08 (-0.69-0.54)
Asia	41413 (30285-53803)	2.16 (1.59-2.77)	129841 (95471-172594)	2.65 (1.96-3.48)	1.73 (1.29-2.17)
Australasia	2961 (2311-3517)	12.12 (9.46-14.42)	4096 (3091-4922)	7.03 (5.32-8.43)	-1.09 (-1.65--0.54)
Basic Health System	33240 (23888-43693)	2.26 (1.64-2.95)	102720 (72615-139975)	2.74 (1.95-3.73)	1.77 (1.4-2.14)
Caribbean	481 (361-629)	1.89 (1.42-2.49)	964 (705-1292)	1.78 (1.3-2.38)	0.76 (0.5-1.01)
Central Africa	173 (100-292)	0.59 (0.34-1.05)	371 (200-661)	0.54 (0.28-1.02)	-0.41 (-1.62-0.82)
Central Asia	1388 (1040-1777)	2.78 (2.08-3.54)	1237 (899-1576)	1.47 (1.08-1.89)	-1.7 (-2.09--1.3)
Central Europe	5291 (3541-7156)	3.4 (2.28-4.59)	10039 (7118-13473)	4.4 (3.1-5.9)	2.05 (1.41-2.7)
Central Latin America	1203 (929-1521)	1.5 (1.16-1.89)	2765 (2072-3702)	1.11 (0.84-1.48)	0.07 (-0.54-0.69)
Central Sub-Saharan Africa	167 (92-302)	0.7 (0.37-1.3)	338 (177-655)	0.59 (0.29-1.24)	-0.69 (-1.91-0.54)
Commonwealth High Income	24102 (18953-28621)	15.12 (11.91-17.96)	23995 (18559-28508)	8.05 (6.27-9.56)	-1.33 (-2--0.65)
Commonwealth Low Income	416 (261-649)	0.47 (0.28-0.73)	1117 (683-1677)	0.48 (0.29-0.72)	0.69 (-0.35-1.75)
Commonwealth Middle Income	3646 (2564-4750)	0.58 (0.42-0.76)	11424 (8253-15237)	0.72 (0.52-0.97)	1.04 (0.35-1.74)
East Asia	22471 (15472-30453)	2.61 (1.84-3.48)	76138 (52354-106057)	3.45 (2.38-4.81)	2.32 (1.98-2.66)
East Asia & Pacific - WB	36812 (26817-48077)	2.91 (2.14-3.73)	117549 (85493-155889)	3.58 (2.61-4.71)	2.02 (1.69-2.35)
Eastern Africa	344 (194-590)	0.47 (0.26-0.84)	809 (493-1211)	0.5 (0.3-0.8)	0.06 (-1.2-1.34)
Eastern Europe	10043 (6687-13319)	3.41 (2.27-4.51)	7326 (5019-9915)	2.03 (1.38-2.75)	-1.54 (-2.08--0.99)
Eastern Mediterranean Region	1367 (975-1844)	0.75 (0.54-1.02)	4545 (3218-6261)	1 (0.71-1.37)	1.35 (0.44-2.27)
Eastern Sub-Saharan Africa	348 (193-607)	0.44 (0.24-0.79)	849 (500-1303)	0.5 (0.28-0.79)	0.2 (-1.11-1.52)
Europe	83835 (64289-104020)	7.86 (6.03-9.75)	97639 (73474-120173)	5.81 (4.39-7.17)	-0.13 (-0.79-0.53)
Europe & Central Asia - WB	84782 (65087-105145)	7.75 (5.95-9.6)	98187 (73924-120928)	5.68 (4.3-7.02)	-0.19 (-0.79-0.41)
European Region	85016 (65251-105435)	7.72 (5.92-9.57)	98658 (74252-121533)	5.65 (4.27-6.98)	-0.2 (-0.79-0.4)
High-income Asia Pacific	7931 (5594-10319)	4.06 (2.86-5.28)	25040 (17187-31893)	4.39 (3.06-5.59)	2.24 (1.26-3.23)
High-income North America	38617 (29036-48260)	10.44 (7.86-13.07)	40284 (29403-49841)	5.71 (4.18-7.04)	-1.63 (-2.2--1.06)
Latin America & Caribbean - WB	5750 (4428-7240)	2.23 (1.71-2.81)	12659 (9773-15942)	1.81 (1.4-2.28)	0.48 (0.04-0.91)
Limited Health System	4262 (2909-5847)	0.52 (0.36-0.72)	13359 (9459-17929)	0.66 (0.47-0.89)	1.22 (0.48-1.97)
Middle East & North Africa - WB	1068 (781-1382)	0.9 (0.67-1.17)	3341 (2421-4540)	1 (0.74-1.34)	1.26 (0.41-2.12)
Minimal Health System	284 (171-483)	0.46 (0.27-0.78)	605 (355-977)	0.47 (0.27-0.78)	-0.12 (-1.35-1.12)
North Africa and Middle East	5385 (3555-7536)	3.31 (2.19-4.65)	10102 (6970-13885)	2.35 (1.59-3.24)	-0.56 (-1.39-0.28)
North America	38621 (29039-48264)	10.44 (7.86-13.07)	40281 (29397-49837)	5.71 (4.18-7.04)	-1.63 (-2.2--1.06)
Northern Africa	351 (227-466)	0.54 (0.36-0.72)	1329 (898-1975)	0.81 (0.56-1.18)	2.4 (1.73-3.08)
Oceania	28 (17-43)	0.99 (0.62-1.5)	81 (53-121)	1.12 (0.73-1.72)	0.81 (-0.29-1.94)
Region of the Americas	44306 (33800-55280)	7.2 (5.5-8.98)	52873 (39653-65116)	3.85 (2.89-4.74)	-1.51 (-1.71--1.31)
South-East Asia Region	4939 (3496-6670)	0.69 (0.47-0.93)	16601 (11761-22284)	0.9 (0.65-1.21)	1.49 (0.92-2.07)
South Asia	2793 (1907-3792)	0.46 (0.32-0.63)	9398 (6536-12801)	0.62 (0.43-0.85)	1.49 (0.88-2.12)
South Asia - WB	2909 (2001-3949)	0.47 (0.32-0.64)	9673 (6804-13164)	0.62 (0.43-0.85)	1.47 (0.85-2.09)
Southeast Asia	3490 (2472-4557)	1.36 (0.96-1.78)	12401 (8551-16756)	1.85 (1.29-2.47)	1.73 (1.19-2.28)
Southern Africa	916 (637-1241)	2.24 (1.55-3.08)	2002 (1377-2647)	2.36 (1.64-3.13)	-0.02 (-1.19-1.16)
Southern Latin America	1844 (1410-2325)	3.97 (3.03-5)	2963 (2232-3778)	3.34 (2.51-4.27)	0.5 (0.26-0.74)
Southern Sub-Saharan Africa	838 (587-1133)	3.23 (2.25-4.38)	1762 (1194-2324)	3.32 (2.28-4.35)	0.29 (-0.61-1.2)
Sub-Saharan Africa - WB	1627 (1097-2251)	0.76 (0.52-1.05)	3601 (2477-4919)	0.77 (0.54-1.07)	-0.28 (-1.57-1.02)
Tropical Latin America	1906 (1459-2390)	2.21 (1.69-2.75)	5220 (3893-6425)	2.07 (1.54-2.55)	1.07 (0.63-1.52)
Western Africa	190 (120-271)	0.24 (0.15-0.34)	415 (267-582)	0.23 (0.15-0.33)	-0.26 (-1.44-0.92)
Western Europe	64007 (49222-78201)	10.61 (8.17-12.94)	73308 (55109-88803)	7.25 (5.53-8.78)	-0.36 (-1.21-0.51)
Western Pacific Region	33909 (24635-44266)	3.13 (2.31-4.03)	107891 (78179-143826)	3.8 (2.75-5.04)	2.06 (1.73-2.4)
Western Sub-Saharan Africa	228 (145-324)	0.26 (0.16-0.37)	531 (340-750)	0.27 (0.17-0.38)	-0.06 (-1.24-1.13)
World Bank High Income	119216 (91148-146992)	8.91 (6.79-10.99)	153788 (113633-188941)	5.94 (4.46-7.3)	-0.45 (-1.15-0.26)
World Bank Low Income	922 (586-1417)	0.6 (0.38-0.93)	2109 (1323-3092)	0.63 (0.4-0.94)	0.15 (-0.95-1.27)
World Bank Lower Middle Income	9200 (6632-12021)	0.86 (0.62-1.11)	23776 (17290-32185)	0.92 (0.67-1.22)	0.67 (0.03-1.31)
World Bank Upper Middle Income	42257 (30298-54745)	2.8 (2.03-3.61)	105678 (76000-142919)	2.97 (2.13-4.01)	1.24 (0.97-1.52)
Country
Afghanistan	35 (15-75)	0.47 (0.21-1.01)	56 (29-99)	0.5 (0.26-0.89)	-0.96 (-2.12-0.21)
Albania	43 (24-65)	2.12 (1.19-3.18)	96 (50-163)	2.09 (1.09-3.54)	2.12 (1.64-2.6)
Algeria	47 (30-69)	0.41 (0.26-0.58)	140 (88-220)	0.41 (0.26-0.64)	1.58 (0.75-2.42)
American Samoa	1 (0-1)	3.3 (2.26-4.73)	1 (1-1)	1.79 (1.28-2.5)	-0.74 (-1.61-0.14)
Andorra	10 (6-16)	18.11 (11.09-27.79)	15 (9-22)	9.4 (5.62-13.97)	-1.18 (-1.71--0.66)
Angola	39 (21-64)	0.92 (0.49-1.57)	96 (54-156)	0.79 (0.41-1.4)	-0.67 (-2-0.68)
Antigua and Barbuda	1 (0-1)	0.98 (0.73-1.26)	1 (1-1)	0.76 (0.58-0.98)	-0.11 (-0.49-0.26)
Argentina	1356 (1032-1701)	4.17 (3.16-5.23)	2148 (1612-2753)	3.78 (2.83-4.84)	0.65 (0.39-0.91)
Armenia	150 (110-198)	5.3 (3.81-6.98)	206 (145-279)	4.66 (3.27-6.32)	0.66 (0.28-1.04)
Australia	2505 (1957-2983)	12.32 (9.63-14.73)	3562 (2695-4293)	7.23 (5.43-8.7)	-1.05 (-1.62--0.48)
Austria	692 (506-899)	5.6 (4.1-7.32)	847 (592-1110)	4.5 (3.15-5.88)	0.41 (-0.4-1.23)
Azerbaijan	105 (69-146)	1.86 (1.24-2.58)	125 (74-191)	1.06 (0.62-1.6)	-0.99 (-1.35--0.62)
Bahamas	3 (2-4)	1.95 (1.38-2.57)	6 (4-9)	1.57 (1.05-2.22)	0.28 (-0.18-0.74)
Bahrain	7 (5-9)	4.71 (3.11-6.59)	26 (17-38)	4.16 (2.6-6.01)	0.15 (-1.53-1.86)
Bangladesh	284 (172-447)	0.6 (0.36-0.96)	693 (414-1076)	0.49 (0.3-0.77)	0.6 (-0.28-1.49)
Barbados	3 (2-4)	1.1 (0.81-1.43)	5 (4-8)	0.99 (0.67-1.44)	0.16 (-0.32-0.64)
Belarus	404 (262-566)	3 (1.97-4.2)	378 (231-542)	2.29 (1.41-3.3)	-1.09 (-1.67--0.51)
Belgium	2475 (1772-3150)	15.27 (10.94-19.5)	2379 (1775-2972)	9.5 (7.15-11.88)	-0.84 (-1.69-0.02)
Belize	1 (1-2)	1.62 (1.17-2.16)	5 (4-7)	1.89 (1.36-2.58)	0.42 (-0.58-1.43)
Benin	11 (7-16)	0.53 (0.32-0.81)	25 (15-37)	0.48 (0.28-0.73)	-0.33 (-1.62-0.98)
Bermuda	8 (6-9)	12.4 (9.45-15.14)	6 (4-9)	4.27 (2.95-6.07)	-1.85 (-2.48--1.23)
Bhutan	1 (0-1)	0.3 (0.16-0.5)	3 (1-4)	0.43 (0.24-0.67)	2.36 (1.57-3.15)
Bolivia (Plurinational State of)	56 (36-81)	1.89 (1.21-2.73)	202 (124-299)	2.39 (1.49-3.51)	1.6 (0.81-2.39)
Bosnia and Herzegovina	126 (80-187)	2.97 (1.9-4.39)	214 (125-329)	3.31 (1.95-5.09)	1.33 (0.73-1.92)
Botswana	15 (9-23)	2.88 (1.65-4.34)	28 (16-45)	2.21 (1.19-3.58)	-1.63 (-2.83--0.41)
Brazil	1886 (1444-2362)	2.25 (1.72-2.79)	5089 (3795-6273)	2.06 (1.52-2.54)	1.02 (0.58-1.46)
Brunei Darussalam	5 (3-7)	5.68 (3.49-8.17)	9 (6-13)	3.46 (2.32-4.93)	0.15 (-1.19-1.51)
Bulgaria	193 (105-291)	1.48 (0.79-2.24)	273 (156-426)	2.08 (1.16-3.27)	2.12 (1.37-2.87)
Burkina Faso	18 (10-31)	0.4 (0.22-0.71)	37 (21-60)	0.4 (0.22-0.65)	-0.05 (-1.21-1.13)
Burundi	12 (6-21)	0.49 (0.25-0.92)	22 (11-39)	0.44 (0.21-0.83)	-0.97 (-2.26-0.34)
Cabo Verde	1 (1-1)	0.4 (0.26-0.58)	3 (2-5)	0.74 (0.45-1.09)	1.74 (1.05-2.42)
Cambodia	76 (48-118)	1.67 (1-2.6)	328 (197-492)	2.62 (1.58-3.91)	2.63 (1.73-3.53)
Cameroon	25 (15-37)	0.56 (0.33-0.85)	81 (45-131)	0.64 (0.36-1.05)	0.45 (-0.79-1.69)
Canada	4121 (3029-5176)	12.29 (9.08-15.44)	5561 (4233-6836)	7.02 (5.32-8.63)	-0.74 (-1.38--0.08)
Central African Republic	11 (5-23)	0.86 (0.42-1.93)	16 (7-34)	0.66 (0.28-1.46)	-0.96 (-2.13-0.24)
Chad	8 (4-14)	0.28 (0.15-0.48)	25 (14-43)	0.44 (0.24-0.77)	0.99 (-0.32-2.32)
Chile	277 (209-349)	2.81 (2.1-3.54)	539 (403-697)	2.06 (1.54-2.67)	0.4 (0.12-0.68)
China	21818 (15042-29571)	2.64 (1.85-3.53)	74305 (50935-103883)	3.49 (2.41-4.88)	2.33 (1.99-2.68)
Colombia	259 (192-331)	1.49 (1.11-1.88)	658 (459-930)	1.2 (0.84-1.69)	0.44 (-0.07-0.94)
Comoros	1 (0-1)	0.36 (0.17-0.7)	2 (1-5)	0.51 (0.22-1)	1.69 (0.76-2.63)
Congo	12 (6-19)	1.07 (0.54-1.76)	23 (12-38)	0.83 (0.41-1.53)	-1.04 (-2.15-0.09)
Cook Islands	0 (0-0)	2.34 (1.59-3.23)	1 (0-1)	2 (1.44-2.73)	0.97 (0.59-1.35)
Costa Rica	17 (12-21)	0.99 (0.73-1.26)	37 (27-51)	0.67 (0.49-0.93)	-0.22 (-0.73-0.3)
Croatia	290 (194-392)	4.59 (3.08-6.24)	809 (550-1104)	8.59 (5.85-11.77)	4.18 (3.18-5.19)
Cuba	256 (194-332)	2.52 (1.9-3.26)	511 (365-689)	2.58 (1.85-3.48)	1.44 (1.01-1.86)
Cyprus	62 (42-85)	8.56 (5.67-11.78)	98 (62-144)	4.45 (2.83-6.53)	-1.02 (-1.39--0.66)
Czechia	789 (532-1068)	5.66 (3.8-7.69)	742 (484-1089)	3.28 (2.12-4.8)	-0.88 (-1.58--0.18)
Democratic People's Republic of Korea	290 (170-448)	1.69 (1.01-2.57)	730 (416-1142)	2.13 (1.22-3.31)	1.63 (1.43-1.83)
Democratic Republic of the Congo	98 (49-193)	0.6 (0.29-1.23)	189 (85-414)	0.49 (0.21-1.18)	-0.73 (-1.94-0.49)
Denmark	1019 (733-1282)	12.21 (8.74-15.38)	1207 (873-1499)	9.14 (6.68-11.35)	-0.13 (-0.93-0.67)
Djibouti	1 (0-1)	0.37 (0.17-0.7)	4 (2-8)	0.7 (0.34-1.37)	2.8 (1.53-4.08)
Dominica	2 (1-2)	2.48 (1.73-3.36)	2 (2-3)	2.82 (1.87-4.03)	0.95 (0.75-1.16)
Dominican Republic	30 (21-42)	0.81 (0.56-1.13)	127 (77-190)	1.26 (0.77-1.88)	2.87 (2.31-3.43)
Ecuador	40 (30-51)	0.79 (0.59-0.99)	154 (109-210)	0.98 (0.7-1.33)	1.97 (1.29-2.66)
Egypt	97 (61-142)	0.31 (0.2-0.44)	612 (395-908)	0.87 (0.57-1.29)	4.75 (3.95-5.55)
El Salvador	12 (8-17)	0.39 (0.25-0.55)	36 (24-53)	0.6 (0.39-0.89)	2.28 (1.78-2.79)
Equatorial Guinea	1 (1-3)	0.67 (0.32-1.39)	5 (3-8)	0.92 (0.47-1.69)	0.69 (-0.69-2.08)
Eritrea	6 (3-11)	0.46 (0.24-0.87)	20 (12-32)	0.66 (0.36-1.13)	1.34 (0.11-2.58)
Estonia	70 (45-99)	3.37 (2.14-4.74)	64 (41-92)	2.28 (1.45-3.27)	-0.13 (-0.91-0.67)
Eswatini	9 (4-17)	3.27 (1.59-6.32)	17 (8-29)	3.24 (1.57-5.52)	0.95 (-0.52-2.44)
Ethiopia	150 (80-292)	0.72 (0.37-1.47)	223 (118-384)	0.53 (0.27-0.93)	-1.39 (-2.74--0.02)
Fiji	3 (2-4)	0.83 (0.52-1.28)	7 (4-11)	0.93 (0.55-1.46)	1.61 (0.8-2.43)
Finland	609 (442-787)	8.18 (5.91-10.59)	764 (534-969)	5.35 (3.83-6.81)	-0.24 (-1.12-0.65)
France	8125 (5925-10425)	9.63 (7.01-12.45)	13127 (9796-15933)	9.07 (6.81-11.04)	0.91 (0.12-1.71)
Gabon	6 (3-11)	1 (0.44-1.89)	10 (5-17)	0.92 (0.43-1.74)	-0.41 (-1.24-0.42)
Gambia	1 (0-1)	0.23 (0.13-0.39)	2 (1-4)	0.25 (0.14-0.4)	0.13 (-1.1-1.38)
Georgia	97 (66-132)	1.45 (0.99-1.96)	191 (124-273)	3.22 (2.1-4.58)	5.23 (4.33-6.12)
Germany	11526 (8364-14766)	8.78 (6.41-11.25)	13893 (10221-17300)	6.66 (5.01-8.24)	0.18 (-0.78-1.15)
Ghana	29 (18-42)	0.47 (0.28-0.69)	50 (31-72)	0.29 (0.18-0.42)	-1.94 (-3.01--0.85)
Greece	945 (654-1263)	6.02 (4.16-8.03)	1208 (819-1650)	4.82 (3.27-6.54)	-0.18 (-1.06-0.71)
Greenland	3 (2-4)	8.6 (5.25-12.57)	9 (6-13)	14.31 (10.06-19.89)	3.64 (2.84-4.45)
Grenada	2 (1-2)	2.03 (1.51-2.62)	2 (1-2)	1.62 (1.19-2.07)	0.08 (-0.48-0.64)
Guam	3 (2-3)	3.7 (2.56-5.08)	3 (2-4)	1.42 (1.03-1.97)	-1.02 (-1.56--0.48)
Guatemala	23 (16-30)	0.65 (0.47-0.86)	50 (35-69)	0.45 (0.32-0.62)	-0.97 (-1.94-0)
Guinea	13 (7-21)	0.39 (0.21-0.62)	32 (17-56)	0.57 (0.29-0.97)	0.88 (-0.05-1.82)
Guinea-Bissau	3 (2-5)	0.76 (0.42-1.35)	5 (3-7)	0.64 (0.37-1.04)	-0.49 (-1.85-0.9)
Guyana	3 (2-4)	0.85 (0.61-1.13)	5 (3-8)	0.8 (0.53-1.2)	1.23 (0.49-1.96)
Haiti	47 (26-80)	1.56 (0.84-2.64)	106 (58-183)	1.6 (0.88-2.8)	0.65 (-0.37-1.68)
Honduras	22 (15-30)	1.07 (0.72-1.51)	153 (96-227)	2.48 (1.54-3.66)	3.87 (2.88-4.88)
Hungary	592 (392-802)	3.97 (2.6-5.39)	797 (517-1177)	4.14 (2.65-6.13)	0.81 (0.09-1.53)
Iceland	20 (15-26)	6.87 (5.08-8.65)	33 (24-42)	5.42 (3.93-6.92)	0.27 (-0.22-0.76)
India	1997 (1385-2708)	0.4 (0.28-0.55)	7033 (4775-9644)	0.57 (0.39-0.78)	1.73 (1.19-2.28)
Indonesia	1083 (691-1482)	1.03 (0.64-1.42)	4697 (2777-6755)	1.89 (1.12-2.68)	2.64 (2.08-3.2)
Iran (Islamic Republic of)	137 (89-200)	0.46 (0.31-0.67)	393 (267-546)	0.48 (0.33-0.66)	1.46 (0.84-2.08)
Iraq	125 (77-192)	1.67 (1.04-2.59)	458 (268-666)	2.19 (1.29-3.21)	0.92 (-0.25-2.12)
Ireland	422 (311-542)	9.58 (7.06-12.24)	373 (268-489)	4.46 (3.18-5.84)	-1.85 (-2.26--1.45)
Israel	175 (123-232)	3.59 (2.51-4.73)	361 (249-485)	2.83 (1.97-3.78)	-0.25 (-0.49--0.01)
Italy	11300 (8583-13846)	12.14 (9.24-14.91)	12352 (9097-15169)	7.53 (5.58-9.23)	-0.71 (-1.74-0.32)
Jamaica	36 (27-47)	2.04 (1.52-2.64)	57 (37-88)	1.84 (1.21-2.87)	-0.36 (-0.83-0.11)
Japan	7081 (5028-9131)	4.2 (2.99-5.41)	22375 (15417-28663)	4.83 (3.38-6.16)	2.48 (1.28-3.7)
Jordan	21 (13-30)	1.81 (1.12-2.59)	78 (49-115)	1.22 (0.76-1.79)	-0.69 (-1.98-0.63)
Kazakhstan	698 (516-895)	5.18 (3.83-6.67)	353 (252-481)	1.84 (1.31-2.5)	-3.61 (-3.9--3.31)
Kenya	9 (5-16)	0.11 (0.06-0.2)	67 (42-97)	0.28 (0.17-0.42)	3.58 (2.28-4.9)
Kiribati	0 (0-0)	0.23 (0.15-0.32)	0 (0-1)	0.48 (0.31-0.72)	3.54 (2.55-4.54)
Kuwait	7 (5-9)	1.2 (0.85-1.61)	27 (19-38)	1.12 (0.75-1.6)	1.23 (0.05-2.41)
Kyrgyzstan	64 (44-86)	2 (1.36-2.67)	51 (35-67)	0.96 (0.68-1.29)	-1.63 (-2.27--0.98)
Lao People's Democratic Republic	36 (20-61)	1.67 (0.92-2.84)	85 (51-136)	1.8 (1.07-2.89)	0.46 (-0.44-1.36)
Latvia	110 (71-151)	3 (1.94-4.12)	84 (54-120)	2.12 (1.36-3.03)	-0.44 (-1.22-0.35)
Lebanon	94 (59-141)	4.53 (2.84-6.78)	251 (156-366)	4.1 (2.56-5.95)	1.38 (0.91-1.85)
Lesotho	18 (10-30)	2.14 (1.24-3.55)	60 (32-96)	5.49 (2.96-8.85)	3.67 (2.81-4.54)
Liberia	5 (3-9)	0.45 (0.26-0.73)	8 (4-15)	0.39 (0.2-0.73)	-0.97 (-2.13-0.22)
Libya	27 (16-41)	1.38 (0.82-2.1)	77 (46-122)	1.37 (0.81-2.15)	0.81 (-0.04-1.67)
Lithuania	152 (100-206)	3.31 (2.16-4.49)	121 (78-170)	2.11 (1.37-2.96)	-1.17 (-1.87--0.46)
Luxembourg	69 (51-88)	12.21 (8.9-15.42)	75 (54-97)	6.85 (4.9-8.86)	-1.35 (-1.97--0.74)
Madagascar	19 (10-31)	0.36 (0.19-0.58)	48 (28-78)	0.38 (0.21-0.65)	0.32 (-0.91-1.57)
Malawi	6 (4-10)	0.16 (0.09-0.27)	17 (9-29)	0.22 (0.12-0.4)	0.76 (-0.52-2.07)
Malaysia	113 (77-155)	1.21 (0.82-1.64)	457 (320-637)	1.61 (1.11-2.25)	1.66 (0.98-2.34)
Maldives	1 (1-2)	1.62 (0.95-2.6)	2 (2-4)	0.81 (0.51-1.22)	-1.92 (-3.11--0.73)
Mali	12 (7-18)	0.29 (0.17-0.45)	27 (16-45)	0.31 (0.17-0.51)	0.29 (-0.92-1.51)
Malta	36 (25-46)	8.15 (5.73-10.46)	58 (41-74)	5.41 (3.82-6.96)	0.2 (-0.53-0.94)
Marshall Islands	0 (0-0)	1.69 (0.9-2.94)	1 (0-1)	2.03 (1.05-3.73)	1.9 (0.55-3.28)
Mauritania	5 (3-8)	0.45 (0.25-0.71)	8 (5-14)	0.4 (0.22-0.65)	-0.54 (-1.58-0.52)
Mauritius	8 (5-10)	1.04 (0.74-1.35)	14 (10-18)	0.71 (0.51-0.94)	-0.18 (-0.61-0.25)
Mexico	706 (540-879)	1.78 (1.37-2.21)	1305 (949-1718)	1.05 (0.77-1.39)	-0.65 (-1.3-0.01)
Micronesia (Federated States of)	1 (1-1)	1.88 (1.1-2.95)	2 (1-3)	2.21 (1.31-3.63)	1.46 (0.48-2.45)
Monaco	11 (7-15)	14.26 (8.87-20.24)	16 (11-22)	15.37 (10.44-20.93)	0.6 (-0.7-1.93)
Mongolia	27 (17-42)	2.59 (1.65-4)	48 (32-72)	1.96 (1.28-2.95)	-0.53 (-1.39-0.33)
Montenegro	19 (11-30)	2.94 (1.67-4.59)	41 (23-67)	3.95 (2.29-6.39)	1.94 (1.47-2.4)
Morocco	108 (66-157)	0.74 (0.46-1.07)	325 (194-475)	0.9 (0.54-1.32)	1.62 (1.08-2.17)
Mozambique	17 (9-31)	0.3 (0.15-0.56)	59 (30-101)	0.55 (0.27-1)	2.34 (0.98-3.71)
Myanmar	240 (131-403)	1.02 (0.57-1.74)	694 (432-1064)	1.39 (0.85-2.09)	1.74 (1.2-2.28)
Namibia	7 (4-10)	1.09 (0.65-1.53)	13 (8-20)	1.05 (0.64-1.57)	-0.33 (-1.42-0.77)
Nauru	0 (0-0)	3.33 (1.6-5.16)	0 (0-0)	3.03 (1.51-4.61)	0.11 (-0.94-1.16)
Nepal	39 (23-62)	0.39 (0.23-0.61)	104 (63-155)	0.44 (0.27-0.67)	1.27 (0.53-2.02)
Netherlands	3950 (3048-4734)	19.02 (14.67-22.96)	3951 (2981-4819)	10.25 (7.78-12.52)	-1.27 (-1.98--0.56)
New Zealand	456 (350-562)	11.09 (8.5-13.71)	534 (401-648)	5.94 (4.47-7.21)	-1.39 (-1.88--0.89)
Nicaragua	4 (3-6)	0.27 (0.18-0.37)	19 (13-27)	0.38 (0.26-0.54)	2.57 (1.64-3.5)
Niger	9 (5-15)	0.31 (0.16-0.55)	23 (12-42)	0.27 (0.14-0.49)	-0.23 (-1.71-1.27)
Nigeria	41 (25-65)	0.09 (0.05-0.14)	89 (53-132)	0.1 (0.06-0.14)	-0.01 (-1.18-1.18)
Niue	0 (0-0)	1.49 (0.99-2.19)	0 (0-0)	1.95 (1.24-2.84)	1.35 (1.04-1.65)
North Macedonia	26 (15-39)	1.35 (0.8-1.98)	61 (34-98)	1.74 (0.99-2.8)	1.79 (1.4-2.19)
Northern Mariana Islands	0 (0-1)	2.75 (1.88-3.88)	1 (1-2)	2.45 (1.71-3.18)	1.72 (0.78-2.67)
Norway	515 (389-629)	7.14 (5.4-8.78)	612 (452-745)	5.62 (4.17-6.86)	-0.17 (-0.93-0.6)
Oman	3 (2-5)	0.44 (0.24-0.72)	13 (8-20)	0.82 (0.49-1.24)	3.88 (2.29-5.48)
Pakistan	472 (293-671)	0.84 (0.51-1.21)	1565 (971-2403)	1.26 (0.78-1.96)	1.07 (0.09-2.06)
Palau	0 (0-0)	2.53 (1.65-3.66)	1 (0-1)	2.51 (1.75-3.38)	1.27 (0.84-1.69)
Palestine	11 (7-18)	1.32 (0.81-2.01)	30 (18-41)	1.11 (0.71-1.53)	-0.43 (-1.61-0.76)
Panama	13 (10-17)	0.91 (0.67-1.13)	31 (21-44)	0.71 (0.47-1)	0.13 (-0.31-0.58)
Papua New Guinea	14 (8-25)	0.8 (0.42-1.4)	51 (29-86)	1.06 (0.6-1.86)	1.08 (-0.13-2.32)
Paraguay	20 (14-27)	0.93 (0.65-1.26)	130 (85-197)	2.32 (1.5-3.5)	4.08 (3.4-4.77)
Peru	243 (165-331)	2.16 (1.46-2.96)	431 (273-635)	1.3 (0.82-1.92)	-1.13 (-1.75--0.51)
Philippines	341 (250-442)	1.14 (0.82-1.46)	1018 (686-1382)	1.17 (0.8-1.58)	0.68 (-0.06-1.43)
Poland	1705 (1118-2297)	3.79 (2.49-5.11)	4750 (3299-6260)	6.32 (4.4-8.31)	3.29 (2.65-3.92)
Portugal	310 (208-422)	2.18 (1.46-2.95)	726 (496-987)	2.89 (1.95-3.94)	2.16 (1.32-3.01)
Puerto Rico	55 (38-74)	1.54 (1.06-2.08)	56 (34-86)	0.72 (0.45-1.11)	-1.15 (-1.78--0.51)
Qatar	3 (2-5)	3.13 (2.06-4.41)	17 (11-28)	1.93 (1.18-2.97)	-1.11 (-2.76-0.58)
Republic of C么te d'Ivoire	13 (8-19)	0.32 (0.19-0.5)	30 (17-48)	0.27 (0.15-0.44)	-0.87 (-2.27-0.55)
Republic of Korea	702 (417-1016)	2.4 (1.46-3.47)	2438 (1562-3398)	2.56 (1.64-3.56)	1.8 (1.31-2.3)
Republic of Moldova	71 (43-99)	1.49 (0.92-2.1)	41 (24-59)	0.67 (0.4-0.98)	-1.65 (-2.18--1.12)
Romania	673 (401-954)	2.26 (1.35-3.21)	961 (577-1391)	2.7 (1.61-3.92)	0.98 (0.37-1.6)
Russian Federation	6626 (4436-8789)	3.45 (2.31-4.56)	5392 (3650-7323)	2.19 (1.49-2.97)	-1.2 (-1.72--0.68)
Rwanda	17 (9-28)	0.57 (0.28-0.98)	35 (17-66)	0.55 (0.25-1.11)	-0.65 (-1.91-0.63)
Saint Kitts and Nevis	1 (1-1)	2.55 (1.93-3.23)	1 (1-2)	2.14 (1.53-2.89)	-0.45 (-0.72--0.18)
Saint Lucia	1 (1-2)	1.5 (1.14-1.9)	2 (2-3)	1.01 (0.72-1.42)	-0.16 (-0.62-0.31)
Saint Vincent and the Grenadines	1 (1-1)	1.04 (0.78-1.34)	1 (1-2)	0.98 (0.71-1.34)	1.13 (0.76-1.51)
Samoa	0 (0-1)	0.58 (0.33-0.94)	1 (0-1)	0.53 (0.32-0.84)	0.07 (-0.69-0.85)
San Marino	3 (2-5)	8.57 (4.9-13.24)	4 (2-6)	4.37 (2.15-7.47)	-0.25 (-1.25-0.76)
Sao Tome and Principe	1 (0-1)	0.77 (0.43-1.18)	1 (1-2)	0.97 (0.58-1.55)	0.38 (-0.62-1.39)
Saudi Arabia	20 (12-30)	0.31 (0.18-0.46)	72 (44-106)	0.3 (0.18-0.44)	0.63 (-0.33-1.6)
Senegal	18 (10-28)	0.55 (0.31-0.89)	41 (23-67)	0.54 (0.3-0.88)	0.13 (-0.95-1.23)
Serbia	377 (229-557)	3.02 (1.85-4.48)	608 (350-959)	3.69 (2.14-5.74)	1.31 (0.66-1.97)
Seychelles	1 (1-1)	1.49 (1.01-2.02)	1 (1-2)	1.05 (0.76-1.43)	-0.59 (-0.87--0.31)
Sierra Leone	10 (6-17)	0.5 (0.28-0.83)	16 (9-27)	0.43 (0.24-0.71)	-0.54 (-1.61-0.53)
Singapore	142 (102-183)	7.4 (5.34-9.46)	217 (149-291)	2.65 (1.82-3.56)	-2.13 (-2.54--1.71)
Slovakia	237 (156-335)	3.88 (2.53-5.51)	236 (137-356)	2.41 (1.4-3.61)	-0.7 (-1.19--0.21)
Slovenia	136 (91-184)	5.36 (3.61-7.29)	304 (198-432)	6.58 (4.28-9.39)	2.03 (1.2-2.86)
Solomon Islands	1 (1-2)	0.99 (0.5-1.59)	6 (4-9)	1.57 (1.01-2.39)	2.53 (1.41-3.67)
Somalia	11 (5-22)	0.4 (0.19-0.86)	30 (14-66)	0.44 (0.2-0.97)	0.32 (-1.08-1.75)
South Africa	750 (521-1027)	3.76 (2.61-5.17)	1585 (1071-2126)	3.66 (2.49-4.86)	0.17 (-0.62-0.96)
South Sudan	12 (5-23)	0.44 (0.2-0.87)	22 (12-38)	0.55 (0.28-1)	0.55 (-0.82-1.93)
Spain	3266 (2283-4443)	5.77 (4.07-7.81)	5174 (3545-6889)	5.07 (3.49-6.76)	0.44 (-0.38-1.27)
Sri Lanka	80 (53-109)	0.82 (0.55-1.13)	216 (117-349)	0.79 (0.43-1.28)	1.61 (1.16-2.06)
Sudan	39 (22-74)	0.41 (0.23-0.76)	112 (63-191)	0.54 (0.31-0.92)	1.14 (0.06-2.24)
Suriname	3 (2-4)	1.02 (0.73-1.37)	8 (5-12)	1.27 (0.82-1.9)	2.08 (1.65-2.5)
Sweden	812 (610-1013)	5.08 (3.82-6.37)	960 (674-1242)	3.81 (2.68-4.93)	-0.18 (-1.14-0.79)
Switzerland	847 (611-1072)	8 (5.81-10.14)	1094 (808-1352)	5.65 (4.2-6.99)	-0.23 (-1.03-0.59)
Syrian Arab Republic	48 (29-73)	0.84 (0.51-1.26)	108 (61-176)	0.74 (0.43-1.18)	0.51 (-0.46-1.48)
Taiwan (Province of China)	364 (264-478)	2.19 (1.6-2.85)	1103 (780-1467)	2.56 (1.82-3.4)	1.77 (1.35-2.19)
Tajikistan	38 (25-56)	1.36 (0.88-2.02)	41 (23-66)	0.7 (0.41-1.19)	-1.75 (-2.74--0.75)
Thailand	921 (604-1306)	2.69 (1.75-3.9)	2420 (1503-3663)	2.22 (1.37-3.37)	0.31 (-0.14-0.76)
Timor-Leste	2 (1-4)	0.79 (0.48-1.25)	9 (5-13)	1.06 (0.65-1.6)	1.64 (0.66-2.64)
Togo	7 (4-11)	0.58 (0.33-0.9)	25 (14-41)	0.63 (0.34-1.03)	0.73 (-0.56-2.03)
Tokelau	0 (0-0)	1.25 (0.77-1.83)	0 (0-0)	1.47 (0.92-2.16)	0.98 (0.83-1.13)
Tonga	1 (1-1)	1.67 (1.01-2.35)	1 (1-2)	1.86 (1.16-2.79)	0.57 (-0.08-1.22)
Trinidad and Tobago	10 (8-13)	1.27 (0.93-1.63)	22 (14-35)	1.13 (0.72-1.76)	0.74 (0.41-1.07)
Tunisia	67 (40-93)	1.27 (0.77-1.75)	166 (94-275)	1.18 (0.67-1.95)	0.59 (0.22-0.97)
Turkey	4451 (2857-6330)	13.29 (8.53-19.12)	7007 (4360-10280)	7.43 (4.6-10.88)	-0.91 (-1.4--0.41)
Turkmenistan	21 (15-29)	1.01 (0.69-1.38)	31 (20-49)	0.71 (0.44-1.11)	-0.15 (-0.89-0.59)
Tuvalu	0 (0-0)	1.38 (0.82-2.36)	0 (0-0)	1.55 (0.99-2.36)	0.53 (0.17-0.9)
Uganda	23 (13-38)	0.34 (0.19-0.58)	69 (39-112)	0.45 (0.24-0.73)	-0.01 (-1.47-1.47)
Ukraine	2610 (1771-3536)	3.49 (2.37-4.72)	1247 (696-1959)	1.6 (0.89-2.53)	-2.87 (-3.51--2.23)
United Arab Emirates	8 (5-12)	1.38 (0.8-2.17)	41 (24-65)	0.77 (0.46-1.2)	-1.01 (-2.61-0.61)
United Kingdom	16755 (13289-19723)	17.41 (13.81-20.54)	13919 (10858-16364)	9.62 (7.47-11.28)	-1.38 (-2.19--0.56)
United Republic of Tanzania	49 (27-83)	0.43 (0.23-0.74)	160 (93-259)	0.6 (0.34-1.02)	1.12 (-0.03-2.28)
United States of America	34492 (25764-43279)	10.25 (7.7-12.88)	34714 (25077-42930)	5.54 (4.03-6.85)	-1.77 (-2.33--1.2)
United States Virgin Islands	2 (1-3)	2.67 (1.82-3.84)	5 (3-7)	2.55 (1.56-3.69)	1.85 (1.34-2.37)
Uruguay	211 (156-272)	5.4 (4-6.93)	277 (203-363)	4.96 (3.71-6.51)	0.36 (-0.11-0.84)
Uzbekistan	187 (119-262)	1.51 (0.97-2.12)	191 (133-269)	0.64 (0.45-0.9)	-2.01 (-2.71--1.31)
Vanuatu	1 (0-1)	1.19 (0.59-2.15)	2 (1-4)	1.42 (0.77-2.35)	1.12 (-0.05-2.3)
Venezuela (Bolivarian Republic of)	148 (108-191)	1.5 (1.1-1.92)	474 (315-716)	1.53 (1.03-2.31)	1.12 (0.55-1.69)
Viet Nam	584 (373-849)	1.42 (0.91-2.04)	2443 (1518-3626)	2.29 (1.42-3.38)	2.68 (2.19-3.18)
Yemen	26 (13-47)	0.47 (0.24-0.88)	82 (41-152)	0.55 (0.28-1.02)	0.91 (-0.34-2.17)
Zambia	16 (9-26)	0.55 (0.31-0.89)	68 (38-128)	0.92 (0.52-1.73)	1.49 (0.07-2.93)
Zimbabwe	39 (25-56)	0.96 (0.61-1.37)	58 (36-86)	0.87 (0.55-1.29)	-0.19 (-1.44-1.07)
