# Supplementary material for: Global, regional, and national disease burden of pneumoconiosis, chronic obstructive pulmonary disease, tracheal-bronchus-and-lung cancer, and asthma attributable to occupational risks, 1990–2021: a systematic analysis for the global burden of disease study 2021
Source: Front Public Health. 2025 Oct 8;13:1652216. doi: 10.3389/fpubh.2025.1652216 (PMC12540489; doi:10.3389/fpubh.2025.1652216)
Supplement: Supplementary file 2 [file Supplementary_file_2.zip › Table S6.xls]

## Sheet: Table S6
	Number of DALYs cases (95% UI) in 1990	The age-standardized DALYs rate/100000 (95% UI) in 1990	Number of DALYs cases (95% UI) in 2021	The age-standardized DALYs rate/100000 (95% UI) in 2021	EAPC (95% CI)
Global	4055104 (3101589-5079119)	101.28 (77.58-126.7)	6120478 (4668066-7778938)	70.41 (53.84-89.37)	-0.52 (-0.75--0.29)
Sex
Both	4055104 (3101589-5079119)	101.28 (77.58-126.7)	6120478 (4668066-7778938)	70.41 (53.84-89.37)	-1.14 (-1.21--1.07)
Female	522904 (359838-693124)	24.25 (16.76-32.17)	1251876 (876647-1671710)	27.19 (19.04-36.38)	0.3 (0.22-0.37)
Male	3532200 (2665502-4447228)	195.44 (149.15-246.4)	4868602 (3655520-6152563)	121.53 (90.82-152.93)	-1.47 (-1.56--1.39)
Age
20-24 years	2 (0-6)	0 (0-0)	2 (0-6)	0 (0-0)	-3.67 (-4.64--2.69)
25-29 years	7960 (4830-11599)	1.8 (1.09-2.62)	8647 (5712-12125)	1.47 (0.97-2.06)	-0.82 (-0.97--0.67)
30-34 years	15600 (9004-22230)	4.05 (2.34-5.77)	21307 (13705-29655)	3.52 (2.27-4.91)	-1 (-1.33--0.67)
35-39 years	41365 (25273-59159)	11.74 (7.17-16.79)	44609 (29161-62361)	7.95 (5.2-11.12)	-1.51 (-1.75--1.27)
40-44 years	103191 (63401-146686)	36.02 (22.13-51.2)	108419 (72844-149338)	21.67 (14.56-29.85)	-1.88 (-2.12--1.65)
45-49 years	158914 (102331-224846)	68.44 (44.07-96.83)	242542 (163530-342259)	51.22 (34.54-72.28)	-0.97 (-1.17--0.77)
50-54 years	354764 (237291-474138)	166.89 (111.63-223.05)	490363 (339366-670645)	110.21 (76.28-150.73)	-1.35 (-1.53--1.16)
55-59 years	534757 (383095-700837)	288.75 (206.85-378.42)	727831 (515764-973529)	183.92 (130.33-246.01)	-1.54 (-1.68--1.4)
60-64 years	754690 (554042-965593)	469.89 (344.96-601.21)	877657 (648571-1152003)	274.23 (202.65-359.95)	-1.46 (-1.59--1.34)
65-69 years	737992 (559629-925936)	597.04 (452.74-749.08)	1037237 (783100-1329297)	376.03 (283.89-481.91)	-1.6 (-1.64--1.55)
70-74 years	567056 (429172-706122)	669.79 (506.93-834.06)	996444 (753018-1228405)	484.09 (365.83-596.78)	-1.27 (-1.35--1.18)
75-79 years	460784 (344712-570733)	748.57 (560-927.18)	719992 (536927-888872)	545.93 (407.12-673.98)	-0.88 (-1.02--0.75)
80-84 years	226575 (165065-281491)	640.48 (466.6-795.71)	471835 (332883-590840)	538.73 (380.08-674.61)	-0.31 (-0.53--0.08)
85-89 years	73202 (52068-92989)	484.43 (344.57-615.37)	259316 (173060-330540)	567.16 (378.51-722.94)	0.9 (0.69-1.1)
90-94 years	15835 (10723-20326)	369.53 (250.23-474.33)	92732 (61011-121062)	518.36 (341.05-676.73)	1.53 (1.37-1.7)
95+ years	2419 (1534-3233)	237.58 (150.72-317.54)	21545 (12358-29287)	395.3 (226.74-537.34)	1.88 (1.75-2.01)
SDI region
High-middle SDI	1193869 (878622-1519761)	115.15 (85.02-146.38)	1765692 (1290083-2344368)	87.92 (64.14-116.83)	-0.91 (-0.99--0.82)
High SDI	2161828 (1651265-2675700)	192.63 (146.97-238.74)	2398659 (1822545-2950802)	111.33 (84.92-136.63)	-1.69 (-1.8--1.59)
Low-middle SDI	111239 (77284-150617)	16.47 (11.63-22.22)	354539 (258619-478196)	22.94 (17.08-30.83)	1.19 (1.14-1.23)
Low SDI	27327 (17879-42201)	10.81 (7.01-16.86)	67510 (45284-94021)	11.9 (7.88-16.76)	0.24 (0.15-0.34)
Middle SDI	556648 (388535-736771)	49.24 (35.11-64.89)	1527858 (1069636-2100855)	54.2 (38.28-74.25)	0.32 (0.22-0.42)
GBD region
Advanced Health System	2961921 (2250694-3689751)	178.32 (135.34-222.49)	3134767 (2362213-3893465)	108.25 (81.78-134.34)	-0.92 (-1.5--0.34)
Africa	55953 (39282-75151)	18.36 (12.96-24.68)	136506 (96377-183998)	19.33 (13.86-26.07)	0.14 (-0.88-1.17)
African Region	45103 (31172-61582)	19.05 (13.06-25.98)	96431 (67328-131211)	17.97 (12.41-24.57)	-0.44 (-1.56-0.68)
America	947184 (720994-1180436)	154.08 (117.28-192.15)	1005133 (775662-1246334)	73.63 (56.84-91.32)	-1.9 (-2.1--1.7)
Andean Latin America	8209 (5834-10921)	39.75 (28.08-52.93)	18578 (12747-26757)	31.07 (21.55-44.68)	-0.11 (-0.66-0.44)
Asia	1121966 (799309-1479228)	52.53 (38.12-68.7)	3046887 (2202761-4146575)	58.95 (42.69-79.65)	1.29 (0.96-1.62)
Australasia	63786 (49397-76683)	263.8 (204.47-318.39)	73887 (55192-88828)	132.9 (99.23-160.16)	-1.65 (-2.15--1.14)
Basic Health System	952632 (665300-1258759)	59.4 (41.74-78.51)	2578118 (1819740-3556941)	65.7 (46.54-90.2)	1.35 (1.05-1.65)
Caribbean	11812 (8845-15472)	45.16 (33.92-59)	23878 (17342-32158)	44.07 (32.03-59.35)	0.81 (0.58-1.05)
Central Africa	5070 (2972-8487)	15.98 (9.22-26.81)	11123 (6053-19436)	14.53 (7.85-25.86)	-0.39 (-1.49-0.71)
Central Asia	42286 (31363-54728)	82.27 (61.53-106.03)	34498 (25279-44227)	38.36 (28.19-48.82)	-2.04 (-2.39--1.69)
Central Europe	147579 (97231-206520)	95.01 (62.47-133.33)	230726 (162434-311503)	105.7 (73.42-143.93)	1.4 (0.8-2.01)
Central Latin America	31721 (23977-40247)	36.72 (28.14-46.63)	68293 (50565-91960)	26.71 (19.79-36.01)	-0.11 (-0.65-0.44)
Central Sub-Saharan Africa	5074 (2889-8956)	19.46 (10.84-35.05)	10343 (5601-18815)	15.95 (8.32-31.17)	-0.72 (-1.8-0.38)
Commonwealth High Income	501374 (395355-596566)	324.4 (255.71-385.92)	417793 (325457-495370)	147.05 (114.51-174.59)	-1.92 (-2.54--1.3)
Commonwealth Low Income	12098 (7523-18568)	12.84 (8.15-20.04)	31943 (19843-48329)	12.76 (7.98-19)	0.66 (-0.29-1.61)
Commonwealth Middle Income	106929 (75526-140449)	15.44 (10.89-20.06)	319944 (229347-426022)	19.01 (13.67-25.3)	0.98 (0.4-1.57)
East Asia	653293 (442315-897931)	68.85 (47.33-93.49)	1887360 (1296346-2627890)	83.06 (57.03-114.94)	1.82 (1.5-2.14)
East Asia & Pacific - WB	984777 (700666-1305202)	70.17 (50.8-92.1)	2698702 (1932665-3662976)	80.14 (57.43-108.39)	1.58 (1.29-1.86)
Eastern Africa	10422 (6093-17388)	13.26 (7.58-22.35)	24160 (15459-35415)	13.26 (8.23-19.76)	-0.07 (-1.21-1.08)
Eastern Europe	288309 (190302-388602)	97.71 (64.45-131.85)	182803 (121881-249003)	51.86 (34.58-70.47)	-1.99 (-2.51--1.46)
Eastern Mediterranean Region	39483 (27469-53241)	20.06 (14.21-27.05)	131481 (91883-184396)	25.86 (18.22-35.91)	1.32 (0.54-2.12)
Eastern Sub-Saharan Africa	10482 (6069-17529)	12.43 (7.04-21.4)	25272 (15639-38211)	13.17 (7.83-20.01)	0.06 (-1.11-1.25)
Europe	1924333 (1460618-2401984)	182.75 (138-228.66)	1924335 (1451469-2397295)	121.13 (91.29-150.66)	-0.61 (-1.21-0)
Europe & Central Asia - WB	1953638 (1483412-2440331)	180.54 (136.46-226.02)	1941254 (1464763-2416765)	118.23 (89.21-146.87)	-0.68 (-1.22--0.13)
European Region	1958845 (1487030-2447254)	179.82 (135.89-225.16)	1950846 (1471733-2429491)	117.62 (88.73-146.16)	-0.68 (-1.23--0.14)
High-income Asia Pacific	165004 (114018-216184)	81.37 (56.51-106.46)	388375 (273836-493713)	77.08 (54.98-98.57)	1.5 (0.61-2.4)
High-income North America	799336 (603020-1002228)	223.78 (166.82-280.75)	712105 (534075-881268)	103.26 (77.73-127.89)	-2.2 (-2.73--1.68)
Latin America & Caribbean - WB	149146 (114285-188034)	54.29 (41.76-68.54)	294365 (229235-374490)	41.3 (32.18-52.44)	0.14 (-0.24-0.52)
Limited Health System	128064 (86598-175268)	14.38 (9.78-19.75)	383174 (271399-515528)	17.8 (12.6-24.04)	1.11 (0.47-1.76)
Middle East & North Africa - WB	29750 (21274-38730)	22.6 (16.39-29.45)	91421 (64985-127548)	24.45 (17.58-33.57)	1.23 (0.52-1.95)
Minimal Health System	8294 (5048-13826)	12.48 (7.4-20.92)	18198 (10501-29291)	12.68 (7.43-20.46)	-0.1 (-1.22-1.04)
North Africa and Middle East	144568 (95928-201857)	81.35 (53.71-113.52)	256626 (180191-351629)	54.54 (37.98-74.38)	-0.78 (-1.5--0.04)
North America	799409 (603086-1002330)	223.78 (166.83-280.75)	712016 (533982-881135)	103.24 (77.71-127.86)	-2.2 (-2.73--1.68)
Northern Africa	10780 (6814-14505)	15.41 (9.93-20.53)	39694 (26458-59450)	22.4 (15.07-33.47)	2.32 (1.75-2.9)
Oceania	811 (516-1244)	24.9 (15.67-37.9)	2363 (1547-3515)	28.27 (18.43-42.38)	0.84 (-0.06-1.75)
Region of the Americas	947184 (720994-1180436)	154.08 (117.28-192.15)	1005133 (775662-1246334)	73.63 (56.84-91.32)	-1.9 (-2.1--1.7)
South-East Asia Region	150097 (103519-205550)	18.79 (13.2-25.41)	469270 (330424-623390)	24.03 (16.92-31.94)	1.37 (0.91-1.84)
South Asia	84912 (58563-115018)	12.98 (8.91-17.58)	270144 (186679-366277)	16.91 (11.74-22.94)	1.4 (0.87-1.92)
South Asia - WB	88152 (61102-119528)	13.1 (9.08-17.73)	277973 (192535-377579)	16.98 (11.89-22.98)	1.38 (0.85-1.9)
Southeast Asia	103761 (72766-136547)	36.63 (25.79-47.88)	352200 (239956-480448)	48.62 (33.16-65.92)	1.67 (1.24-2.11)
Southern Africa	24525 (17049-32767)	54.07 (37.66-73.04)	49769 (33981-66269)	52.24 (35.83-69.19)	-0.32 (-1.36-0.74)
Southern Latin America	47094 (35741-59092)	100.31 (76.16-125.77)	65238 (49493-83932)	75.28 (57.29-96.43)	0.02 (-0.21-0.24)
Southern Sub-Saharan Africa	22148 (15530-29644)	79.24 (55.57-107.13)	42491 (28535-56484)	73.18 (49.42-96.9)	-0.06 (-0.88-0.76)
Sub-Saharan Africa - WB	45274 (31123-62422)	19.16 (13.06-26.39)	96901 (67357-131689)	18.41 (12.77-25.15)	-0.44 (-1.58-0.72)
Tropical Latin America	50877 (38851-64276)	53.47 (40.88-67.22)	119309 (91255-147101)	45.87 (35.18-56.4)	0.61 (0.25-0.98)
Western Africa	5155 (3337-7303)	6.06 (3.92-8.62)	11761 (7608-16096)	6.06 (3.88-8.44)	-0.17 (-1.25-0.93)
Western Europe	1367887 (1045610-1681384)	235.86 (180.22-290.47)	1340934 (1030890-1628505)	144.52 (110.1-177.28)	-0.82 (-1.59--0.05)
Western Pacific Region	898637 (642364-1190596)	74.93 (54.12-98.52)	2432825 (1742079-3312827)	84.54 (60.67-114.76)	1.6 (1.29-1.9)
Western Sub-Saharan Africa	6154 (4010-8628)	6.56 (4.29-9.25)	15056 (9682-20988)	6.95 (4.46-9.76)	0.05 (-1.04-1.15)
World Bank High Income	2552065 (1942409-3168101)	195.13 (148.48-242.86)	2768129 (2093086-3414036)	114.61 (86.78-141.84)	-0.96 (-1.59--0.33)
World Bank Low Income	27861 (17598-42731)	16.74 (10.52-25.73)	62619 (37942-92084)	17.07 (10.59-25)	0.03 (-0.97-1.03)
World Bank Lower Middle Income	272672 (195188-358962)	23.61 (17.12-30.78)	685430 (489665-929558)	24.91 (17.9-33.73)	0.62 (0.08-1.17)
World Bank Upper Middle Income	1198303 (841123-1573039)	74.21 (52.53-96.83)	2598064 (1854128-3578146)	71.36 (51-98.02)	0.79 (0.55-1.04)
Country
Afghanistan	1054 (452-2312)	13.59 (5.93-29.33)	1931 (963-3559)	14.48 (7.34-25.84)	-0.83 (-1.9-0.25)
Albania	1115 (620-1665)	51.97 (28.91-78.24)	2220 (1150-3740)	49.38 (25.82-82.42)	1.89 (1.44-2.34)
Algeria	1392 (875-2049)	10.7 (6.92-15.69)	4006 (2487-6387)	10.44 (6.55-16.53)	1.39 (0.7-2.09)
American Samoa	18 (12-26)	77.88 (51.74-110.69)	22 (15-31)	43.38 (29.99-61.69)	-0.71 (-1.41--0.01)
Andorra	228 (133-359)	385.81 (226.96-606.1)	290 (165-446)	188.85 (106.92-290.92)	-1.44 (-1.93--0.95)
Angola	1227 (670-2019)	26.2 (14.3-43.04)	2953 (1680-4691)	21.15 (11.74-34.21)	-0.81 (-1.98-0.37)
Antigua and Barbuda	12 (9-16)	25.2 (18.65-32.85)	22 (16-28)	18.95 (14.27-24.6)	0.03 (-0.32-0.38)
Argentina	35146 (26776-44131)	107.26 (81.74-134.83)	47616 (35591-61521)	85.91 (64.22-110.98)	0.13 (-0.11-0.37)
Armenia	4238 (3123-5601)	140.32 (102.53-184.97)	4736 (3362-6393)	107.22 (76.11-144.59)	0.03 (-0.33-0.38)
Australia	54234 (42108-65276)	269.33 (209.6-325.23)	63904 (47445-76925)	136.26 (100.94-164.72)	-1.64 (-2.15--1.12)
Austria	14694 (10692-19158)	125.56 (89.99-164.38)	16674 (11679-21622)	94.76 (66.9-123.56)	0.14 (-0.59-0.88)
Azerbaijan	3403 (2228-4752)	58.48 (38.73-81.23)	3865 (2294-5957)	30.97 (18.31-47.39)	-1.17 (-1.53--0.81)
Bahamas	81 (57-105)	50.41 (35.89-65.72)	173 (117-251)	39.31 (26.71-56.74)	0.25 (-0.14-0.64)
Bahrain	185 (129-252)	104.39 (71.81-142.78)	687 (436-1013)	79.51 (50.57-114.65)	-0.15 (-1.46-1.19)
Bangladesh	8273 (4973-13137)	16.54 (9.97-26.41)	19355 (11708-30056)	13.27 (8.05-20.63)	0.54 (-0.25-1.34)
Barbados	70 (52-91)	25.82 (18.95-33.34)	117 (78-170)	22.8 (15.33-33.16)	0.4 (-0.03-0.83)
Belarus	11236 (7163-15848)	83.2 (52.94-116.94)	9591 (5879-13757)	59.07 (36.32-84.7)	-1.35 (-1.9--0.8)
Belgium	50878 (36136-65482)	324.55 (230.53-419.88)	43812 (32870-54803)	188.01 (141.77-235.89)	-1.18 (-1.95--0.4)
Belize	35 (25-46)	37.47 (27.43-49.44)	138 (101-188)	44.42 (32.33-60.16)	0.76 (-0.16-1.69)
Benin	277 (179-408)	13.52 (8.67-19.94)	704 (418-1092)	12.5 (7.41-18.96)	-0.15 (-1.37-1.08)
Bermuda	166 (125-207)	264.54 (200.02-330.56)	120 (83-170)	88.99 (61.6-126.47)	-2.17 (-2.77--1.56)
Bhutan	24 (13-40)	8.5 (4.56-14.06)	67 (38-109)	10.73 (6.02-17.19)	1.82 (1.13-2.53)
Bolivia (Plurinational State of)	1407 (904-2015)	43.29 (27.84-61.99)	4698 (2892-7070)	51.23 (31.45-76.37)	1.21 (0.54-1.89)
Bosnia and Herzegovina	3489 (2211-5170)	76.96 (48.28-112.66)	5090 (2987-7904)	80.83 (47.78-126.76)	0.94 (0.36-1.51)
Botswana	403 (222-607)	68.91 (38.47-102.35)	705 (403-1094)	48.38 (26.63-76.4)	-1.85 (-2.95--0.73)
Brazil	50347 (38415-63520)	54.23 (41.46-68.09)	116209 (89065-143748)	45.72 (35.04-56.51)	0.56 (0.2-0.93)
Brunei Darussalam	107 (63-157)	113.62 (68-166.09)	199 (130-286)	63.51 (42.36-90.8)	-0.13 (-1.28-1.03)
Bulgaria	5948 (3077-8996)	47.21 (24.12-71.53)	7519 (4161-11872)	60.9 (33-97.41)	1.79 (1.11-2.48)
Burkina Faso	482 (268-812)	10.37 (5.8-17.65)	1035 (593-1651)	10.32 (5.84-16.5)	-0.01 (-1.1-1.1)
Burundi	342 (183-597)	13.7 (7.18-24.16)	661 (349-1166)	11.69 (6.03-20.78)	-1.02 (-2.18-0.16)
Cabo Verde	25 (17-36)	11.3 (7.52-16.45)	95 (58-140)	20 (12.29-29.68)	1.95 (1.29-2.6)
Cambodia	2260 (1474-3444)	45.27 (28.98-69.34)	9308 (5607-14112)	67.82 (40.99-101.55)	2.48 (1.7-3.25)
Cameroon	658 (410-964)	13.88 (8.31-20.49)	2350 (1327-3775)	16.78 (9.29-26.9)	0.69 (-0.44-1.84)
Canada	86962 (64626-109756)	262.55 (196.69-331.19)	95567 (72811-118060)	125.12 (95.05-154.36)	-1.41 (-2.02--0.8)
Central African Republic	336 (167-717)	24.62 (12.33-53.2)	520 (235-1102)	18.72 (8.43-40.1)	-0.95 (-1.98-0.1)
Chad	209 (118-343)	7.12 (3.99-11.72)	693 (405-1156)	11.27 (6.41-19.3)	1.12 (-0.12-2.38)
Chile	6717 (5061-8414)	65.72 (49.52-82.52)	11600 (8954-14772)	44.9 (34.71-57.35)	0.08 (-0.18-0.34)
China	634405 (429533-873997)	69.5 (47.84-94.67)	1839531 (1255621-2574315)	83.8 (57.29-116.52)	1.83 (1.5-2.15)
Colombia	7191 (5232-9285)	38.43 (28.09-49.3)	15750 (10904-22270)	28.43 (19.69-40.14)	0.05 (-0.4-0.5)
Comoros	21 (11-40)	9.77 (4.72-18.66)	70 (35-123)	13.17 (6.31-23.65)	1.53 (0.71-2.36)
Congo	348 (179-554)	29.24 (15.16-46.75)	679 (376-1091)	21.46 (11.24-36.51)	-1.14 (-2.11--0.15)
Cook Islands	7 (5-10)	56.62 (38.77-78.57)	13 (9-18)	50.55 (35.76-70.71)	0.97 (0.65-1.3)
Costa Rica	402 (289-514)	22.92 (16.64-29.16)	882 (641-1236)	15.87 (11.55-22.2)	-0.25 (-0.71-0.21)
Croatia	7558 (5178-10198)	115.07 (78.7-155.07)	17171 (11644-23680)	191.69 (130.09-264.89)	3.49 (2.54-4.44)
Cuba	6252 (4676-8205)	61.22 (45.82-80.42)	12312 (8808-16442)	63.65 (45.46-84.57)	1.38 (0.98-1.78)
Cyprus	1240 (838-1707)	156.29 (105.76-214.62)	1841 (1149-2771)	84.89 (52.84-127.27)	-1 (-1.38--0.62)
Czechia	20557 (13436-28127)	151.25 (97.98-209.19)	15863 (10155-23308)	74.3 (47.31-109.65)	-1.52 (-2.18--0.86)
Democratic People's Republic of Korea	8876 (5035-13933)	47.48 (27.48-73.67)	21152 (11740-33390)	59.95 (33.38-94.33)	1.5 (1.31-1.69)
Democratic Republic of the Congo	2963 (1527-5650)	16.44 (8.26-31.7)	5778 (2719-12159)	13.34 (5.99-29.42)	-0.7 (-1.78-0.38)
Denmark	22074 (15870-27749)	279.57 (199.17-351.19)	21737 (16086-26906)	174.14 (128.92-219.01)	-0.76 (-1.49--0.02)
Djibouti	17 (8-29)	10.18 (4.73-18.51)	135 (70-242)	17.94 (9.14-33.68)	2.62 (1.56-3.68)
Dominica	32 (22-43)	54.35 (37.95-72.87)	56 (38-80)	64.6 (43.5-91.47)	1.34 (1.11-1.57)
Dominican Republic	859 (560-1210)	21.57 (14.39-30.26)	3513 (2082-5247)	34.05 (20.17-50.87)	2.8 (2.3-3.3)
Ecuador	1064 (774-1376)	19.28 (14.13-24.7)	3491 (2428-4901)	21.3 (14.92-29.7)	1.36 (0.77-1.96)
Egypt	3298 (2059-4877)	9.57 (6.05-14.03)	19128 (12315-28687)	24.63 (16-36.51)	4.37 (3.7-5.03)
El Salvador	369 (237-512)	11.77 (7.56-16.31)	1048 (670-1555)	17.53 (11.21-26)	2.14 (1.65-2.62)
Equatorial Guinea	42 (20-83)	18.81 (9.07-38.15)	145 (78-247)	24.29 (12.79-41.46)	0.55 (-0.68-1.81)
Eritrea	210 (117-363)	13.8 (7.38-24.64)	656 (379-1057)	18.85 (10.71-30.69)	1.18 (0.11-2.26)
Estonia	1961 (1221-2795)	94.8 (58.8-135.48)	1296 (812-1856)	50.57 (31.5-72.28)	-1.17 (-1.87--0.47)
Eswatini	231 (117-429)	78.95 (40.01-149.04)	449 (211-788)	77.26 (36.53-133.34)	0.9 (-0.47-2.28)
Ethiopia	4576 (2477-8745)	20.11 (10.71-38.98)	6259 (3543-10248)	13.26 (7.34-22.43)	-1.79 (-3--0.56)
Fiji	79 (52-116)	20.68 (13.21-31.1)	181 (107-278)	22 (12.99-34.39)	1.39 (0.75-2.03)
Finland	12994 (9335-16974)	179.32 (128.98-235.21)	13831 (9999-17553)	104.05 (75.06-132.83)	-0.68 (-1.51-0.14)
France	175656 (127614-228871)	219.17 (158.65-287.32)	260454 (193625-318088)	198.86 (147.23-245.86)	0.73 (0.04-1.43)
Gabon	158 (77-283)	26.36 (12.71-47.48)	267 (142-466)	23.19 (11.94-41.55)	-0.46 (-1.19-0.27)
Gambia	23 (14-35)	6.05 (3.58-9.68)	68 (40-107)	6.53 (3.79-10.44)	0.17 (-1-1.35)
Georgia	3094 (2099-4211)	46.38 (31.69-63.13)	4840 (3197-6818)	83.89 (55.68-118)	4.32 (3.52-5.13)
Germany	248926 (182674-319500)	198.55 (145.97-254.98)	256912 (192324-318465)	134.77 (100.49-168.27)	-0.36 (-1.23-0.52)
Ghana	779 (499-1145)	11.66 (7.29-17.42)	1427 (883-2059)	7.69 (4.72-11.07)	-1.65 (-2.62--0.67)
Greece	20007 (13787-26771)	128.72 (88.56-172.51)	22761 (15407-30826)	102.19 (70.82-137.86)	-0.38 (-1.17-0.42)
Greenland	75 (42-106)	208.1 (123.67-302)	198 (137-282)	285.72 (199.07-403.8)	2.86 (2.19-3.54)
Grenada	33 (24-42)	47.65 (35.98-60.66)	47 (35-61)	38.85 (28.54-50.09)	0.52 (0.06-0.98)
Guam	69 (49-91)	84.75 (59.8-114.69)	87 (64-118)	40.79 (29.77-55.34)	-0.61 (-1.04--0.18)
Guatemala	681 (463-927)	17.37 (12.11-23.32)	1374 (956-1926)	11.84 (8.28-16.55)	-1.16 (-1.99--0.32)
Guinea	345 (203-536)	9.95 (5.79-15.45)	890 (490-1490)	14.72 (7.86-25.33)	1.02 (0.12-1.92)
Guinea-Bissau	82 (46-141)	19.38 (10.7-33.74)	139 (85-218)	16.96 (10.27-27)	-0.27 (-1.52-1)
Guyana	89 (63-119)	22.36 (15.68-29.78)	154 (100-237)	21.7 (14.12-33.17)	1.37 (0.73-2.01)
Haiti	1283 (708-2147)	37.97 (20.72-64)	2898 (1548-4992)	38.04 (20.76-65.27)	0.65 (-0.22-1.52)
Honduras	600 (405-860)	27.62 (18.59-39.43)	3921 (2464-5893)	59.47 (37.29-88.92)	3.49 (2.59-4.39)
Hungary	16089 (10414-22249)	110.8 (70.59-154.2)	19290 (12154-28699)	106.24 (66.4-158.74)	0.45 (-0.21-1.11)
Iceland	415 (310-531)	145.27 (107.72-186.27)	620 (453-808)	106.05 (76.62-139.12)	-0.06 (-0.49-0.37)
India	62367 (42572-84742)	11.55 (7.97-15.54)	202053 (136051-279554)	15.71 (10.64-21.62)	1.55 (1.09-2.01)
Indonesia	33878 (21947-46658)	29.51 (18.96-40.33)	137298 (82324-199677)	49.65 (29.87-71.67)	2.41 (1.97-2.85)
Iran (Islamic Republic of)	4294 (2724-6297)	13.59 (8.73-19.81)	12060 (8028-16900)	13.69 (9.14-19.18)	1.45 (0.91-2)
Iraq	3096 (1972-4678)	39.29 (24.62-59.61)	11483 (6663-16685)	47.8 (27.84-69.99)	0.88 (-0.15-1.93)
Ireland	8562 (6315-11004)	198.52 (146.25-255.79)	6955 (4948-9058)	85.59 (60.58-111.09)	-2.13 (-2.51--1.75)
Israel	3787 (2629-5027)	78.63 (54.85-104.47)	7095 (4996-9484)	58.37 (40.62-78.34)	-0.5 (-0.72--0.29)
Italy	250054 (189039-306824)	276.02 (209.66-339.77)	210628 (157385-258178)	141.59 (106.74-174.57)	-1.49 (-2.42--0.56)
Jamaica	880 (653-1144)	51.95 (38.62-67.85)	1432 (921-2181)	46.41 (29.89-70.56)	-0.32 (-0.8-0.16)
Japan	142577 (99957-186376)	82.72 (58.06-108.16)	338429 (237012-431945)	85.31 (60.81-109.58)	1.79 (0.7-2.9)
Jordan	554 (354-799)	40.85 (26.04-58.27)	1957 (1237-2819)	25.77 (16.17-37.47)	-0.92 (-2.02-0.19)
Kazakhstan	20872 (15404-26804)	149.71 (110.51-194.02)	9926 (7139-13426)	49.72 (35.89-67.41)	-3.75 (-4--3.5)
Kenya	281 (162-461)	3.1 (1.77-5.21)	2013 (1301-2853)	7.61 (4.82-10.99)	3.6 (2.41-4.8)
Kiribati	3 (2-4)	6.31 (4.18-8.92)	12 (7-19)	13.5 (8.46-20.78)	3.73 (2.99-4.47)
Kuwait	205 (139-273)	29.84 (21.42-39.47)	668 (472-946)	22.38 (15.55-31.53)	0.39 (-0.55-1.35)
Kyrgyzstan	2050 (1371-2748)	63.03 (42.29-84.39)	1534 (1062-2028)	27.44 (19.03-36.25)	-1.86 (-2.46--1.25)
Lao People's Democratic Republic	1090 (602-1858)	47.11 (26.31-80.06)	2492 (1489-3998)	47.7 (28.42-76.64)	0.31 (-0.48-1.1)
Latvia	3027 (1922-4188)	83.04 (52.8-115.33)	1893 (1198-2692)	51.75 (33.29-73.06)	-1.1 (-1.81--0.39)
Lebanon	2357 (1448-3522)	104.84 (66.13-155.61)	5227 (3339-7615)	88.93 (57.24-129.18)	0.92 (0.5-1.34)
Lesotho	452 (261-752)	51.97 (30.01-86.11)	1583 (831-2620)	137.7 (73.24-225.73)	3.9 (3.08-4.73)
Liberia	141 (85-216)	11.5 (6.92-17.61)	255 (131-449)	10.56 (5.34-18.85)	-0.61 (-1.71-0.49)
Libya	799 (482-1197)	38.31 (23.15-58.51)	2354 (1393-3781)	37.46 (22.54-59.9)	0.84 (0.08-1.61)
Lithuania	3969 (2547-5398)	86.5 (55.53-117.67)	2726 (1772-3813)	50.87 (32.8-71.3)	-1.53 (-2.17--0.9)
Luxembourg	1451 (1046-1868)	261.41 (188.06-336.23)	1417 (1008-1851)	134 (95.29-175.66)	-1.76 (-2.32--1.2)
Madagascar	582 (319-893)	10.19 (5.53-16.15)	1534 (894-2474)	10.85 (6.28-17.89)	0.4 (-0.69-1.5)
Malawi	186 (111-297)	4.3 (2.51-7.07)	510 (291-851)	6.07 (3.37-10.34)	0.73 (-0.46-1.94)
Malaysia	3294 (2261-4566)	32.65 (22.31-44.9)	12544 (8811-17179)	41.55 (29.1-56.87)	1.53 (0.99-2.07)
Maldives	31 (18-48)	34.2 (20.32-52.03)	57 (38-82)	16.06 (10.52-23.32)	-2.27 (-3.22--1.31)
Mali	318 (195-466)	7.38 (4.45-10.95)	764 (448-1211)	7.91 (4.54-12.72)	0.33 (-0.78-1.46)
Malta	739 (525-951)	168.48 (119.57-217.08)	1085 (762-1417)	108.25 (76.8-142.01)	-0.03 (-0.73-0.68)
Marshall Islands	7 (4-13)	42.87 (22.74-74.71)	18 (10-33)	47.86 (24.64-87.29)	1.81 (0.7-2.92)
Mauritania	118 (69-181)	11.2 (6.47-17.14)	223 (131-361)	9.86 (5.72-15.77)	-0.46 (-1.45-0.53)
Mauritius	212 (149-279)	27.06 (19.33-35.66)	379 (273-510)	19.63 (14.12-26.45)	-0.06 (-0.45-0.33)
Mexico	17655 (13521-22162)	40.9 (31.45-51.08)	31068 (22427-41291)	24.1 (17.48-32)	-0.81 (-1.38--0.23)
Micronesia (Federated States of)	24 (14-38)	47.81 (28.16-74.22)	47 (28-74)	55.14 (33.18-89.28)	1.54 (0.73-2.35)
Monaco	210 (132-299)	310.83 (196.64-445.39)	300 (205-405)	308.14 (210.76-418.83)	0.32 (-0.85-1.5)
Mongolia	752 (479-1145)	68.73 (43.71-105.47)	1443 (947-2159)	53.29 (35.11-79.76)	-0.26 (-1.02-0.49)
Montenegro	509 (297-774)	77.35 (44.61-118.53)	983 (573-1594)	96.45 (56.41-155.08)	1.63 (1.17-2.09)
Morocco	3203 (1946-4743)	21.17 (12.94-31.28)	9174 (5476-13584)	24.33 (14.6-36.01)	1.47 (0.98-1.96)
Mozambique	471 (267-822)	7.38 (4.01-13.26)	1668 (878-2800)	13.81 (7.07-23.64)	2.44 (1.22-3.68)
Myanmar	7029 (3796-11857)	27.75 (15.06-46.72)	19676 (11903-30200)	36.77 (22.58-56.7)	1.67 (1.21-2.12)
Namibia	174 (107-252)	25.81 (15.74-36.98)	331 (202-503)	23.83 (14.5-35.92)	-0.48 (-1.47-0.53)
Nauru	4 (2-7)	85.52 (40.24-132.32)	5 (2-8)	80.18 (38.49-121.22)	0.19 (-0.67-1.05)
Nepal	1215 (723-1893)	11.2 (6.74-17.56)	2829 (1731-4200)	11.41 (7-16.96)	0.87 (0.22-1.53)
Netherlands	83459 (64250-101343)	413.85 (317.45-503.91)	72428 (55780-88265)	196.28 (151.43-240.73)	-1.73 (-2.4--1.07)
New Zealand	9552 (7222-11860)	235.77 (177.92-293.68)	9983 (7557-12150)	114.7 (87.38-139.94)	-1.74 (-2.2--1.28)
Nicaragua	123 (84-168)	7.36 (4.99-10)	541 (365-772)	10.38 (7-14.81)	2.47 (1.63-3.32)
Niger	244 (139-406)	8.02 (4.45-13.83)	628 (348-1190)	6.9 (3.81-12.85)	-0.29 (-1.65-1.08)
Nigeria	1136 (687-1746)	2.4 (1.45-3.7)	2567 (1545-3838)	2.5 (1.51-3.73)	0.03 (-1.04-1.12)
Niue	1 (1-1)	39.12 (25.73-56.75)	1 (1-2)	48.78 (31.76-71.38)	1.23 (0.93-1.53)
North Macedonia	756 (416-1147)	37.18 (20.7-56.08)	1610 (892-2655)	45.83 (25.23-75.67)	1.57 (1.15-1.98)
Northern Mariana Islands	16 (10-24)	71.87 (47.46-102.49)	38 (25-51)	62.6 (42.8-81.82)	1.36 (0.7-2.02)
Norway	10603 (8020-13082)	157.07 (118.82-194.07)	10948 (8154-13455)	105.18 (77.72-129.81)	-0.66 (-1.34-0.02)
Oman	79 (45-125)	11.04 (6.15-17.86)	350 (207-532)	17.59 (10.59-27.03)	3.35 (1.96-4.77)
Pakistan	13033 (8212-18440)	21.98 (14.02-30.91)	45839 (28710-70452)	33.51 (20.85-51.7)	1.19 (0.3-2.08)
Palau	7 (5-10)	67.58 (44.56-97.29)	17 (11-23)	64.64 (43.98-86.64)	1.19 (0.85-1.53)
Palestine	320 (188-495)	34.88 (20.8-53.76)	875 (528-1228)	29.63 (18.26-41.07)	-0.3 (-1.36-0.76)
Panama	344 (246-441)	22.62 (16.19-28.91)	771 (514-1093)	17.47 (11.67-24.77)	0.05 (-0.34-0.45)
Papua New Guinea	424 (226-753)	20.66 (11.18-36.15)	1497 (868-2483)	26.48 (15.15-45.08)	1.02 (0.01-2.03)
Paraguay	530 (375-729)	23.27 (16.48-31.9)	3100 (2051-4674)	52.6 (34.83-78.89)	3.6 (2.99-4.23)
Peru	5739 (3964-7812)	47.93 (33.11-65.26)	10389 (6672-15281)	30.66 (19.69-45.05)	-0.93 (-1.49--0.36)
Philippines	10602 (7728-13809)	31.3 (22.95-40.74)	30560 (20591-41853)	32.79 (22.1-44.62)	0.63 (0-1.25)
Poland	47397 (30352-64825)	106.09 (67.76-145.39)	104907 (72846-137174)	143.64 (98.94-188.63)	2.47 (1.87-3.07)
Portugal	7396 (4870-10227)	53.17 (34.74-73.45)	14693 (9855-19984)	65.05 (43.47-88.36)	1.7 (0.97-2.44)
Puerto Rico	1150 (795-1555)	31.92 (22.07-43.22)	1029 (639-1578)	14.96 (9.37-22.78)	-1.4 (-1.94--0.85)
Qatar	114 (73-165)	79.34 (51.34-112.59)	576 (342-918)	43.74 (26.83-67.26)	-1.25 (-2.5-0.01)
Republic of C么te d'Ivoire	356 (220-525)	8.24 (5.03-12.49)	862 (516-1371)	6.91 (4.02-11.22)	-0.75 (-2.02-0.53)
Republic of Korea	19363 (11098-28190)	60.02 (35.23-87.06)	45811 (29523-63541)	47.79 (30.76-66.16)	0.69 (0.24-1.15)
Republic of Moldova	2180 (1303-3101)	45.68 (27.39-64.9)	1166 (691-1705)	19.67 (11.68-28.91)	-1.83 (-2.33--1.33)
Romania	20845 (11879-29871)	70.74 (40.14-101.67)	25135 (14781-36845)	74.31 (42.51-108.8)	0.48 (-0.09-1.05)
Russian Federation	192149 (126343-261674)	99.65 (65.71-135.69)	132928 (88433-182270)	54.71 (36.34-75.19)	-1.73 (-2.23--1.22)
Rwanda	505 (268-804)	15.87 (8.3-25.98)	1005 (490-1813)	14.23 (6.77-26.6)	-0.86 (-1.98-0.28)
Saint Kitts and Nevis	21 (16-27)	57.32 (43.48-73.14)	35 (25-50)	48.2 (34.36-67.21)	-0.09 (-0.41-0.23)
Saint Lucia	30 (23-38)	35.3 (27.02-44.82)	63 (44-91)	25.6 (17.75-36.66)	0.25 (-0.17-0.67)
Saint Vincent and the Grenadines	18 (13-23)	25.38 (18.83-32.6)	35 (26-48)	24.28 (17.86-33.2)	1.28 (0.9-1.66)
Samoa	13 (8-21)	14.51 (8.9-23.34)	20 (12-31)	13.26 (8.2-20.58)	0.09 (-0.6-0.77)
San Marino	63 (36-98)	177.35 (102.4-275.46)	63 (31-108)	86.4 (42.22-148.55)	-0.65 (-1.5-0.21)
Sao Tome and Principe	13 (8-20)	19.9 (11.59-29.69)	29 (18-46)	24.35 (15.15-37.44)	0.41 (-0.55-1.38)
Saudi Arabia	675 (395-1014)	9.43 (5.51-14.19)	2467 (1495-3619)	8.7 (5.25-12.8)	0.59 (-0.22-1.41)
Senegal	467 (289-711)	13.78 (8.36-21.18)	1103 (641-1705)	13.49 (7.73-21.35)	0.16 (-0.86-1.18)
Serbia	10941 (6659-15939)	85.28 (51.83-124.15)	15468 (9049-24112)	98.32 (58.54-151.12)	0.98 (0.36-1.6)
Seychelles	22 (15-30)	39.77 (26.96-53.75)	35 (25-48)	27.46 (19.72-37.34)	-0.47 (-0.74--0.19)
Sierra Leone	276 (163-438)	13.01 (7.65-20.68)	465 (272-736)	11.3 (6.53-18.04)	-0.34 (-1.35-0.68)
Singapore	2957 (2097-3807)	143.23 (102.59-185.09)	3936 (2758-5254)	46.57 (32.71-62.05)	-2.45 (-2.81--2.09)
Slovakia	6508 (4149-9357)	108.21 (68.66-157.01)	5901 (3436-8909)	62.1 (35.81-94.57)	-0.98 (-1.45--0.5)
Slovenia	3507 (2341-4786)	138.86 (92.94-189.66)	6208 (3995-8916)	141.75 (91.3-204.37)	1.28 (0.51-2.06)
Solomon Islands	40 (20-68)	25.76 (12.86-42.59)	191 (116-297)	45.28 (28-70.07)	2.98 (2.03-3.94)
Somalia	355 (170-725)	11.65 (5.57-24.18)	994 (434-2140)	12.89 (5.77-27.82)	0.21 (-1.04-1.46)
South Africa	19786 (13684-26859)	92.97 (64.4-126.77)	37733 (24954-51210)	80.75 (53.94-108.88)	-0.23 (-0.95-0.5)
South Sudan	329 (159-613)	12.01 (5.75-22.43)	672 (360-1147)	14.68 (7.75-25.55)	0.64 (-0.62-1.91)
Spain	73730 (52187-99324)	134.1 (94.51-182.07)	98952 (68008-132641)	105.95 (73.19-141.47)	-0.11 (-0.83-0.6)
Sri Lanka	2155 (1446-2956)	19.18 (12.82-26.03)	5841 (3107-9458)	20.92 (11.22-33.72)	1.76 (1.36-2.16)
Sudan	1207 (675-2300)	11.85 (6.67-22.45)	3481 (1923-6019)	15.21 (8.56-26.15)	1.09 (0.11-2.08)
Suriname	76 (53-104)	27.68 (19.43-37.7)	234 (151-344)	34.54 (22.29-50.97)	2.05 (1.68-2.41)
Sweden	16221 (12177-20403)	109.46 (82-139.16)	15783 (11207-20425)	67.57 (47.63-86.95)	-0.77 (-1.63-0.09)
Switzerland	18268 (13320-23231)	182.31 (132.04-231.86)	20171 (15099-25034)	112.28 (83.56-139.86)	-0.75 (-1.47--0.02)
Syrian Arab Republic	1560 (926-2371)	25.47 (15.31-38.57)	3298 (1895-5400)	21.06 (12-34.24)	0.34 (-0.52-1.21)
Taiwan (Province of China)	10012 (7093-13344)	57.53 (41.09-76.11)	26677 (19072-35103)	63.15 (45.53-82.9)	1.55 (1.14-1.96)
Tajikistan	1126 (728-1633)	38.26 (24.78-56.28)	1190 (689-1898)	18.02 (10.28-29.47)	-1.95 (-2.86--1.04)
Thailand	26177 (17020-36703)	66.86 (43.82-93.86)	60703 (38795-90701)	55.89 (35.77-83.82)	0.19 (-0.2-0.59)
Timor-Leste	74 (43-116)	21.63 (12.87-34.07)	239 (143-354)	26.99 (16.24-40.3)	1.16 (0.32-2.01)
Togo	204 (125-303)	15.23 (9.07-22.89)	759 (416-1224)	17.13 (9.29-27.72)	0.9 (-0.26-2.07)
Tokelau	0 (0-1)	30.77 (19.71-45.89)	1 (0-1)	36.26 (22.99-54.14)	0.93 (0.82-1.05)
Tonga	23 (14-32)	39.86 (24.75-55.24)	37 (23-55)	45.13 (28.72-67.83)	0.54 (-0.04-1.12)
Trinidad and Tobago	269 (194-347)	31.62 (22.78-40.78)	593 (382-923)	30.02 (19.38-46.51)	0.95 (0.62-1.27)
Tunisia	1971 (1173-2772)	35.71 (21.41-50.01)	4809 (2737-7955)	33.57 (19.05-55.31)	0.65 (0.31-0.99)
Turkey	117020 (74498-167353)	324.88 (207.89-464.04)	167867 (106099-247953)	172.39 (108.33-254.73)	-1.19 (-1.64--0.74)
Turkmenistan	670 (457-911)	30.95 (21.14-41.96)	983 (623-1483)	20.87 (13.2-31.89)	-0.22 (-0.91-0.48)
Tuvalu	3 (2-5)	35.85 (21.57-60.08)	4 (3-7)	38.96 (24.53-59.42)	0.5 (0.25-0.75)
Uganda	668 (404-1101)	9.41 (5.6-15.72)	2129 (1207-3393)	12.4 (6.89-19.99)	-0.03 (-1.39-1.35)
Ukraine	73789 (49283-101283)	99.63 (66.56-137.08)	33203 (18540-53021)	44.12 (24.61-70.43)	-3.05 (-3.65--2.44)
United Arab Emirates	283 (163-442)	40.62 (23.31-62.66)	1460 (828-2354)	19.95 (11.8-31.9)	-1.36 (-2.6--0.11)
United Kingdom	345109 (273949-407985)	375.35 (298.23-444.42)	240304 (189543-282070)	176.66 (139.8-207.81)	-1.97 (-2.7--1.24)
United Republic of Tanzania	1438 (826-2374)	11.94 (6.77-19.9)	4798 (2819-7632)	16.49 (9.72-26.46)	1.13 (0.07-2.19)
United States of America	712281 (532706-899237)	219.75 (164.06-277.34)	616329 (458571-764898)	100.53 (75.22-124.51)	-2.32 (-2.84--1.81)
United States Virgin Islands	55 (38-78)	61.69 (42.46-88.43)	100 (61-147)	55.89 (34.41-82.42)	1.47 (0.95-2)
Uruguay	5229 (3929-6688)	138.05 (103.42-177.25)	6018 (4560-7844)	116.84 (89.01-151.12)	-0.03 (-0.41-0.36)
Uzbekistan	6082 (3865-8599)	48.16 (30.57-67.95)	5981 (4090-8482)	18.9 (13.14-26.58)	-2.18 (-2.82--1.54)
Vanuatu	20 (10-37)	29.28 (14.73-53.95)	65 (37-109)	34.59 (19.38-57.94)	1.07 (0.12-2.02)
Venezuela (Bolivarian Republic of)	4357 (3170-5735)	41.69 (30.41-54.39)	12938 (8476-19448)	40.81 (26.89-61.26)	0.9 (0.4-1.41)
Viet Nam	16788 (10764-24736)	39.85 (25.69-58.26)	72577 (44023-108949)	64.59 (39.64-96.02)	2.89 (2.42-3.36)
Yemen	824 (405-1520)	14.22 (7.12-26.36)	2529 (1267-4782)	15.37 (7.64-28.74)	0.69 (-0.45-1.84)
Zambia	494 (292-748)	15.26 (8.92-23.69)	2147 (1206-4292)	25.71 (14.48-48.27)	1.55 (0.26-2.86)
Zimbabwe	1103 (710-1539)	25.05 (16.19-35.3)	1689 (1035-2568)	21.81 (13.5-32.45)	-0.16 (-1.27-0.97)
