# Supplementary material for: Global, regional, and national disease burden of pneumoconiosis, chronic obstructive pulmonary disease, tracheal-bronchus-and-lung cancer, and asthma attributable to occupational risks, 1990–2021: a systematic analysis for the global burden of disease study 2021
Source: Front Public Health. 2025 Oct 8;13:1652216. doi: 10.3389/fpubh.2025.1652216 (PMC12540489; doi:10.3389/fpubh.2025.1652216)
Supplement: Supplementary file 2 [file Supplementary_file_2.zip › Table S7.xls]

## Sheet: Table S7
	Number of YLDs cases (95% UI) in 1990	The age-standardized YLDs rate/100000 (95% UI) in 1990	Number of YLDs cases (95% UI) in 2021	The age-standardized YLDs rate/100000 (95% UI) in 2021	EAPC (95% CI)
Global	41663 (27644-58417)	1.07 (0.71-1.5)	78031 (51685-108260)	0.91 (0.6-1.26)	0.25 (-0.01-0.52)
Sex
Both	41663 (27644-58417)	1.07 (0.71-1.5)	78031 (51685-108260)	0.91 (0.6-1.26)	-0.4 (-0.52--0.28)
Female	5331 (3357-7588)	0.25 (0.16-0.35)	15797 (9970-22836)	0.34 (0.22-0.49)	1.04 (0.93-1.15)
Male	36332 (24125-51360)	2.12 (1.38-2.97)	62233 (40797-86089)	1.6 (1.05-2.23)	-0.74 (-0.88--0.61)
Age
20-24 years	0 (0-0)	0 (0-0)	0 (0-0)	0 (0-0)	-3.45 (-4.4--2.49)
25-29 years	42 (23-65)	0.01 (0.01-0.01)	50 (28-77)	0.01 (0-0.01)	-0.45 (-0.6--0.3)
30-34 years	94 (51-143)	0.02 (0.01-0.04)	144 (81-225)	0.02 (0.01-0.04)	-0.61 (-0.93--0.29)
35-39 years	272 (153-419)	0.08 (0.04-0.12)	328 (187-506)	0.06 (0.03-0.09)	-1.11 (-1.35--0.87)
40-44 years	664 (369-1051)	0.23 (0.13-0.37)	784 (460-1193)	0.16 (0.09-0.24)	-1.44 (-1.68--1.2)
45-49 years	1112 (645-1719)	0.48 (0.28-0.74)	1954 (1168-2956)	0.41 (0.25-0.62)	-0.45 (-0.64--0.27)
50-54 years	2700 (1589-4012)	1.27 (0.75-1.89)	4384 (2630-6465)	0.99 (0.59-1.45)	-0.78 (-0.95--0.6)
55-59 years	4453 (2756-6505)	2.4 (1.49-3.51)	7104 (4429-10353)	1.8 (1.12-2.62)	-0.96 (-1.11--0.82)
60-64 years	6981 (4448-9973)	4.35 (2.77-6.21)	9496 (5979-13397)	2.97 (1.87-4.19)	-0.87 (-1.03--0.71)
65-69 years	7724 (5125-10823)	6.25 (4.15-8.76)	12735 (8121-17813)	4.62 (2.94-6.46)	-0.93 (-1.01--0.85)
70-74 years	6671 (4386-9168)	7.88 (5.18-10.83)	14067 (9366-19013)	6.83 (4.55-9.24)	-0.58 (-0.68--0.48)
75-79 years	6071 (4050-8308)	9.86 (6.58-13.5)	11478 (7589-15690)	8.7 (5.75-11.9)	-0.23 (-0.4--0.05)
80-84 years	3368 (2235-4612)	9.52 (6.32-13.04)	8385 (5363-11610)	9.57 (6.12-13.26)	0.33 (0.06-0.59)
85-89 years	1225 (779-1731)	8.11 (5.16-11.46)	5076 (3127-7164)	11.1 (6.84-15.67)	1.44 (1.19-1.69)
90-94 years	254 (156-359)	5.94 (3.64-8.37)	1753 (1072-2484)	9.8 (5.99-13.88)	2.11 (1.93-2.29)
95+ years	32 (19-46)	3.11 (1.82-4.55)	294 (158-434)	5.39 (2.9-7.96)	2.03 (1.9-2.16)
SDI region
High-middle SDI	10570 (6747-15180)	1.03 (0.66-1.48)	20211 (12907-28767)	1 (0.64-1.43)	-0.03 (-0.14-0.07)
High SDI	25538 (17057-35316)	2.25 (1.51-3.12)	39017 (26284-52536)	1.76 (1.18-2.38)	-0.59 (-0.76--0.42)
Low-middle SDI	876 (529-1342)	0.13 (0.08-0.21)	2898 (1788-4183)	0.19 (0.12-0.28)	1.28 (1.24-1.33)
Low SDI	217 (125-368)	0.09 (0.05-0.15)	544 (327-875)	0.1 (0.06-0.16)	0.34 (0.24-0.45)
Middle SDI	4424 (2751-6653)	0.41 (0.26-0.61)	15295 (9627-22393)	0.55 (0.35-0.8)	1.05 (0.96-1.14)
GBD region
Advanced Health System	32885 (21811-45791)	1.96 (1.3-2.74)	47382 (31534-64332)	1.59 (1.06-2.17)	0.17 (-0.45-0.8)
Africa	445 (275-688)	0.15 (0.1-0.24)	1106 (700-1686)	0.16 (0.1-0.25)	0.22 (-0.86-1.31)
African Region	363 (224-565)	0.16 (0.1-0.25)	798 (496-1195)	0.16 (0.1-0.24)	-0.31 (-1.49-0.88)
America	11463 (7647-15836)	1.86 (1.24-2.57)	14203 (9508-19379)	1.03 (0.69-1.41)	-1.41 (-1.63--1.18)
Andean Latin America	71 (44-107)	0.36 (0.22-0.53)	174 (104-270)	0.3 (0.18-0.46)	0.12 (-0.46-0.7)
Asia	10200 (6411-15058)	0.51 (0.33-0.74)	36949 (23512-52664)	0.74 (0.47-1.04)	2.35 (1.95-2.75)
Australasia	758 (499-1037)	3.11 (2.05-4.27)	1330 (891-1839)	2.34 (1.56-3.24)	-0.14 (-0.68-0.4)
Basic Health System	7672 (4781-11580)	0.5 (0.31-0.74)	27303 (17039-39755)	0.71 (0.44-1.03)	2.29 (1.97-2.62)
Caribbean	110 (69-162)	0.43 (0.27-0.62)	248 (153-366)	0.46 (0.28-0.67)	1.18 (0.94-1.42)
Central Africa	40 (21-75)	0.13 (0.07-0.25)	88 (44-163)	0.12 (0.06-0.23)	-0.35 (-1.51-0.81)
Central Asia	325 (207-465)	0.64 (0.41-0.92)	291 (179-427)	0.33 (0.21-0.49)	-1.71 (-2.09--1.34)
Central Europe	1199 (704-1788)	0.77 (0.45-1.15)	2267 (1406-3304)	1.02 (0.62-1.49)	2.06 (1.44-2.69)
Central Latin America	265 (171-377)	0.32 (0.21-0.45)	638 (399-949)	0.25 (0.16-0.38)	0.25 (-0.33-0.83)
Central Sub-Saharan Africa	39 (19-75)	0.16 (0.07-0.31)	80 (38-156)	0.13 (0.06-0.26)	-0.66 (-1.81-0.5)
Commonwealth High Income	5842 (3926-7777)	3.71 (2.47-4.95)	6993 (4826-9250)	2.41 (1.65-3.18)	-0.6 (-1.25-0.06)
Commonwealth Low Income	97 (54-166)	0.11 (0.06-0.18)	266 (145-456)	0.11 (0.06-0.19)	0.8 (-0.19-1.81)
Commonwealth Middle Income	846 (536-1235)	0.13 (0.08-0.19)	2646 (1644-3882)	0.16 (0.1-0.24)	1.1 (0.47-1.73)
East Asia	5270 (3228-8111)	0.58 (0.36-0.89)	21329 (13179-31493)	0.94 (0.59-1.39)	2.99 (2.66-3.31)
East Asia & Pacific - WB	9121 (5736-13455)	0.69 (0.44-1)	34056 (21609-48676)	1.02 (0.65-1.46)	2.7 (2.39-3.02)
Eastern Africa	81 (42-150)	0.11 (0.05-0.2)	193 (109-316)	0.11 (0.06-0.19)	0.08 (-1.12-1.29)
Eastern Europe	2435 (1447-3571)	0.82 (0.49-1.21)	1885 (1154-2854)	0.53 (0.32-0.8)	-1.27 (-1.81--0.73)
Eastern Mediterranean Region	311 (187-472)	0.16 (0.1-0.25)	1037 (612-1572)	0.21 (0.13-0.32)	1.36 (0.52-2.21)
Eastern Sub-Saharan Africa	82 (42-154)	0.1 (0.05-0.19)	203 (113-349)	0.11 (0.06-0.2)	0.21 (-1.03-1.46)
Europe	19502 (12938-27088)	1.84 (1.22-2.55)	25686 (17143-34931)	1.58 (1.06-2.15)	0.41 (-0.23-1.05)
Europe & Central Asia - WB	19725 (13102-27376)	1.81 (1.2-2.51)	25821 (17235-35124)	1.54 (1.03-2.1)	0.35 (-0.23-0.93)
European Region	19775 (13132-27444)	1.8 (1.19-2.5)	25934 (17317-35288)	1.53 (1.02-2.08)	0.34 (-0.24-0.92)
High-income Asia Pacific	2302 (1461-3307)	1.15 (0.73-1.65)	8512 (5545-11889)	1.63 (1.05-2.26)	3.2 (2.25-4.16)
High-income North America	10221 (6810-14130)	2.8 (1.86-3.89)	11431 (7598-15526)	1.64 (1.08-2.22)	-1.42 (-1.98--0.86)
Latin America & Caribbean - WB	1255 (814-1774)	0.47 (0.31-0.66)	2790 (1796-3944)	0.39 (0.25-0.56)	0.53 (0.12-0.93)
Limited Health System	1003 (612-1545)	0.12 (0.07-0.18)	3136 (1908-4533)	0.15 (0.09-0.22)	1.25 (0.55-1.94)
Middle East & North Africa - WB	242 (151-358)	0.19 (0.12-0.29)	766 (479-1169)	0.22 (0.14-0.33)	1.33 (0.55-2.11)
Minimal Health System	66 (35-121)	0.1 (0.05-0.19)	144 (79-257)	0.11 (0.06-0.19)	-0.08 (-1.26-1.11)
North Africa and Middle East	1157 (686-1777)	0.68 (0.4-1.03)	2163 (1285-3268)	0.48 (0.28-0.73)	-0.57 (-1.35-0.21)
North America	10221 (6811-14131)	2.8 (1.86-3.89)	11431 (7598-15526)	1.64 (1.08-2.22)	-1.42 (-1.98--0.86)
Northern Africa	83 (47-127)	0.12 (0.07-0.19)	308 (181-503)	0.18 (0.11-0.29)	2.35 (1.74-2.98)
Oceania	6 (4-10)	0.21 (0.12-0.34)	18 (10-30)	0.23 (0.14-0.38)	0.84 (-0.15-1.84)
Region of the Americas	11463 (7647-15836)	1.86 (1.24-2.57)	14203 (9508-19379)	1.03 (0.69-1.41)	-1.41 (-1.63--1.18)
South-East Asia Region	1162 (699-1761)	0.15 (0.09-0.23)	3899 (2426-5710)	0.2 (0.13-0.3)	1.57 (1.06-2.08)
South Asia	664 (394-1005)	0.11 (0.06-0.16)	2220 (1320-3289)	0.14 (0.08-0.21)	1.53 (0.96-2.1)
South Asia - WB	691 (411-1046)	0.11 (0.07-0.16)	2287 (1369-3393)	0.14 (0.09-0.21)	1.51 (0.94-2.08)
Southeast Asia	801 (474-1204)	0.29 (0.17-0.44)	2916 (1766-4329)	0.42 (0.25-0.61)	1.88 (1.4-2.36)
Southern Africa	198 (124-294)	0.46 (0.29-0.68)	418 (263-608)	0.46 (0.29-0.67)	-0.14 (-1.24-0.97)
Southern Latin America	401 (258-577)	0.86 (0.55-1.23)	637 (405-926)	0.73 (0.46-1.05)	0.49 (0.26-0.72)
Southern Sub-Saharan Africa	179 (111-263)	0.66 (0.41-0.98)	361 (228-517)	0.65 (0.41-0.92)	0.14 (-0.71-1)
Sub-Saharan Africa - WB	364 (223-572)	0.16 (0.1-0.25)	799 (497-1199)	0.16 (0.1-0.24)	-0.31 (-1.52-0.91)
Tropical Latin America	414 (267-593)	0.45 (0.29-0.65)	1103 (720-1537)	0.43 (0.28-0.6)	1.01 (0.61-1.41)
Western Africa	44 (26-70)	0.05 (0.03-0.08)	99 (57-153)	0.05 (0.03-0.08)	-0.17 (-1.3-0.97)
Western Europe	14911 (10009-20431)	2.52 (1.71-3.47)	20096 (13533-27071)	2.11 (1.42-2.86)	0.35 (-0.46-1.17)
Western Pacific Region	8448 (5325-12456)	0.75 (0.48-1.09)	31780 (20199-45379)	1.11 (0.71-1.58)	2.78 (2.46-3.11)
Western Sub-Saharan Africa	52 (31-83)	0.06 (0.03-0.09)	126 (74-197)	0.06 (0.04-0.1)	0.03 (-1.11-1.18)
World Bank High Income	29479 (19678-40789)	2.22 (1.49-3.09)	43898 (29470-59093)	1.76 (1.18-2.38)	0.15 (-0.52-0.83)
World Bank Low Income	217 (120-368)	0.14 (0.08-0.23)	501 (292-835)	0.14 (0.08-0.23)	0.17 (-0.88-1.23)
World Bank Lower Middle Income	2229 (1368-3287)	0.2 (0.13-0.29)	5656 (3513-8242)	0.21 (0.13-0.31)	0.62 (0.03-1.21)
World Bank Upper Middle Income	9700 (5949-14569)	0.62 (0.38-0.92)	27909 (17571-40525)	0.77 (0.49-1.12)	1.77 (1.51-2.03)
Country
Afghanistan	8 (3-19)	0.11 (0.04-0.24)	14 (7-27)	0.11 (0.05-0.22)	-0.94 (-2.05-0.19)
Albania	9 (5-16)	0.45 (0.22-0.76)	22 (10-40)	0.47 (0.23-0.86)	2.37 (1.9-2.84)
Algeria	11 (6-18)	0.09 (0.05-0.15)	33 (18-54)	0.09 (0.05-0.15)	1.56 (0.81-2.31)
American Samoa	0 (0-0)	0.66 (0.39-0.99)	0 (0-0)	0.37 (0.23-0.57)	-0.7 (-1.47-0.07)
Andorra	2 (1-4)	4.16 (2.27-6.77)	4 (2-7)	2.47 (1.29-4.38)	-0.76 (-1.25--0.26)
Angola	9 (4-17)	0.2 (0.09-0.39)	23 (11-40)	0.17 (0.08-0.32)	-0.7 (-1.94-0.56)
Antigua and Barbuda	0 (0-0)	0.23 (0.15-0.35)	0 (0-0)	0.19 (0.12-0.28)	0.25 (-0.11-0.62)
Argentina	296 (192-432)	0.91 (0.59-1.32)	455 (281-664)	0.81 (0.5-1.18)	0.57 (0.32-0.82)
Armenia	34 (21-50)	1.16 (0.71-1.72)	44 (28-65)	1 (0.63-1.48)	0.51 (0.15-0.88)
Australia	651 (430-894)	3.21 (2.12-4.43)	1165 (777-1618)	2.43 (1.63-3.38)	-0.1 (-0.65-0.45)
Austria	155 (97-221)	1.29 (0.8-1.85)	236 (147-337)	1.32 (0.82-1.88)	1.2 (0.43-1.98)
Azerbaijan	26 (14-42)	0.45 (0.25-0.72)	32 (16-54)	0.26 (0.13-0.44)	-0.92 (-1.29--0.55)
Bahamas	1 (0-1)	0.44 (0.27-0.66)	2 (1-3)	0.37 (0.23-0.6)	0.5 (0.08-0.92)
Bahrain	1 (1-2)	0.91 (0.56-1.39)	6 (3-9)	0.76 (0.42-1.2)	0.14 (-1.34-1.64)
Bangladesh	66 (35-116)	0.14 (0.07-0.24)	164 (86-287)	0.11 (0.06-0.2)	0.75 (-0.08-1.59)
Barbados	1 (0-1)	0.25 (0.15-0.37)	1 (1-2)	0.24 (0.14-0.39)	0.58 (0.13-1.04)
Belarus	93 (53-142)	0.69 (0.39-1.05)	96 (53-159)	0.59 (0.32-0.97)	-0.72 (-1.28--0.15)
Belgium	537 (340-770)	3.37 (2.14-4.87)	582 (384-824)	2.45 (1.6-3.47)	-0.41 (-1.22-0.41)
Belize	0 (0-0)	0.36 (0.22-0.53)	1 (1-2)	0.43 (0.27-0.67)	0.76 (-0.19-1.72)
Benin	2 (1-4)	0.12 (0.06-0.2)	6 (3-10)	0.11 (0.06-0.19)	-0.2 (-1.46-1.07)
Bermuda	2 (1-2)	2.75 (1.83-3.85)	2 (1-3)	1.42 (0.89-2.19)	-0.54 (-1.15-0.08)
Bhutan	0 (0-0)	0.07 (0.03-0.13)	1 (0-1)	0.1 (0.05-0.17)	2.21 (1.47-2.96)
Bolivia (Plurinational State of)	12 (7-19)	0.38 (0.21-0.6)	42 (25-68)	0.47 (0.28-0.76)	1.46 (0.74-2.19)
Bosnia and Herzegovina	28 (15-46)	0.64 (0.35-1.03)	47 (27-81)	0.74 (0.41-1.26)	1.41 (0.82-2)
Botswana	3 (2-6)	0.59 (0.29-0.98)	6 (3-10)	0.43 (0.21-0.73)	-1.69 (-2.82--0.54)
Brazil	409 (264-587)	0.46 (0.3-0.66)	1075 (703-1505)	0.43 (0.28-0.6)	0.96 (0.56-1.36)
Brunei Darussalam	1 (1-2)	1.09 (0.61-1.75)	2 (1-3)	0.69 (0.4-1.08)	0.27 (-0.96-1.52)
Bulgaria	46 (23-74)	0.36 (0.17-0.58)	67 (36-108)	0.53 (0.28-0.85)	2.21 (1.49-2.94)
Burkina Faso	4 (2-8)	0.09 (0.04-0.17)	9 (4-16)	0.09 (0.04-0.17)	0.01 (-1.12-1.15)
Burundi	3 (1-5)	0.11 (0.05-0.22)	5 (3-10)	0.1 (0.05-0.2)	-0.9 (-2.13-0.34)
Cabo Verde	0 (0-0)	0.09 (0.05-0.15)	1 (0-1)	0.17 (0.09-0.27)	1.91 (1.24-2.58)
Cambodia	17 (9-29)	0.36 (0.19-0.59)	74 (40-120)	0.56 (0.3-0.9)	2.62 (1.79-3.45)
Cameroon	6 (3-9)	0.12 (0.06-0.2)	19 (10-34)	0.14 (0.07-0.26)	0.6 (-0.59-1.8)
Canada	1020 (642-1437)	3.05 (1.93-4.32)	1591 (1089-2193)	2.06 (1.41-2.82)	-0.12 (-0.77-0.54)
Central African Republic	2 (1-6)	0.19 (0.08-0.44)	4 (2-9)	0.15 (0.06-0.34)	-0.9 (-2-0.22)
Chad	2 (1-3)	0.06 (0.03-0.12)	6 (3-11)	0.1 (0.05-0.18)	1.06 (-0.21-2.36)
Chile	59 (36-85)	0.58 (0.36-0.84)	123 (76-179)	0.48 (0.29-0.68)	0.7 (0.43-0.97)
China	5113 (3131-7901)	0.58 (0.36-0.9)	20864 (12854-30865)	0.96 (0.59-1.41)	3.01 (2.69-3.34)
Colombia	59 (37-87)	0.33 (0.21-0.48)	157 (91-249)	0.28 (0.16-0.45)	0.62 (0.15-1.1)
Comoros	0 (0-0)	0.08 (0.03-0.17)	1 (0-1)	0.11 (0.05-0.22)	1.63 (0.76-2.51)
Congo	3 (1-5)	0.23 (0.11-0.42)	5 (2-10)	0.18 (0.08-0.34)	-1 (-2.04-0.04)
Cook Islands	0 (0-0)	0.48 (0.29-0.74)	0 (0-0)	0.45 (0.28-0.68)	1.22 (0.88-1.57)
Costa Rica	4 (2-5)	0.22 (0.13-0.32)	9 (5-14)	0.16 (0.1-0.25)	0.07 (-0.42-0.55)
Croatia	71 (42-104)	1.09 (0.66-1.62)	228 (141-332)	2.47 (1.52-3.63)	4.67 (3.68-5.66)
Cuba	60 (37-87)	0.58 (0.36-0.86)	138 (84-205)	0.7 (0.43-1.05)	1.92 (1.5-2.34)
Cyprus	13 (7-19)	1.63 (0.96-2.4)	24 (14-41)	1.11 (0.64-1.88)	-0.06 (-0.46-0.34)
Czechia	178 (107-267)	1.29 (0.77-1.95)	189 (109-296)	0.86 (0.49-1.37)	-0.47 (-1.15-0.22)
Democratic People's Republic of Korea	69 (37-116)	0.38 (0.21-0.64)	173 (92-304)	0.5 (0.27-0.86)	1.7 (1.51-1.89)
Democratic Republic of the Congo	23 (10-48)	0.13 (0.06-0.29)	45 (18-102)	0.11 (0.04-0.26)	-0.68 (-1.82-0.47)
Denmark	230 (145-328)	2.84 (1.81-4.07)	307 (204-429)	2.42 (1.57-3.42)	0.55 (-0.23-1.34)
Djibouti	0 (0-0)	0.08 (0.03-0.17)	1 (0-2)	0.15 (0.06-0.32)	2.7 (1.54-3.87)
Dominica	0 (0-0)	0.51 (0.31-0.78)	1 (0-1)	0.61 (0.35-0.95)	1.23 (1.02-1.45)
Dominican Republic	7 (4-11)	0.18 (0.11-0.29)	31 (17-49)	0.3 (0.16-0.48)	2.97 (2.44-3.5)
Ecuador	9 (5-14)	0.17 (0.1-0.25)	33 (20-50)	0.2 (0.13-0.31)	1.76 (1.13-2.39)
Egypt	25 (14-40)	0.07 (0.04-0.12)	145 (83-248)	0.2 (0.11-0.33)	4.46 (3.74-5.18)
El Salvador	3 (2-5)	0.09 (0.05-0.15)	9 (5-15)	0.15 (0.09-0.26)	2.47 (1.97-2.97)
Equatorial Guinea	0 (0-1)	0.15 (0.06-0.34)	1 (1-2)	0.2 (0.09-0.41)	0.71 (-0.59-2.03)
Eritrea	2 (1-3)	0.11 (0.05-0.21)	5 (2-9)	0.15 (0.07-0.27)	1.25 (0.11-2.41)
Estonia	16 (8-24)	0.75 (0.39-1.15)	14 (8-21)	0.51 (0.29-0.77)	-0.25 (-1-0.51)
Eswatini	2 (1-4)	0.67 (0.31-1.32)	4 (1-7)	0.64 (0.27-1.2)	0.81 (-0.59-2.23)
Ethiopia	35 (17-72)	0.16 (0.08-0.34)	51 (25-94)	0.11 (0.05-0.21)	-1.46 (-2.74--0.16)
Fiji	1 (0-1)	0.18 (0.1-0.29)	2 (1-3)	0.19 (0.1-0.32)	1.55 (0.83-2.26)
Finland	151 (95-214)	2.05 (1.29-2.91)	227 (147-321)	1.66 (1.07-2.36)	0.46 (-0.39-1.33)
France	1804 (1126-2596)	2.2 (1.37-3.22)	4152 (2792-5763)	3.12 (2.08-4.36)	2.49 (1.75-3.23)
Gabon	1 (1-3)	0.21 (0.09-0.43)	2 (1-4)	0.2 (0.08-0.4)	-0.4 (-1.17-0.38)
Gambia	0 (0-0)	0.05 (0.03-0.1)	1 (0-1)	0.06 (0.03-0.1)	0.18 (-1.03-1.4)
Georgia	24 (14-37)	0.36 (0.21-0.55)	42 (25-65)	0.71 (0.43-1.1)	4.71 (3.87-5.55)
Germany	2796 (1778-3969)	2.19 (1.41-3.14)	3787 (2537-5371)	1.94 (1.3-2.77)	0.64 (-0.28-1.56)
Ghana	6 (3-12)	0.1 (0.05-0.18)	12 (6-20)	0.07 (0.03-0.11)	-1.73 (-2.75--0.7)
Greece	218 (136-317)	1.39 (0.86-2.01)	286 (179-430)	1.24 (0.77-1.85)	0.06 (-0.77-0.89)
Greenland	1 (0-1)	1.76 (0.97-2.75)	2 (1-3)	2.86 (1.77-4.45)	3.53 (2.79-4.27)
Grenada	0 (0-0)	0.43 (0.28-0.62)	0 (0-1)	0.37 (0.23-0.54)	0.51 (0.02-1.01)
Guam	1 (0-1)	0.75 (0.46-1.13)	1 (0-1)	0.34 (0.2-0.5)	-0.7 (-1.17--0.22)
Guatemala	5 (3-8)	0.14 (0.09-0.22)	12 (7-19)	0.1 (0.06-0.16)	-0.89 (-1.78-0.01)
Guinea	3 (1-5)	0.09 (0.04-0.15)	7 (4-13)	0.12 (0.06-0.23)	0.95 (0.04-1.88)
Guinea-Bissau	1 (0-1)	0.17 (0.08-0.31)	1 (1-2)	0.14 (0.07-0.26)	-0.34 (-1.65-0.98)
Guyana	1 (0-1)	0.19 (0.11-0.3)	1 (1-2)	0.19 (0.11-0.3)	1.39 (0.71-2.08)
Haiti	10 (5-19)	0.32 (0.15-0.59)	24 (12-43)	0.34 (0.17-0.62)	0.74 (-0.19-1.69)
Honduras	5 (3-8)	0.23 (0.14-0.38)	33 (19-54)	0.52 (0.29-0.84)	3.63 (2.69-4.58)
Hungary	132 (77-198)	0.9 (0.51-1.34)	187 (112-296)	1 (0.6-1.58)	1.01 (0.32-1.7)
Iceland	5 (3-7)	1.75 (1.15-2.48)	10 (7-15)	1.76 (1.11-2.55)	1.11 (0.64-1.59)
India	484 (299-734)	0.09 (0.06-0.14)	1674 (973-2478)	0.13 (0.08-0.2)	1.72 (1.22-2.22)
Indonesia	257 (141-396)	0.23 (0.13-0.36)	1096 (609-1724)	0.41 (0.23-0.66)	2.58 (2.09-3.07)
Iran (Islamic Republic of)	33 (19-54)	0.11 (0.06-0.17)	96 (55-143)	0.11 (0.06-0.17)	1.52 (0.94-2.1)
Iraq	26 (14-43)	0.34 (0.18-0.56)	95 (50-153)	0.42 (0.22-0.68)	0.89 (-0.21-2.01)
Ireland	90 (57-131)	2.07 (1.32-2.97)	100 (65-139)	1.22 (0.8-1.71)	-0.97 (-1.36--0.57)
Israel	38 (23-55)	0.77 (0.47-1.14)	88 (54-128)	0.71 (0.44-1.04)	0.25 (0.02-0.48)
Italy	2523 (1679-3446)	2.75 (1.82-3.78)	2923 (1935-3971)	1.91 (1.25-2.59)	-0.38 (-1.35-0.61)
Jamaica	8 (5-12)	0.47 (0.3-0.71)	14 (8-23)	0.45 (0.26-0.76)	-0.1 (-0.57-0.37)
Japan	2100 (1344-2991)	1.23 (0.78-1.74)	7566 (4865-10476)	1.82 (1.17-2.51)	3.37 (2.21-4.54)
Jordan	5 (2-7)	0.36 (0.19-0.55)	17 (9-27)	0.24 (0.13-0.4)	-0.72 (-1.91-0.49)
Kazakhstan	161 (103-238)	1.17 (0.75-1.72)	84 (51-125)	0.43 (0.26-0.64)	-3.47 (-3.72--3.22)
Kenya	2 (1-4)	0.03 (0.01-0.05)	17 (9-27)	0.07 (0.04-0.11)	3.54 (2.29-4.81)
Kiribati	0 (0-0)	0.05 (0.03-0.08)	0 (0-0)	0.1 (0.06-0.17)	3.72 (2.9-4.55)
Kuwait	2 (1-2)	0.26 (0.15-0.39)	6 (4-10)	0.23 (0.13-0.37)	0.92 (-0.14-1.99)
Kyrgyzstan	15 (9-23)	0.48 (0.28-0.72)	13 (7-19)	0.23 (0.13-0.35)	-1.53 (-2.16--0.9)
Lao People's Democratic Republic	8 (4-15)	0.37 (0.19-0.67)	20 (10-33)	0.39 (0.21-0.66)	0.48 (-0.36-1.32)
Latvia	26 (15-38)	0.71 (0.41-1.05)	21 (12-32)	0.55 (0.33-0.85)	-0.25 (-1-0.5)
Lebanon	19 (10-32)	0.89 (0.49-1.48)	48 (27-77)	0.8 (0.45-1.28)	1.2 (0.77-1.64)
Lesotho	4 (2-7)	0.45 (0.23-0.82)	12 (6-21)	1.1 (0.54-1.85)	3.61 (2.78-4.44)
Liberia	1 (1-2)	0.1 (0.05-0.17)	2 (1-4)	0.09 (0.04-0.18)	-0.74 (-1.87-0.4)
Libya	6 (3-10)	0.3 (0.16-0.49)	18 (9-31)	0.3 (0.16-0.5)	0.79 (-0.01-1.59)
Lithuania	35 (21-54)	0.77 (0.46-1.18)	30 (17-47)	0.54 (0.31-0.84)	-0.96 (-1.63--0.28)
Luxembourg	15 (9-21)	2.64 (1.65-3.7)	19 (12-27)	1.79 (1.12-2.54)	-0.72 (-1.31--0.13)
Madagascar	5 (2-8)	0.08 (0.04-0.15)	12 (6-21)	0.09 (0.05-0.16)	0.39 (-0.77-1.57)
Malawi	2 (1-3)	0.04 (0.02-0.07)	4 (2-8)	0.05 (0.03-0.1)	0.73 (-0.51-1.98)
Malaysia	26 (15-40)	0.26 (0.15-0.42)	106 (62-160)	0.36 (0.21-0.53)	1.79 (1.2-2.39)
Maldives	0 (0-0)	0.31 (0.16-0.54)	1 (0-1)	0.16 (0.09-0.26)	-1.77 (-2.83--0.71)
Mali	3 (1-4)	0.06 (0.03-0.11)	6 (3-11)	0.07 (0.03-0.12)	0.33 (-0.83-1.5)
Malta	7 (5-11)	1.7 (1.08-2.45)	13 (8-19)	1.3 (0.79-1.87)	0.65 (-0.08-1.39)
Marshall Islands	0 (0-0)	0.35 (0.17-0.66)	0 (0-0)	0.4 (0.19-0.77)	1.83 (0.62-3.05)
Mauritania	1 (1-2)	0.1 (0.05-0.17)	2 (1-3)	0.09 (0.04-0.15)	-0.43 (-1.45-0.6)
Mauritius	2 (1-3)	0.23 (0.13-0.34)	3 (2-5)	0.17 (0.1-0.26)	0.08 (-0.32-0.49)
Mexico	150 (98-213)	0.36 (0.24-0.51)	294 (181-445)	0.23 (0.14-0.35)	-0.46 (-1.07-0.15)
Micronesia (Federated States of)	0 (0-0)	0.39 (0.21-0.67)	0 (0-1)	0.45 (0.24-0.8)	1.53 (0.65-2.42)
Monaco	2 (1-4)	3.43 (2.02-5.38)	4 (3-6)	4.06 (2.51-6.1)	0.95 (-0.28-2.19)
Mongolia	6 (3-9)	0.55 (0.31-0.88)	11 (6-18)	0.43 (0.25-0.7)	-0.3 (-1.11-0.51)
Montenegro	5 (2-7)	0.7 (0.36-1.14)	10 (5-16)	0.94 (0.52-1.59)	1.95 (1.49-2.41)
Morocco	25 (13-40)	0.17 (0.09-0.27)	73 (38-119)	0.2 (0.1-0.32)	1.53 (1.01-2.05)
Mozambique	4 (2-7)	0.06 (0.03-0.12)	14 (6-25)	0.12 (0.05-0.22)	2.39 (1.11-3.69)
Myanmar	53 (26-97)	0.22 (0.11-0.39)	157 (82-268)	0.3 (0.16-0.51)	1.85 (1.35-2.34)
Namibia	2 (1-3)	0.23 (0.12-0.37)	3 (2-5)	0.22 (0.11-0.37)	-0.36 (-1.4-0.69)
Nauru	0 (0-0)	0.68 (0.31-1.12)	0 (0-0)	0.63 (0.3-1.03)	0.17 (-0.76-1.11)
Nepal	10 (5-16)	0.09 (0.05-0.16)	24 (13-41)	0.1 (0.05-0.17)	1.13 (0.44-1.83)
Netherlands	904 (604-1223)	4.45 (2.97-6.05)	982 (670-1324)	2.64 (1.79-3.58)	-0.8 (-1.48--0.12)
New Zealand	107 (70-151)	2.62 (1.7-3.69)	165 (108-232)	1.86 (1.22-2.61)	-0.41 (-0.9-0.08)
Nicaragua	1 (1-2)	0.06 (0.04-0.1)	5 (3-7)	0.1 (0.06-0.15)	2.73 (1.84-3.62)
Niger	2 (1-4)	0.07 (0.03-0.13)	5 (2-10)	0.06 (0.03-0.12)	-0.23 (-1.64-1.21)
Nigeria	10 (6-17)	0.02 (0.01-0.04)	22 (12-37)	0.02 (0.01-0.04)	0.03 (-1.11-1.18)
Niue	0 (0-0)	0.32 (0.18-0.5)	0 (0-0)	0.41 (0.24-0.65)	1.34 (1.03-1.64)
North Macedonia	6 (3-10)	0.3 (0.16-0.48)	14 (7-25)	0.41 (0.2-0.71)	1.94 (1.53-2.35)
Northern Mariana Islands	0 (0-0)	0.59 (0.34-0.9)	0 (0-0)	0.54 (0.33-0.78)	1.65 (0.88-2.43)
Norway	125 (85-170)	1.79 (1.21-2.45)	192 (128-264)	1.81 (1.21-2.49)	0.83 (0.09-1.57)
Oman	1 (0-1)	0.09 (0.05-0.17)	3 (2-5)	0.17 (0.09-0.28)	3.69 (2.21-5.19)
Pakistan	105 (56-167)	0.18 (0.1-0.29)	357 (188-590)	0.27 (0.14-0.45)	1.15 (0.22-2.08)
Palau	0 (0-0)	0.54 (0.33-0.84)	0 (0-0)	0.53 (0.33-0.81)	1.26 (0.9-1.63)
Palestine	3 (1-4)	0.28 (0.14-0.5)	7 (3-11)	0.24 (0.13-0.38)	-0.32 (-1.43-0.8)
Panama	3 (2-4)	0.2 (0.12-0.29)	8 (4-12)	0.17 (0.1-0.27)	0.38 (-0.03-0.8)
Papua New Guinea	3 (2-6)	0.17 (0.08-0.32)	12 (6-21)	0.22 (0.1-0.4)	1.04 (-0.05-2.14)
Paraguay	5 (3-7)	0.21 (0.13-0.32)	28 (16-44)	0.48 (0.28-0.76)	3.82 (3.17-4.47)
Peru	50 (31-77)	0.43 (0.26-0.66)	100 (53-165)	0.3 (0.16-0.49)	-0.7 (-1.29--0.1)
Philippines	80 (49-118)	0.25 (0.16-0.36)	240 (139-358)	0.27 (0.16-0.4)	0.74 (0.07-1.42)
Poland	364 (210-558)	0.81 (0.47-1.24)	942 (600-1363)	1.27 (0.8-1.84)	3.01 (2.4-3.63)
Portugal	65 (37-100)	0.46 (0.26-0.7)	155 (93-235)	0.66 (0.4-1)	2.37 (1.59-3.16)
Puerto Rico	12 (7-18)	0.33 (0.2-0.5)	15 (8-25)	0.2 (0.12-0.34)	-0.29 (-0.88-0.31)
Qatar	1 (0-1)	0.65 (0.38-1.01)	5 (2-8)	0.4 (0.2-0.65)	-0.96 (-2.37-0.48)
Republic of C么te d'Ivoire	3 (2-5)	0.07 (0.03-0.13)	7 (4-12)	0.06 (0.03-0.11)	-0.69 (-2.02-0.66)
Republic of Korea	168 (91-269)	0.54 (0.3-0.86)	868 (498-1291)	0.9 (0.52-1.34)	3.51 (3-4.03)
Republic of Moldova	17 (9-26)	0.35 (0.19-0.54)	10 (6-17)	0.17 (0.1-0.28)	-1.45 (-1.98--0.92)
Romania	160 (87-251)	0.54 (0.29-0.85)	233 (129-368)	0.67 (0.37-1.07)	1.12 (0.53-1.72)
Russian Federation	1566 (918-2308)	0.81 (0.48-1.2)	1366 (840-2059)	0.56 (0.34-0.85)	-0.88 (-1.4--0.36)
Rwanda	4 (2-7)	0.13 (0.06-0.24)	8 (4-16)	0.12 (0.05-0.24)	-0.63 (-1.82-0.58)
Saint Kitts and Nevis	0 (0-0)	0.53 (0.33-0.77)	0 (0-1)	0.48 (0.29-0.74)	0.04 (-0.24-0.32)
Saint Lucia	0 (0-0)	0.32 (0.2-0.46)	1 (0-1)	0.24 (0.14-0.38)	0.4 (-0.03-0.83)
Saint Vincent and the Grenadines	0 (0-0)	0.23 (0.14-0.35)	0 (0-1)	0.23 (0.14-0.35)	1.33 (0.96-1.71)
Samoa	0 (0-0)	0.13 (0.06-0.22)	0 (0-0)	0.12 (0.06-0.2)	0.13 (-0.59-0.85)
San Marino	1 (0-1)	2.04 (1.08-3.33)	1 (0-2)	1.17 (0.55-2.18)	-0.02 (-0.92-0.89)
Sao Tome and Principe	0 (0-0)	0.17 (0.09-0.29)	0 (0-0)	0.21 (0.11-0.36)	0.4 (-0.58-1.39)
Saudi Arabia	5 (3-9)	0.07 (0.04-0.13)	19 (10-31)	0.07 (0.04-0.12)	0.69 (-0.2-1.58)
Senegal	4 (2-7)	0.12 (0.06-0.21)	9 (5-17)	0.12 (0.06-0.21)	0.2 (-0.85-1.26)
Serbia	88 (46-140)	0.69 (0.37-1.1)	152 (86-243)	0.94 (0.53-1.52)	1.69 (1.04-2.34)
Seychelles	0 (0-0)	0.32 (0.2-0.51)	0 (0-0)	0.24 (0.15-0.35)	-0.38 (-0.66--0.1)
Sierra Leone	2 (1-4)	0.11 (0.06-0.2)	4 (2-7)	0.1 (0.05-0.17)	-0.4 (-1.44-0.65)
Singapore	32 (20-47)	1.62 (1.02-2.33)	76 (49-109)	0.91 (0.59-1.3)	-0.48 (-0.87--0.1)
Slovakia	61 (33-94)	1 (0.55-1.55)	68 (35-113)	0.7 (0.36-1.16)	-0.29 (-0.78-0.21)
Slovenia	31 (19-46)	1.22 (0.73-1.81)	75 (44-119)	1.69 (0.99-2.7)	2.47 (1.65-3.29)
Solomon Islands	0 (0-1)	0.21 (0.1-0.37)	1 (1-2)	0.35 (0.19-0.59)	2.82 (1.8-3.85)
Somalia	3 (1-6)	0.09 (0.04-0.21)	8 (3-17)	0.1 (0.04-0.24)	0.27 (-1.05-1.6)
South Africa	160 (98-236)	0.77 (0.47-1.14)	323 (205-470)	0.72 (0.46-1.04)	0.01 (-0.74-0.76)
South Sudan	3 (1-5)	0.1 (0.04-0.2)	5 (2-10)	0.12 (0.05-0.24)	0.59 (-0.73-1.91)
Spain	823 (491-1239)	1.47 (0.89-2.21)	1504 (933-2196)	1.56 (0.96-2.29)	0.92 (0.15-1.69)
Sri Lanka	18 (10-28)	0.17 (0.09-0.27)	53 (25-92)	0.19 (0.09-0.33)	1.98 (1.57-2.4)
Sudan	9 (5-20)	0.09 (0.05-0.2)	27 (14-50)	0.12 (0.06-0.23)	1.15 (0.11-2.19)
Suriname	1 (0-1)	0.23 (0.14-0.36)	2 (1-3)	0.3 (0.17-0.48)	2.15 (1.76-2.55)
Sweden	167 (108-237)	1.09 (0.71-1.58)	194 (125-282)	0.82 (0.52-1.18)	-0.16 (-1.06-0.74)
Switzerland	222 (139-310)	2.16 (1.36-3.05)	339 (222-461)	1.84 (1.21-2.51)	0.29 (-0.49-1.08)
Syrian Arab Republic	12 (6-19)	0.2 (0.1-0.32)	26 (14-46)	0.17 (0.09-0.3)	0.5 (-0.41-1.42)
Taiwan (Province of China)	88 (53-136)	0.52 (0.31-0.79)	292 (184-415)	0.69 (0.43-0.98)	2.17 (1.73-2.62)
Tajikistan	9 (5-14)	0.31 (0.17-0.48)	10 (5-18)	0.16 (0.08-0.28)	-1.76 (-2.7--0.8)
Thailand	204 (117-324)	0.55 (0.32-0.87)	555 (316-915)	0.51 (0.29-0.84)	0.6 (0.19-1.02)
Timor-Leste	1 (0-1)	0.18 (0.09-0.3)	2 (1-3)	0.23 (0.13-0.38)	1.44 (0.54-2.35)
Togo	2 (1-3)	0.13 (0.07-0.22)	6 (3-11)	0.15 (0.07-0.26)	0.83 (-0.39-2.07)
Tokelau	0 (0-0)	0.26 (0.15-0.43)	0 (0-0)	0.31 (0.17-0.5)	1.02 (0.89-1.15)
Tonga	0 (0-0)	0.34 (0.19-0.53)	0 (0-1)	0.39 (0.22-0.64)	0.6 (0-1.21)
Trinidad and Tobago	2 (1-3)	0.28 (0.17-0.41)	6 (3-9)	0.28 (0.16-0.48)	1.2 (0.88-1.53)
Tunisia	15 (8-24)	0.28 (0.15-0.43)	38 (19-69)	0.27 (0.14-0.49)	0.68 (0.33-1.03)
Turkey	943 (529-1488)	2.71 (1.53-4.26)	1457 (773-2278)	1.52 (0.81-2.39)	-0.94 (-1.41--0.47)
Turkmenistan	5 (3-8)	0.24 (0.13-0.37)	8 (4-13)	0.17 (0.09-0.29)	-0.07 (-0.78-0.65)
Tuvalu	0 (0-0)	0.29 (0.16-0.53)	0 (0-0)	0.32 (0.17-0.54)	0.55 (0.26-0.84)
Uganda	5 (3-10)	0.08 (0.04-0.14)	17 (9-29)	0.1 (0.05-0.19)	0.01 (-1.39-1.44)
Ukraine	683 (411-1015)	0.92 (0.55-1.35)	349 (188-573)	0.46 (0.24-0.74)	-2.58 (-3.19--1.96)
United Arab Emirates	2 (1-3)	0.31 (0.15-0.52)	11 (6-19)	0.17 (0.09-0.28)	-1.07 (-2.46-0.34)
United Kingdom	4006 (2763-5308)	4.23 (2.9-5.62)	3946 (2745-5156)	2.81 (1.94-3.67)	-0.7 (-1.48-0.09)
United Republic of Tanzania	12 (6-21)	0.1 (0.05-0.18)	38 (20-68)	0.14 (0.07-0.25)	1.15 (0.05-2.27)
United States of America	9200 (6122-12722)	2.78 (1.86-3.85)	9838 (6457-13403)	1.59 (1.04-2.16)	-1.6 (-2.16--1.05)
United States Virgin Islands	0 (0-1)	0.58 (0.35-0.94)	1 (1-2)	0.59 (0.34-0.93)	1.94 (1.41-2.47)
Uruguay	45 (28-65)	1.18 (0.73-1.7)	59 (37-86)	1.1 (0.69-1.63)	0.37 (-0.05-0.8)
Uzbekistan	46 (25-72)	0.37 (0.2-0.57)	48 (27-77)	0.16 (0.09-0.25)	-1.94 (-2.61--1.27)
Vanuatu	0 (0-0)	0.24 (0.12-0.47)	1 (0-1)	0.29 (0.15-0.54)	1.11 (0.07-2.15)
Venezuela (Bolivarian Republic of)	35 (22-52)	0.34 (0.21-0.51)	112 (64-180)	0.36 (0.2-0.57)	1.2 (0.67-1.74)
Viet Nam	133 (73-210)	0.32 (0.18-0.5)	606 (330-965)	0.55 (0.3-0.87)	3.02 (2.54-3.51)
Yemen	6 (3-13)	0.11 (0.05-0.24)	20 (9-40)	0.13 (0.06-0.25)	0.82 (-0.37-2.02)
Zambia	4 (2-7)	0.12 (0.06-0.22)	17 (8-34)	0.21 (0.11-0.43)	1.55 (0.19-2.92)
Zimbabwe	9 (5-14)	0.21 (0.11-0.34)	13 (7-22)	0.18 (0.1-0.31)	-0.25 (-1.42-0.93)
