# Supplementary material for: Global, regional, and national disease burden of pneumoconiosis, chronic obstructive pulmonary disease, tracheal-bronchus-and-lung cancer, and asthma attributable to occupational risks, 1990–2021: a systematic analysis for the global burden of disease study 2021
Source: Front Public Health. 2025 Oct 8;13:1652216. doi: 10.3389/fpubh.2025.1652216 (PMC12540489; doi:10.3389/fpubh.2025.1652216)
Supplement: Supplementary file 2 [file Supplementary_file_2.zip › Table S8.xls]

## Sheet: Table S8
	Number of YLLs cases (95% UI) in 1990	The age-standardized YLLs rate/100000 (95% UI) in 1990	Number of YLLs cases (95% UI) in 2021	The age-standardized YLLs rate/100000 (95% UI) in 2021	EAPC (95% CI)
Global	4013441 (3067294-5015687)	100.21 (76.8-125.23)	6042447 (4607930-7689418)	69.51 (53.09-88.3)	-0.53 (-0.76--0.3)
Sex
Both	4013441 (3067294-5015687)	100.21 (76.8-125.23)	6042447 (4607930-7689418)	69.51 (53.09-88.3)	-1.15 (-1.22--1.08)
Female	517573 (356165-686645)	24 (16.59-31.82)	1236079 (866108-1652976)	26.85 (18.81-35.97)	0.29 (0.22-0.36)
Male	3495868 (2638721-4397862)	193.33 (147.48-243.78)	4806368 (3602922-6076458)	119.93 (89.81-151.12)	-1.48 (-1.56--1.4)
Age
20-24 years	2 (0-6)	0 (0-0)	2 (0-6)	0 (0-0)	-3.67 (-4.64--2.69)
25-29 years	7918 (4801-11539)	1.79 (1.08-2.61)	8597 (5678-12039)	1.46 (0.97-2.05)	-0.82 (-0.97--0.67)
30-34 years	15506 (8944-22096)	4.02 (2.32-5.73)	21164 (13604-29470)	3.5 (2.25-4.88)	-1 (-1.33--0.67)
35-39 years	41093 (25104-58789)	11.67 (7.13-16.69)	44281 (28960-61872)	7.9 (5.16-11.03)	-1.51 (-1.75--1.27)
40-44 years	102527 (62956-145732)	35.79 (21.98-50.87)	107635 (72303-148362)	21.52 (14.45-29.66)	-1.88 (-2.12--1.65)
45-49 years	157802 (101562-223388)	67.96 (43.74-96.21)	240587 (162186-339331)	50.81 (34.25-71.66)	-0.97 (-1.17--0.77)
50-54 years	352063 (235365-469944)	165.62 (110.72-221.08)	485979 (336359-665403)	109.23 (75.6-149.55)	-1.35 (-1.54--1.16)
55-59 years	530305 (379695-694686)	286.34 (205.02-375.1)	720727 (510567-965475)	182.13 (129.02-243.97)	-1.55 (-1.68--1.41)
60-64 years	747709 (548268-956857)	465.55 (341.37-595.77)	868161 (641883-1139087)	271.26 (200.56-355.91)	-1.47 (-1.6--1.34)
65-69 years	730268 (553900-916387)	590.79 (448.1-741.36)	1024502 (773762-1313624)	371.41 (280.51-476.22)	-1.6 (-1.65--1.56)
70-74 years	560385 (424001-698079)	661.92 (500.82-824.56)	982378 (742924-1211547)	477.25 (360.92-588.59)	-1.27 (-1.36--1.19)
75-79 years	454713 (339871-562406)	738.7 (552.14-913.66)	708514 (528089-876014)	537.22 (400.42-664.23)	-0.89 (-1.03--0.76)
80-84 years	223206 (162651-277146)	630.95 (459.78-783.43)	463451 (327218-580776)	529.16 (373.61-663.11)	-0.32 (-0.54--0.09)
85-89 years	71977 (51145-91530)	476.32 (338.46-605.71)	254240 (169495-323694)	556.06 (370.71-707.96)	0.89 (0.68-1.09)
90-94 years	15581 (10555-19988)	363.6 (246.32-466.44)	90979 (59913-118541)	508.56 (334.91-662.63)	1.52 (1.36-1.69)
95+ years	2387 (1515-3193)	234.47 (148.79-313.65)	21251 (12198-28904)	389.91 (223.8-530.31)	1.88 (1.75-2)
SDI region
High-middle SDI	1183299 (870663-1505966)	114.12 (84.24-145.02)	1745481 (1275434-2320024)	86.91 (63.41-115.62)	-0.92 (-1--0.83)
High SDI	2136290 (1631413-2645489)	190.38 (145.21-236.23)	2359641 (1791784-2903343)	109.57 (83.57-134.65)	-1.71 (-1.82--1.6)
Low-middle SDI	110363 (76712-149380)	16.34 (11.54-22.03)	351641 (256505-474250)	22.75 (16.93-30.55)	1.19 (1.14-1.23)
Low SDI	27110 (17732-41905)	10.72 (6.97-16.72)	66967 (44915-93132)	11.8 (7.82-16.58)	0.24 (0.14-0.34)
Middle SDI	552224 (385215-730759)	48.83 (34.79-64.31)	1512563 (1058969-2082365)	53.64 (37.88-73.58)	0.31 (0.21-0.41)
GBD region
Advanced Health System	2929037 (2225436-3650289)	176.35 (133.83-220.33)	3087385 (2327969-3836062)	106.66 (80.61-132.44)	-0.93 (-1.51--0.35)
Africa	55508 (39001-74593)	18.2 (12.84-24.49)	135400 (95612-182737)	19.16 (13.74-25.83)	0.14 (-0.88-1.16)
African Region	44741 (30929-61076)	18.89 (12.96-25.77)	95634 (66736-129995)	17.81 (12.31-24.36)	-0.45 (-1.56-0.68)
America	935722 (712581-1167967)	152.22 (115.93-190.12)	990929 (765744-1228475)	72.59 (56.16-90.01)	-1.91 (-2.1--1.71)
Andean Latin America	8138 (5787-10818)	39.39 (27.79-52.47)	18404 (12622-26503)	30.78 (21.35-44.23)	-0.11 (-0.66-0.43)
Asia	1111766 (791716-1466929)	52.02 (37.7-67.98)	3009938 (2174981-4099378)	58.22 (42.16-78.79)	1.28 (0.95-1.6)
Australasia	63028 (48821-75902)	260.68 (202.13-315.08)	72556 (54228-87134)	130.55 (97.49-157.3)	-1.67 (-2.17--1.17)
Basic Health System	944960 (660063-1249685)	58.91 (41.39-77.92)	2550815 (1800106-3515637)	65 (46.02-89.24)	1.34 (1.05-1.64)
Caribbean	11702 (8766-15319)	44.73 (33.61-58.41)	23630 (17183-31807)	43.61 (31.73-58.7)	0.81 (0.58-1.04)
Central Africa	5030 (2949-8427)	15.85 (9.14-26.56)	11035 (6006-19279)	14.41 (7.77-25.65)	-0.39 (-1.49-0.71)
Central Asia	41961 (31122-54320)	81.62 (61.08-105.22)	34207 (25057-43775)	38.02 (27.93-48.45)	-2.04 (-2.39--1.69)
Central Europe	146380 (96423-204882)	94.24 (61.97-132.31)	228459 (160772-308675)	104.68 (72.66-142.62)	1.4 (0.8-2)
Central Latin America	31456 (23765-39913)	36.41 (27.89-46.22)	67655 (50071-91041)	26.45 (19.57-35.65)	-0.11 (-0.65-0.43)
Central Sub-Saharan Africa	5035 (2867-8894)	19.31 (10.76-34.8)	10263 (5556-18647)	15.82 (8.26-30.9)	-0.72 (-1.8-0.38)
Commonwealth High Income	495533 (390487-589081)	320.69 (252.59-381.7)	410799 (319966-487030)	144.65 (112.58-171.71)	-1.94 (-2.56--1.32)
Commonwealth Low Income	12001 (7464-18432)	12.73 (8.08-19.84)	31677 (19690-47958)	12.66 (7.91-18.85)	0.66 (-0.29-1.61)
Commonwealth Middle Income	106084 (74936-139111)	15.31 (10.79-19.87)	317298 (227532-422736)	18.85 (13.56-25.11)	0.98 (0.4-1.57)
East Asia	648023 (439039-890091)	68.28 (46.94-92.77)	1866031 (1280363-2599198)	82.12 (56.39-113.68)	1.81 (1.49-2.13)
East Asia & Pacific - WB	975656 (693967-1293707)	69.48 (50.25-91.08)	2664646 (1909011-3618561)	79.11 (56.72-107.07)	1.56 (1.28-1.85)
Eastern Africa	10341 (6048-17257)	13.15 (7.52-22.21)	23967 (15358-35126)	13.15 (8.17-19.56)	-0.08 (-1.21-1.08)
Eastern Europe	285874 (188824-385199)	96.88 (63.95-130.69)	180917 (120527-246413)	51.33 (34.18-69.78)	-1.99 (-2.51--1.47)
Eastern Mediterranean Region	39172 (27213-52808)	19.9 (14.09-26.78)	130444 (91154-183038)	25.65 (18.05-35.66)	1.32 (0.54-2.11)
Eastern Sub-Saharan Africa	10400 (6022-17373)	12.33 (6.99-21.22)	25069 (15534-37834)	13.06 (7.78-19.8)	0.06 (-1.11-1.25)
Europe	1904831 (1445548-2378718)	180.91 (136.46-226.4)	1898649 (1432894-2367096)	119.56 (90.2-148.73)	-0.62 (-1.22--0.02)
Europe & Central Asia - WB	1933913 (1468740-2416096)	178.73 (134.94-223.77)	1915433 (1446812-2384990)	116.7 (88.09-144.97)	-0.69 (-1.23--0.14)
European Region	1939070 (1472369-2422952)	178.02 (134.38-222.92)	1924912 (1453701-2397570)	116.1 (87.62-144.29)	-0.69 (-1.24--0.15)
High-income Asia Pacific	162703 (112519-212835)	80.21 (55.76-104.9)	379863 (268035-483785)	75.45 (53.77-96.48)	1.47 (0.58-2.37)
High-income North America	789116 (595273-989821)	220.98 (164.66-277.68)	700674 (525062-868032)	101.63 (76.46-125.68)	-2.21 (-2.74--1.69)
Latin America & Caribbean - WB	147891 (113173-186499)	53.82 (41.38-67.88)	291575 (227062-370396)	40.9 (31.85-51.86)	0.14 (-0.25-0.52)
Limited Health System	127061 (85907-173818)	14.26 (9.71-19.6)	380038 (269507-511303)	17.65 (12.5-23.83)	1.11 (0.47-1.76)
Middle East & North Africa - WB	29508 (21094-38428)	22.4 (16.24-29.19)	90656 (64396-126483)	24.23 (17.42-33.3)	1.23 (0.52-1.95)
Minimal Health System	8228 (5012-13704)	12.37 (7.34-20.75)	18054 (10413-29053)	12.58 (7.36-20.28)	-0.1 (-1.22-1.04)
North Africa and Middle East	143411 (95152-200000)	80.67 (53.25-112.54)	254462 (178828-348629)	54.06 (37.68-73.81)	-0.78 (-1.51--0.04)
North America	789188 (595337-989922)	220.98 (164.67-277.69)	700585 (524970-867941)	101.6 (76.44-125.65)	-2.22 (-2.74--1.69)
Northern Africa	10698 (6765-14399)	15.29 (9.84-20.38)	39386 (26283-58936)	22.22 (14.94-33.17)	2.32 (1.75-2.9)
Oceania	804 (512-1234)	24.69 (15.53-37.61)	2344 (1538-3484)	28.03 (18.26-41.98)	0.84 (-0.06-1.75)
Region of the Americas	935722 (712581-1167967)	152.22 (115.93-190.12)	990929 (765744-1228475)	72.59 (56.16-90.01)	-1.91 (-2.1--1.71)
South-East Asia Region	148936 (102753-204084)	18.63 (13.1-25.19)	465371 (327895-618706)	23.83 (16.8-31.67)	1.37 (0.91-1.84)
South Asia	84247 (58107-114031)	12.87 (8.84-17.45)	267924 (184921-363307)	16.77 (11.62-22.72)	1.39 (0.87-1.92)
South Asia - WB	87461 (60626-118637)	13 (9-17.6)	275686 (190918-374513)	16.84 (11.79-22.76)	1.38 (0.85-1.9)
Southeast Asia	102960 (72188-135533)	36.34 (25.59-47.51)	349283 (237979-476240)	48.21 (32.87-65.37)	1.67 (1.24-2.11)
Southern Africa	24328 (16911-32459)	53.61 (37.34-72.34)	49351 (33688-65734)	51.78 (35.51-68.56)	-0.32 (-1.36-0.74)
Southern Latin America	46694 (35475-58596)	99.45 (75.59-124.71)	64601 (49101-83143)	74.56 (56.72-95.53)	0.01 (-0.21-0.23)
Southern Sub-Saharan Africa	21969 (15402-29378)	78.58 (55.11-106.13)	42130 (28291-56066)	72.53 (49.01-95.99)	-0.06 (-0.88-0.76)
Sub-Saharan Africa - WB	44910 (30879-61941)	18.99 (12.95-26.1)	96102 (66839-130472)	18.25 (12.68-24.94)	-0.44 (-1.58-0.71)
Tropical Latin America	50463 (38536-63729)	53.02 (40.56-66.66)	118207 (90426-145680)	45.44 (34.85-55.92)	0.61 (0.24-0.98)
Western Africa	5111 (3312-7235)	6.01 (3.89-8.54)	11662 (7550-15944)	6 (3.84-8.35)	-0.17 (-1.25-0.93)
Western Europe	1352976 (1033707-1661187)	233.33 (178.21-287.2)	1320838 (1014979-1604817)	142.41 (108.56-174.87)	-0.84 (-1.61--0.07)
Western Pacific Region	890188 (636421-1179842)	74.18 (53.52-97.52)	2401045 (1718274-3268786)	83.43 (59.83-113.24)	1.58 (1.28-1.89)
Western Sub-Saharan Africa	6101 (3977-8546)	6.51 (4.25-9.16)	14930 (9623-20791)	6.88 (4.42-9.69)	0.05 (-1.04-1.15)
World Bank High Income	2522586 (1919346-3133477)	192.91 (146.74-240.15)	2724230 (2060672-3360022)	112.84 (85.44-139.77)	-0.98 (-1.61--0.34)
World Bank Low Income	27644 (17465-42373)	16.61 (10.45-25.53)	62118 (37630-91400)	16.92 (10.51-24.76)	0.03 (-0.97-1.03)
World Bank Lower Middle Income	270443 (193695-356098)	23.41 (16.95-30.51)	679774 (485649-920446)	24.7 (17.74-33.42)	0.62 (0.08-1.17)
World Bank Upper Middle Income	1188604 (834486-1559701)	73.59 (52.08-96.11)	2570156 (1834178-3540047)	70.59 (50.44-96.97)	0.78 (0.54-1.03)
Country
Afghanistan	1046 (448-2293)	13.48 (5.88-29.1)	1917 (957-3536)	14.37 (7.27-25.64)	-0.83 (-1.9-0.25)
Albania	1106 (615-1653)	51.53 (28.68-77.58)	2198 (1140-3698)	48.91 (25.58-81.49)	1.88 (1.43-2.34)
Algeria	1381 (870-2033)	10.61 (6.87-15.55)	3973 (2466-6336)	10.35 (6.5-16.4)	1.39 (0.7-2.09)
American Samoa	18 (12-26)	77.22 (51.29-109.77)	22 (15-31)	43.02 (29.72-61.16)	-0.71 (-1.41--0.01)
Andorra	226 (132-354)	381.64 (224.59-598.76)	286 (163-442)	186.38 (105.52-287.83)	-1.45 (-1.93--0.96)
Angola	1218 (665-2005)	26 (14.2-42.68)	2931 (1668-4656)	20.98 (11.65-33.93)	-0.81 (-1.98-0.37)
Antigua and Barbuda	12 (9-16)	24.97 (18.48-32.46)	21 (16-28)	18.76 (14.13-24.32)	0.03 (-0.33-0.38)
Argentina	34849 (26571-43754)	106.35 (81.13-133.58)	47161 (35244-60857)	85.1 (63.63-109.91)	0.12 (-0.12-0.36)
Armenia	4204 (3098-5556)	139.16 (101.71-183.55)	4692 (3332-6333)	106.22 (75.44-143.26)	0.02 (-0.33-0.38)
Australia	53583 (41626-64498)	266.12 (207.21-321.43)	62739 (46575-75456)	133.83 (99.05-161.57)	-1.66 (-2.17--1.14)
Austria	14539 (10590-18962)	124.26 (89.14-162.82)	16439 (11500-21337)	93.44 (65.97-121.86)	0.13 (-0.61-0.87)
Azerbaijan	3377 (2213-4709)	58.04 (38.44-80.64)	3833 (2280-5893)	30.71 (18.16-46.87)	-1.18 (-1.54--0.81)
Bahamas	80 (57-104)	49.96 (35.58-65.21)	171 (116-248)	38.93 (26.46-56.18)	0.25 (-0.14-0.63)
Bahrain	183 (128-250)	103.48 (71.21-141.19)	681 (432-1007)	78.75 (50.09-113.57)	-0.15 (-1.46-1.19)
Bangladesh	8207 (4930-13025)	16.41 (9.89-26.11)	19191 (11614-29801)	13.16 (7.99-20.46)	0.54 (-0.25-1.33)
Barbados	70 (51-90)	25.57 (18.75-33.07)	115 (77-168)	22.56 (15.15-32.76)	0.4 (-0.03-0.82)
Belarus	11143 (7097-15709)	82.51 (52.47-116.08)	9495 (5819-13596)	58.48 (35.95-83.71)	-1.36 (-1.91--0.8)
Belgium	50341 (35740-64781)	321.18 (228.02-415.48)	43230 (32439-54110)	185.56 (140.05-232.95)	-1.19 (-1.96--0.41)
Belize	34 (25-45)	37.11 (27.15-48.92)	137 (101-186)	43.98 (32.04-59.55)	0.76 (-0.16-1.69)
Benin	275 (177-404)	13.4 (8.59-19.74)	698 (415-1083)	12.39 (7.35-18.8)	-0.15 (-1.37-1.08)
Bermuda	164 (124-205)	261.79 (198.04-327.45)	118 (81-167)	87.57 (60.68-124.35)	-2.19 (-2.79--1.59)
Bhutan	24 (13-40)	8.43 (4.53-13.96)	67 (37-108)	10.64 (5.97-17.03)	1.82 (1.12-2.52)
Bolivia (Plurinational State of)	1395 (896-2001)	42.91 (27.59-61.54)	4657 (2869-7001)	50.76 (31.17-75.64)	1.21 (0.54-1.89)
Bosnia and Herzegovina	3461 (2196-5122)	76.32 (47.88-111.53)	5043 (2959-7835)	80.09 (47.34-125.7)	0.93 (0.36-1.51)
Botswana	399 (220-603)	68.32 (38.14-101.5)	699 (399-1086)	47.95 (26.37-75.7)	-1.85 (-2.95--0.73)
Brazil	49938 (38104-62980)	53.77 (41.13-67.53)	115134 (88339-142494)	45.29 (34.74-56.02)	0.56 (0.2-0.93)
Brunei Darussalam	106 (63-156)	112.53 (67.34-164.69)	197 (129-283)	62.82 (41.92-89.89)	-0.13 (-1.28-1.03)
Bulgaria	5901 (3053-8937)	46.85 (23.94-71.09)	7452 (4119-11767)	60.37 (32.67-96.58)	1.79 (1.1-2.48)
Burkina Faso	478 (266-805)	10.28 (5.75-17.51)	1026 (589-1640)	10.23 (5.79-16.39)	-0.01 (-1.1-1.1)
Burundi	339 (181-593)	13.59 (7.13-23.95)	656 (346-1155)	11.59 (5.98-20.58)	-1.02 (-2.18-0.16)
Cabo Verde	24 (16-35)	11.21 (7.46-16.31)	94 (58-139)	19.83 (12.18-29.42)	1.95 (1.29-2.6)
Cambodia	2243 (1462-3420)	44.91 (28.75-68.83)	9234 (5575-14014)	67.26 (40.69-100.79)	2.47 (1.7-3.25)
Cameroon	653 (407-954)	13.76 (8.24-20.32)	2331 (1318-3748)	16.63 (9.2-26.71)	0.69 (-0.44-1.84)
Canada	85942 (63854-108278)	259.5 (194.35-326.72)	93976 (71611-116137)	123.07 (93.65-151.94)	-1.43 (-2.04--0.82)
Central African Republic	334 (166-712)	24.43 (12.23-52.77)	516 (233-1094)	18.57 (8.37-39.75)	-0.95 (-1.98-0.09)
Chad	207 (117-340)	7.06 (3.96-11.64)	687 (401-1149)	11.17 (6.35-19.12)	1.12 (-0.12-2.38)
Chile	6658 (5017-8347)	65.14 (49.11-81.74)	11476 (8851-14627)	44.43 (34.34-56.75)	0.07 (-0.19-0.33)
China	629292 (426361-867419)	68.91 (47.43-93.93)	1818667 (1240064-2546130)	82.85 (56.61-115.24)	1.82 (1.49-2.14)
Colombia	7132 (5181-9202)	38.1 (27.84-48.89)	15593 (10772-22093)	28.14 (19.45-39.83)	0.04 (-0.4-0.49)
Comoros	21 (11-40)	9.68 (4.68-18.47)	70 (34-122)	13.05 (6.26-23.42)	1.53 (0.71-2.36)
Congo	345 (178-549)	29.01 (15.05-46.4)	674 (373-1084)	21.29 (11.14-36.23)	-1.14 (-2.11--0.16)
Cook Islands	7 (5-10)	56.15 (38.44-77.79)	13 (9-18)	50.1 (35.42-70.06)	0.97 (0.64-1.3)
Costa Rica	398 (286-510)	22.71 (16.49-28.89)	873 (635-1222)	15.71 (11.43-21.95)	-0.25 (-0.72-0.21)
Croatia	7487 (5129-10096)	113.98 (77.87-153.58)	16943 (11476-23368)	189.22 (128.49-261.44)	3.47 (2.53-4.43)
Cuba	6192 (4634-8123)	60.64 (45.4-79.56)	12174 (8721-16252)	62.94 (45.02-83.63)	1.37 (0.97-1.78)
Cyprus	1227 (830-1690)	154.66 (104.78-212.41)	1817 (1133-2729)	83.78 (52.17-125.38)	-1.01 (-1.39--0.63)
Czechia	20379 (13300-27851)	149.95 (97-207.53)	15674 (10020-23020)	73.44 (46.7-108.31)	-1.53 (-2.19--0.87)
Democratic People's Republic of Korea	8808 (4990-13830)	47.09 (27.22-73.06)	20979 (11650-33147)	59.45 (33.12-93.46)	1.5 (1.31-1.69)
Democratic Republic of the Congo	2940 (1514-5608)	16.31 (8.19-31.48)	5733 (2699-12064)	13.23 (5.95-29.15)	-0.7 (-1.78-0.38)
Denmark	21844 (15706-27464)	276.73 (197.21-347.28)	21430 (15865-26544)	171.73 (127.16-216.12)	-0.77 (-1.51--0.03)
Djibouti	17 (8-29)	10.09 (4.69-18.3)	134 (69-241)	17.79 (9.07-33.33)	2.62 (1.57-3.68)
Dominica	32 (22-43)	53.84 (37.59-72.29)	55 (37-79)	63.99 (42.97-90.59)	1.34 (1.11-1.57)
Dominican Republic	852 (555-1199)	21.39 (14.25-30)	3482 (2067-5202)	33.74 (20.01-50.42)	2.8 (2.3-3.3)
Ecuador	1055 (768-1364)	19.11 (14.01-24.47)	3458 (2398-4854)	21.1 (14.74-29.42)	1.36 (0.77-1.96)
Egypt	3273 (2042-4833)	9.5 (6.01-13.92)	18983 (12227-28492)	24.44 (15.89-36.27)	4.36 (3.7-5.03)
El Salvador	366 (235-509)	11.67 (7.5-16.2)	1038 (664-1542)	17.38 (11.09-25.8)	2.13 (1.65-2.62)
Equatorial Guinea	41 (20-82)	18.66 (8.99-37.87)	144 (78-245)	24.08 (12.69-41.07)	0.55 (-0.68-1.8)
Eritrea	208 (116-360)	13.7 (7.31-24.43)	651 (375-1049)	18.7 (10.63-30.4)	1.17 (0.11-2.25)
Estonia	1945 (1210-2773)	94.05 (58.33-134.4)	1283 (803-1837)	50.06 (31.21-71.62)	-1.18 (-1.88--0.48)
Eswatini	230 (116-426)	78.28 (39.68-147.76)	446 (209-781)	76.62 (36.33-132.17)	0.9 (-0.47-2.28)
Ethiopia	4541 (2457-8670)	19.96 (10.62-38.71)	6208 (3517-10151)	13.15 (7.28-22.22)	-1.79 (-3--0.56)
Fiji	79 (51-115)	20.51 (13.1-30.8)	179 (106-276)	21.8 (12.88-34.06)	1.39 (0.75-2.03)
Finland	12843 (9221-16774)	177.27 (127.37-232.79)	13604 (9806-17259)	102.39 (73.81-130.73)	-0.7 (-1.52-0.13)
France	173852 (126255-226564)	216.97 (157.01-284.14)	256302 (191001-313345)	195.74 (145.07-241.89)	0.71 (0.02-1.41)
Gabon	157 (77-280)	26.15 (12.62-47.01)	265 (142-461)	23 (11.86-41.2)	-0.46 (-1.19-0.27)
Gambia	23 (13-35)	6 (3.55-9.59)	68 (39-106)	6.48 (3.75-10.34)	0.17 (-1-1.35)
Georgia	3070 (2085-4181)	46.03 (31.47-62.72)	4798 (3166-6768)	83.18 (55.15-117.22)	4.32 (3.51-5.13)
Germany	246129 (180625-316370)	196.36 (144.37-252)	253125 (189598-313658)	132.83 (99.17-165.73)	-0.37 (-1.24-0.51)
Ghana	773 (495-1136)	11.56 (7.22-17.28)	1415 (874-2041)	7.62 (4.69-10.96)	-1.65 (-2.62--0.67)
Greece	19790 (13639-26467)	127.33 (87.72-170.35)	22475 (15229-30408)	100.95 (69.97-136.23)	-0.38 (-1.17-0.42)
Greenland	74 (42-105)	206.34 (122.66-299.44)	196 (136-279)	282.86 (196.9-398.9)	2.86 (2.19-3.53)
Grenada	32 (24-42)	47.21 (35.64-60.1)	47 (34-60)	38.48 (28.23-49.45)	0.52 (0.06-0.98)
Guam	68 (49-90)	84 (59.28-113.56)	87 (63-117)	40.45 (29.53-54.86)	-0.61 (-1.04--0.18)
Guatemala	675 (460-920)	17.22 (12.01-23.13)	1362 (947-1908)	11.74 (8.19-16.39)	-1.16 (-1.99--0.32)
Guinea	342 (201-532)	9.87 (5.74-15.34)	882 (486-1478)	14.6 (7.79-25.1)	1.02 (0.12-1.92)
Guinea-Bissau	81 (45-139)	19.21 (10.6-33.49)	138 (84-216)	16.81 (10.19-26.74)	-0.27 (-1.52-1)
Guyana	89 (62-118)	22.17 (15.53-29.46)	153 (99-236)	21.51 (14.01-32.91)	1.37 (0.73-2.01)
Haiti	1273 (702-2127)	37.65 (20.54-63.48)	2874 (1535-4955)	37.7 (20.58-64.72)	0.64 (-0.22-1.52)
Honduras	595 (402-854)	27.39 (18.42-39.11)	3887 (2441-5836)	58.95 (36.97-88.06)	3.49 (2.59-4.39)
Hungary	15957 (10331-22056)	109.9 (70.04-152.9)	19103 (12024-28416)	105.24 (65.74-157.13)	0.44 (-0.22-1.11)
Iceland	410 (306-524)	143.53 (106.27-183.83)	609 (445-795)	104.28 (75.27-137.24)	-0.08 (-0.51-0.36)
India	61882 (42230-84152)	11.46 (7.91-15.4)	200379 (135068-277202)	15.58 (10.57-21.44)	1.55 (1.09-2.01)
Indonesia	33621 (21811-46294)	29.27 (18.77-40.04)	136201 (81717-197843)	49.24 (29.63-71.03)	2.41 (1.97-2.85)
Iran (Islamic Republic of)	4261 (2700-6249)	13.48 (8.65-19.66)	11965 (7977-16755)	13.58 (9.08-19)	1.45 (0.91-2)
Iraq	3071 (1956-4636)	38.95 (24.42-59.08)	11388 (6605-16541)	47.38 (27.61-69.35)	0.88 (-0.15-1.93)
Ireland	8471 (6258-10892)	196.45 (144.66-253.38)	6855 (4872-8930)	84.36 (59.61-109.61)	-2.14 (-2.52--1.76)
Israel	3749 (2601-4982)	77.86 (54.23-103.6)	7007 (4934-9366)	57.66 (40.11-77.43)	-0.51 (-0.73--0.3)
Italy	247531 (187011-303799)	273.27 (207.45-336.76)	207705 (155348-254435)	139.68 (105.26-172.08)	-1.51 (-2.43--0.57)
Jamaica	872 (647-1133)	51.48 (38.25-67.13)	1418 (912-2161)	45.96 (29.6-69.92)	-0.32 (-0.8-0.15)
Japan	140477 (98571-183701)	81.49 (57.15-106.56)	330863 (231895-422298)	83.49 (59.52-107.06)	1.76 (0.67-2.87)
Jordan	550 (350-794)	40.48 (25.82-57.79)	1940 (1226-2795)	25.52 (16.01-37.13)	-0.92 (-2.02-0.19)
Kazakhstan	20711 (15282-26596)	148.54 (109.62-192.49)	9842 (7076-13325)	49.29 (35.58-66.94)	-3.75 (-4--3.5)
Kenya	279 (160-456)	3.07 (1.75-5.16)	1996 (1289-2829)	7.54 (4.77-10.87)	3.6 (2.41-4.8)
Kiribati	3 (2-4)	6.26 (4.15-8.86)	12 (7-19)	13.4 (8.38-20.62)	3.73 (2.99-4.47)
Kuwait	203 (137-271)	29.58 (21.25-39.14)	662 (467-938)	22.16 (15.37-31.18)	0.39 (-0.56-1.34)
Kyrgyzstan	2035 (1359-2725)	62.56 (41.9-83.7)	1521 (1053-2011)	27.21 (18.89-35.97)	-1.86 (-2.46--1.25)
Lao People's Democratic Republic	1082 (597-1845)	46.75 (26.09-79.56)	2473 (1476-3971)	47.31 (28.17-76.04)	0.31 (-0.48-1.1)
Latvia	3001 (1907-4153)	82.33 (52.39-114.36)	1872 (1183-2662)	51.2 (32.93-72.41)	-1.11 (-1.82--0.4)
Lebanon	2338 (1436-3492)	103.95 (65.56-154.2)	5179 (3310-7549)	88.13 (56.74-127.95)	0.91 (0.49-1.33)
Lesotho	448 (259-746)	51.53 (29.81-85.44)	1571 (826-2597)	136.6 (72.56-223.67)	3.9 (3.08-4.74)
Liberia	140 (84-214)	11.4 (6.85-17.44)	253 (130-446)	10.47 (5.29-18.68)	-0.61 (-1.71-0.49)
Libya	793 (479-1187)	38 (22.97-58.09)	2336 (1380-3755)	37.16 (22.36-59.46)	0.84 (0.08-1.61)
Lithuania	3933 (2525-5353)	85.73 (55.04-116.59)	2696 (1752-3773)	50.33 (32.47-70.59)	-1.54 (-2.17--0.9)
Luxembourg	1436 (1036-1846)	258.77 (186.31-332.31)	1397 (995-1827)	132.21 (94.03-173.38)	-1.77 (-2.33--1.21)
Madagascar	577 (316-888)	10.1 (5.49-16.04)	1521 (888-2457)	10.75 (6.23-17.75)	0.4 (-0.69-1.5)
Malawi	184 (110-294)	4.26 (2.49-7)	506 (288-844)	6.01 (3.35-10.24)	0.73 (-0.46-1.94)
Malaysia	3269 (2248-4533)	32.39 (22.15-44.61)	12438 (8734-17032)	41.19 (28.85-56.41)	1.53 (0.99-2.07)
Maldives	31 (18-47)	33.89 (20.12-51.52)	57 (38-81)	15.89 (10.42-23.08)	-2.27 (-3.22--1.32)
Mali	315 (193-461)	7.32 (4.42-10.86)	758 (444-1200)	7.84 (4.51-12.61)	0.33 (-0.78-1.46)
Malta	731 (520-941)	166.78 (118.41-214.49)	1072 (753-1400)	106.95 (75.82-140.19)	-0.03 (-0.74-0.67)
Marshall Islands	7 (4-13)	42.52 (22.56-74.08)	18 (10-33)	47.46 (24.48-86.64)	1.81 (0.7-2.92)
Mauritania	117 (68-180)	11.1 (6.4-16.98)	222 (130-357)	9.77 (5.66-15.63)	-0.46 (-1.45-0.53)
Mauritius	210 (148-276)	26.83 (19.17-35.28)	376 (271-506)	19.46 (14-26.23)	-0.06 (-0.45-0.33)
Mexico	17505 (13413-21978)	40.54 (31.19-50.61)	30774 (22199-40867)	23.87 (17.29-31.64)	-0.81 (-1.39--0.24)
Micronesia (Federated States of)	24 (14-38)	47.42 (27.96-73.54)	46 (28-74)	54.68 (32.9-88.6)	1.54 (0.73-2.35)
Monaco	207 (130-295)	307.4 (194.45-440.91)	296 (202-399)	304.08 (208.08-413.85)	0.31 (-0.86-1.49)
Mongolia	746 (475-1136)	68.17 (43.36-104.55)	1432 (939-2143)	52.86 (34.85-79.01)	-0.26 (-1.02-0.49)
Montenegro	504 (294-768)	76.64 (44.23-117.49)	974 (567-1578)	95.51 (55.88-153.74)	1.63 (1.17-2.08)
Morocco	3179 (1933-4709)	21 (12.86-31.05)	9101 (5433-13475)	24.13 (14.48-35.72)	1.46 (0.98-1.96)
Mozambique	467 (264-817)	7.32 (3.97-13.13)	1654 (873-2775)	13.69 (7.03-23.43)	2.44 (1.22-3.68)
Myanmar	6975 (3768-11762)	27.53 (14.93-46.35)	19518 (11816-29993)	36.46 (22.41-56.21)	1.67 (1.21-2.12)
Namibia	173 (106-249)	25.58 (15.6-36.69)	328 (200-499)	23.61 (14.36-35.64)	-0.48 (-1.47-0.53)
Nauru	4 (2-7)	84.84 (39.96-131.42)	5 (2-8)	79.55 (38.14-120.16)	0.19 (-0.67-1.05)
Nepal	1205 (717-1879)	11.11 (6.69-17.44)	2805 (1717-4164)	11.32 (6.94-16.82)	0.87 (0.22-1.52)
Netherlands	82555 (63527-100141)	409.4 (313.87-498.37)	71446 (55150-87099)	193.64 (149.69-237.87)	-1.75 (-2.41--1.08)
New Zealand	9444 (7143-11725)	233.14 (175.76-290.47)	9818 (7420-11939)	112.84 (85.96-137.56)	-1.76 (-2.21--1.3)
Nicaragua	122 (83-167)	7.3 (4.95-9.91)	536 (361-766)	10.29 (6.92-14.67)	2.47 (1.62-3.32)
Niger	242 (138-402)	7.95 (4.42-13.7)	623 (345-1180)	6.84 (3.78-12.73)	-0.3 (-1.65-1.08)
Nigeria	1126 (681-1732)	2.37 (1.43-3.67)	2545 (1533-3806)	2.47 (1.5-3.69)	0.03 (-1.04-1.12)
Niue	1 (1-1)	38.8 (25.52-56.25)	1 (1-2)	48.37 (31.48-70.77)	1.23 (0.93-1.53)
North Macedonia	750 (413-1139)	36.88 (20.53-55.67)	1596 (885-2627)	45.43 (24.99-74.86)	1.56 (1.15-1.98)
Northern Mariana Islands	16 (10-24)	71.29 (47.03-101.64)	38 (25-51)	62.06 (42.42-81.16)	1.36 (0.7-2.02)
Norway	10478 (7931-12917)	155.27 (117.47-191.84)	10755 (8009-13207)	103.37 (76.35-127.65)	-0.69 (-1.36-0)
Oman	78 (44-124)	10.94 (6.1-17.7)	347 (205-528)	17.42 (10.49-26.72)	3.35 (1.96-4.77)
Pakistan	12929 (8144-18302)	21.8 (13.91-30.67)	45482 (28496-69909)	33.23 (20.72-51.29)	1.19 (0.3-2.08)
Palau	7 (5-10)	67.05 (44.2-96.68)	17 (11-23)	64.12 (43.65-85.87)	1.19 (0.85-1.53)
Palestine	317 (187-491)	34.6 (20.63-53.36)	868 (524-1218)	29.39 (18.14-40.72)	-0.3 (-1.36-0.76)
Panama	341 (244-438)	22.42 (16.05-28.64)	763 (508-1081)	17.3 (11.52-24.51)	0.05 (-0.35-0.45)
Papua New Guinea	420 (225-748)	20.5 (11.08-35.84)	1485 (862-2463)	26.26 (15.02-44.69)	1.02 (0.01-2.03)
Paraguay	525 (372-725)	23.06 (16.34-31.64)	3072 (2031-4628)	52.11 (34.56-78.09)	3.6 (2.99-4.22)
Peru	5689 (3930-7742)	47.5 (32.8-64.62)	10290 (6614-15140)	30.36 (19.48-44.55)	-0.93 (-1.49--0.36)
Philippines	10522 (7663-13702)	31.05 (22.74-40.35)	30319 (20436-41541)	32.53 (21.93-44.28)	0.62 (0-1.25)
Poland	47032 (30138-64252)	105.27 (67.28-144.14)	103965 (72213-135986)	142.37 (98.09-187.11)	2.46 (1.86-3.06)
Portugal	7331 (4824-10154)	52.71 (34.45-72.84)	14539 (9738-19769)	64.39 (42.97-87.44)	1.7 (0.96-2.43)
Puerto Rico	1138 (786-1539)	31.59 (21.87-42.76)	1014 (629-1553)	14.75 (9.24-22.49)	-1.41 (-1.96--0.86)
Qatar	113 (72-164)	78.69 (50.87-111.66)	572 (339-911)	43.34 (26.6-66.66)	-1.25 (-2.5-0.01)
Republic of C么te d'Ivoire	353 (218-520)	8.16 (4.99-12.34)	855 (513-1363)	6.85 (4-11.12)	-0.75 (-2.02-0.53)
Republic of Korea	19195 (11015-27935)	59.47 (34.95-86.31)	44943 (28933-62302)	46.89 (30.15-64.88)	0.65 (0.2-1.11)
Republic of Moldova	2163 (1292-3077)	45.33 (27.16-64.4)	1155 (685-1692)	19.5 (11.58-28.68)	-1.83 (-2.34--1.33)
Romania	20685 (11771-29676)	70.2 (39.82-101.01)	24902 (14650-36531)	73.64 (42.15-107.76)	0.47 (-0.09-1.04)
Russian Federation	190583 (125271-259296)	98.83 (65.15-134.45)	131562 (87396-180348)	54.15 (35.96-74.43)	-1.74 (-2.24--1.23)
Rwanda	501 (266-797)	15.74 (8.23-25.78)	997 (486-1796)	14.11 (6.71-26.34)	-0.86 (-1.99-0.28)
Saint Kitts and Nevis	21 (16-26)	56.79 (43.1-72.42)	35 (25-49)	47.71 (33.97-66.51)	-0.09 (-0.41-0.22)
Saint Lucia	30 (23-38)	34.99 (26.76-44.44)	63 (43-90)	25.36 (17.6-36.26)	0.25 (-0.17-0.67)
Saint Vincent and the Grenadines	18 (13-23)	25.15 (18.69-32.31)	35 (26-48)	24.06 (17.71-32.93)	1.28 (0.9-1.66)
Samoa	13 (8-21)	14.38 (8.82-23.11)	20 (12-30)	13.14 (8.13-20.4)	0.09 (-0.6-0.77)
San Marino	62 (36-97)	175.31 (101.18-272.55)	62 (31-106)	85.23 (41.62-146.86)	-0.66 (-1.51-0.2)
Sao Tome and Principe	13 (8-20)	19.73 (11.49-29.44)	29 (18-46)	24.14 (15.02-37.15)	0.41 (-0.55-1.38)
Saudi Arabia	670 (393-1005)	9.36 (5.47-14.07)	2448 (1483-3590)	8.63 (5.2-12.7)	0.59 (-0.22-1.41)
Senegal	463 (286-705)	13.66 (8.3-21.01)	1094 (635-1692)	13.37 (7.68-21.18)	0.15 (-0.86-1.18)
Serbia	10853 (6615-15807)	84.59 (51.48-123.02)	15317 (8955-23875)	97.38 (57.98-149.85)	0.97 (0.35-1.59)
Seychelles	22 (15-30)	39.44 (26.71-53.34)	35 (25-48)	27.22 (19.56-37.04)	-0.47 (-0.74--0.19)
Sierra Leone	274 (162-434)	12.9 (7.58-20.48)	461 (270-729)	11.21 (6.48-17.85)	-0.34 (-1.35-0.68)
Singapore	2925 (2075-3760)	141.62 (101.47-182.78)	3860 (2705-5147)	45.66 (32.04-60.75)	-2.48 (-2.84--2.12)
Slovakia	6448 (4111-9264)	107.22 (68.03-155.69)	5833 (3403-8811)	61.4 (35.43-93.55)	-0.99 (-1.46--0.51)
Slovenia	3476 (2318-4749)	137.64 (92.05-188.2)	6133 (3942-8808)	140.06 (90.02-201.91)	1.27 (0.49-2.05)
Solomon Islands	40 (19-68)	25.55 (12.74-42.24)	190 (116-295)	44.93 (27.79-69.43)	2.98 (2.04-3.94)
Somalia	353 (169-719)	11.56 (5.52-23.96)	987 (430-2126)	12.78 (5.72-27.57)	0.2 (-1.04-1.46)
South Africa	19626 (13566-26600)	92.2 (63.84-125.61)	37410 (24746-50717)	80.03 (53.47-107.88)	-0.23 (-0.96-0.5)
South Sudan	326 (158-607)	11.91 (5.71-22.23)	667 (356-1136)	14.56 (7.67-25.29)	0.64 (-0.61-1.91)
Spain	72907 (51606-98116)	132.62 (93.53-179.89)	97447 (66970-130628)	104.39 (72.23-139.37)	-0.13 (-0.84-0.59)
Sri Lanka	2137 (1435-2929)	19.01 (12.7-25.82)	5788 (3086-9378)	20.73 (11.14-33.44)	1.76 (1.36-2.16)
Sudan	1197 (670-2283)	11.76 (6.62-22.29)	3454 (1907-5970)	15.09 (8.5-25.92)	1.09 (0.11-2.08)
Suriname	75 (52-103)	27.45 (19.24-37.37)	232 (150-342)	34.24 (22.11-50.55)	2.04 (1.68-2.41)
Sweden	16054 (12045-20177)	108.37 (81.18-137.44)	15589 (11066-20135)	66.76 (46.96-85.96)	-0.78 (-1.64-0.09)
Switzerland	18047 (13122-22910)	180.14 (130.35-228.5)	19832 (14831-24595)	110.43 (82.13-137.62)	-0.76 (-1.49--0.03)
Syrian Arab Republic	1548 (918-2355)	25.28 (15.19-38.28)	3272 (1880-5359)	20.89 (11.9-33.97)	0.34 (-0.52-1.21)
Taiwan (Province of China)	9924 (7033-13218)	57.02 (40.79-75.38)	26385 (18857-34690)	62.47 (44.94-82)	1.55 (1.14-1.96)
Tajikistan	1117 (722-1621)	37.95 (24.57-55.88)	1180 (683-1885)	17.86 (10.18-29.22)	-1.96 (-2.86--1.04)
Thailand	25973 (16860-36415)	66.31 (43.43-93.07)	60149 (38418-90024)	55.38 (35.37-83.2)	0.19 (-0.21-0.58)
Timor-Leste	73 (43-115)	21.46 (12.78-33.83)	237 (142-352)	26.77 (16.09-39.89)	1.15 (0.31-2)
Togo	202 (124-300)	15.1 (9.01-22.71)	753 (412-1213)	16.98 (9.21-27.51)	0.9 (-0.26-2.07)
Tokelau	0 (0-1)	30.52 (19.54-45.45)	1 (0-1)	35.95 (22.8-53.65)	0.93 (0.82-1.05)
Tonga	23 (14-32)	39.52 (24.55-54.81)	36 (23-55)	44.74 (28.46-67.26)	0.54 (-0.04-1.12)
Trinidad and Tobago	266 (192-344)	31.34 (22.6-40.46)	587 (378-914)	29.74 (19.21-46.04)	0.94 (0.62-1.27)
Tunisia	1955 (1164-2751)	35.43 (21.26-49.64)	4771 (2718-7891)	33.3 (18.92-54.86)	0.65 (0.31-0.99)
Turkey	116078 (73854-166059)	322.17 (206.16-460.14)	166410 (105081-245767)	170.87 (107.28-252.32)	-1.19 (-1.65--0.74)
Turkmenistan	665 (454-904)	30.71 (20.98-41.63)	975 (617-1472)	20.7 (13.11-31.66)	-0.22 (-0.91-0.47)
Tuvalu	3 (2-4)	35.55 (21.38-59.63)	4 (3-7)	38.64 (24.36-58.94)	0.5 (0.25-0.75)
Uganda	663 (400-1090)	9.33 (5.55-15.57)	2112 (1199-3362)	12.3 (6.81-19.81)	-0.03 (-1.39-1.34)
Ukraine	73106 (48847-100328)	98.71 (65.98-135.79)	32854 (18333-52484)	43.67 (24.33-69.74)	-3.05 (-3.66--2.45)
United Arab Emirates	281 (161-438)	40.3 (23.13-62.25)	1449 (822-2336)	19.78 (11.69-31.68)	-1.36 (-2.6--0.11)
United Kingdom	341103 (270779-403425)	371.12 (294.97-438.97)	236357 (186551-276790)	173.85 (137.56-204.35)	-1.99 (-2.71--1.26)
United Republic of Tanzania	1427 (820-2352)	11.84 (6.71-19.73)	4760 (2799-7567)	16.36 (9.64-26.18)	1.13 (0.07-2.19)
United States of America	703081 (525806-888188)	216.97 (161.93-274.03)	606491 (451943-752439)	98.94 (74.1-122.48)	-2.33 (-2.85--1.82)
United States Virgin Islands	54 (38-77)	61.11 (42.06-87.53)	98 (61-145)	55.3 (34.05-81.43)	1.47 (0.94-1.99)
Uruguay	5184 (3893-6628)	136.87 (102.47-175.7)	5960 (4515-7767)	115.74 (88.25-149.52)	-0.03 (-0.41-0.36)
Uzbekistan	6036 (3835-8531)	47.79 (30.34-67.41)	5932 (4056-8414)	18.74 (13.03-26.39)	-2.18 (-2.82--1.54)
Vanuatu	20 (10-37)	29.04 (14.58-53.56)	65 (37-108)	34.3 (19.21-57.5)	1.07 (0.12-2.02)
Venezuela (Bolivarian Republic of)	4323 (3149-5687)	41.35 (30.21-53.92)	12826 (8396-19305)	40.45 (26.63-60.8)	0.9 (0.4-1.4)
Viet Nam	16655 (10691-24540)	39.53 (25.49-57.79)	71972 (43681-108073)	64.04 (39.37-95.24)	2.89 (2.42-3.36)
Yemen	818 (402-1506)	14.11 (7.06-26.1)	2510 (1257-4740)	15.25 (7.58-28.51)	0.69 (-0.45-1.84)
Zambia	490 (290-743)	15.14 (8.86-23.47)	2130 (1197-4264)	25.5 (14.37-47.88)	1.55 (0.26-2.86)
Zimbabwe	1094 (704-1529)	24.84 (16.05-35.01)	1676 (1026-2544)	21.63 (13.39-32.12)	-0.16 (-1.27-0.97)
