# Supplementary material for: Global, regional, and national disease burden of pneumoconiosis, chronic obstructive pulmonary disease, tracheal-bronchus-and-lung cancer, and asthma attributable to occupational risks, 1990–2021: a systematic analysis for the global burden of disease study 2021
Source: Front Public Health. 2025 Oct 8;13:1652216. doi: 10.3389/fpubh.2025.1652216 (PMC12540489; doi:10.3389/fpubh.2025.1652216)
Supplement: Supplementary file 2 [file Supplementary_file_2.zip › Table S9.xls]

## Sheet: Table S9
	Number of Deaths cases (95% UI) in 1990	The age-standardized Deaths rate/100000 (95% UI) in 1990	Number of Deaths cases (95% UI) in 2021	The age-standardized Deaths rate/100000 (95% UI) in 2021	EAPC (95% CI)
Global	425165 (356781-507537)	11.85 (9.82-14.07)	585451 (470475-715711)	7.03 (5.64-8.67)	-1.25 (-1.59--0.92)
Sex
Both	425165 (356781-507537)	11.85 (9.82-14.07)	585451 (470475-715711)	7.03 (5.64-8.67)	-1.98 (-2.08--1.87)
Female	141159 (100278-186761)	6.91 (4.8-9.27)	173078 (118066-244582)	3.7 (2.52-5.22)	-2.48 (-2.64--2.32)
Male	284006 (220575-349486)	18.88 (13.97-24)	412373 (314131-527663)	11.43 (8.32-14.78)	-1.85 (-1.94--1.75)
Age
15-19 years	99 (57-147)	0.02 (0.01-0.03)	38 (22-57)	0.01 (0-0.01)	-3.8 (-3.87--3.73)
20-24 years	262 (148-388)	0.05 (0.03-0.08)	116 (62-171)	0.02 (0.01-0.03)	-3.52 (-3.61--3.43)
25-29 years	421 (244-604)	0.1 (0.06-0.14)	254 (149-378)	0.04 (0.03-0.06)	-3.05 (-3.21--2.9)
30-34 years	775 (460-1160)	0.2 (0.12-0.3)	553 (323-843)	0.09 (0.05-0.14)	-3.04 (-3.26--2.81)
35-39 years	1553 (857-2338)	0.44 (0.24-0.66)	1004 (561-1465)	0.18 (0.1-0.26)	-3.11 (-3.26--2.96)
40-44 years	2863 (1630-4114)	1 (0.57-1.44)	2147 (1197-3177)	0.43 (0.24-0.64)	-3.07 (-3.23--2.92)
45-49 years	4953 (2897-7277)	2.13 (1.25-3.13)	4549 (2590-6814)	0.96 (0.55-1.44)	-2.75 (-2.87--2.62)
50-54 years	11953 (7209-17397)	5.62 (3.39-8.18)	10486 (6064-15350)	2.36 (1.36-3.45)	-3.17 (-3.33--3.01)
55-59 years	22125 (12265-31714)	11.95 (6.62-17.12)	20905 (11671-30012)	5.28 (2.95-7.58)	-2.93 (-3.12--2.74)
60-64 years	42823 (24256-60755)	26.66 (15.1-37.83)	39004 (21574-57444)	12.19 (6.74-17.95)	-2.83 (-2.95--2.72)
65-69 years	61190 (37668-84331)	49.5 (30.47-68.22)	67079 (39621-93894)	24.32 (14.36-34.04)	-2.55 (-2.69--2.41)
70-74 years	84880 (51277-115175)	100.26 (60.57-136.04)	102519 (60410-143734)	49.81 (29.35-69.83)	-2.44 (-2.53--2.35)
75-79 years	85029 (51378-120029)	138.13 (83.47-194.99)	109522 (65203-155810)	83.04 (49.44-118.14)	-2.11 (-2.24--1.98)
80-84 years	63576 (40379-87722)	179.72 (114.14-247.97)	108977 (69746-152844)	124.43 (79.63-174.51)	-1.46 (-1.62--1.3)
85-89 years	32732 (20531-44988)	216.61 (135.87-297.72)	79311 (49375-113659)	173.47 (107.99-248.59)	-1.07 (-1.31--0.83)
90-94 years	8592 (5352-11815)	200.51 (124.9-275.72)	31702 (19995-45316)	177.21 (111.77-253.31)	-0.54 (-0.69--0.39)
95+ years	1337 (824-1875)	131.34 (80.96-184.2)	7288 (4582-10586)	133.71 (84.07-194.22)	0.21 (0.07-0.34)
SDI region
High-middle SDI	111849 (92113-133784)	12.6 (10.23-15.04)	107007 (79664-137707)	5.49 (4.08-7.08)	-3.33 (-3.59--3.08)
High SDI	30241 (24144-36765)	2.63 (2.11-3.18)	41810 (32237-51962)	1.78 (1.4-2.19)	-1.37 (-1.44--1.31)
Low-middle SDI	74227 (55422-92060)	14.88 (11.26-18.77)	165378 (136182-202101)	13.55 (11.04-16.65)	-0.18 (-0.28--0.09)
Low SDI	22892 (17258-28553)	12.96 (9.89-16.53)	44239 (35442-54360)	11.45 (8.98-14.19)	-0.23 (-0.36--0.09)
Middle SDI	185785 (153702-220077)	23.02 (18.75-27.68)	226801 (178782-283259)	9.82 (7.58-12.46)	-3.15 (-3.29--3)
GBD region
Advanced Health System	45632 (36885-55304)	2.73 (2.21-3.29)	54257 (42260-67445)	1.72 (1.37-2.11)	-0.86 (-1.51--0.2)
Africa	13588 (10219-16481)	5.96 (4.5-7.39)	21972 (17765-26895)	4.34 (3.45-5.38)	-1.08 (-2.45-0.31)
African Region	11423 (8675-13914)	6.38 (4.85-7.85)	18573 (14888-22825)	4.7 (3.72-5.86)	-1.1 (-2.54-0.36)
America	19886 (16114-23679)	3.27 (2.64-3.91)	38218 (30609-46496)	2.77 (2.22-3.36)	0.06 (-0.16-0.27)
Andean Latin America	460 (357-585)	2.64 (2.03-3.4)	997 (696-1333)	1.8 (1.26-2.4)	0.25 (-0.45-0.95)
Asia	359092 (300697-426409)	22.47 (18.25-26.91)	495257 (394711-610512)	10.78 (8.45-13.49)	-1.6 (-2.17--1.02)
Australasia	685 (537-865)	2.83 (2.22-3.55)	907 (677-1146)	1.52 (1.16-1.9)	-1.42 (-2.03--0.81)
Basic Health System	277980 (231781-329624)	24.02 (19.37-28.83)	304078 (232760-382356)	9.37 (7.05-12)	-2.4 (-2.97--1.81)
Caribbean	513 (393-642)	2.09 (1.6-2.64)	1241 (975-1566)	2.29 (1.8-2.9)	1.1 (0.82-1.38)
Central Africa	1950 (1420-2528)	9.15 (6.62-11.91)	3550 (2467-5100)	7.35 (5.02-10.76)	-0.95 (-2.55-0.67)
Central Asia	2179 (1840-2560)	5.08 (4.24-6.01)	2130 (1718-2595)	3.05 (2.46-3.74)	-1.82 (-2.4--1.23)
Central Europe	5169 (4217-6249)	3.58 (2.91-4.28)	4015 (3183-4881)	1.7 (1.36-2.07)	-1.24 (-1.87--0.61)
Central Latin America	3284 (2620-3922)	4.85 (3.74-5.94)	7907 (6035-9799)	3.4 (2.56-4.23)	-0.01 (-0.77-0.75)
Central Sub-Saharan Africa	1512 (1038-2070)	9.52 (6.59-13.22)	2921 (1985-4450)	7.61 (5.12-11.69)	-0.9 (-2.58-0.8)
Commonwealth High Income	4833 (3784-6002)	2.99 (2.35-3.68)	5460 (4120-6743)	1.81 (1.4-2.22)	-1.01 (-1.72--0.29)
Commonwealth Low Income	9075 (6555-11559)	12.3 (8.89-15.68)	14707 (10676-19116)	7.7 (5.52-10.12)	-1.1 (-2.42-0.24)
Commonwealth Middle Income	78274 (56993-99033)	15.75 (11.61-20.32)	187660 (152090-231084)	14.28 (11.4-17.81)	0.44 (-0.51-1.4)
East Asia	248361 (204944-297615)	40.55 (32.07-49.54)	248859 (182922-317978)	13.03 (9.4-16.91)	-2.7 (-3.22--2.17)
East Asia & Pacific - WB	271777 (225208-323482)	25.66 (20.69-30.87)	292799 (221657-370036)	9.38 (7.01-11.92)	-2.43 (-2.85--2)
Eastern Africa	4690 (3405-5790)	8.46 (6.06-10.48)	6917 (5169-8518)	5.54 (4.16-6.9)	-1.54 (-3.11-0.05)
Eastern Europe	10161 (8412-12080)	3.73 (3.08-4.41)	4746 (3739-5820)	1.31 (1.06-1.6)	-3.65 (-4.21--3.08)
Eastern Mediterranean Region	8969 (6078-11797)	6.18 (4.13-8.25)	15217 (11782-19376)	4.36 (3.24-5.65)	-1.06 (-2.25-0.15)
Eastern Sub-Saharan Africa	5165 (3790-6354)	8.86 (6.45-10.92)	7739 (5886-9520)	5.95 (4.5-7.4)	-1.49 (-3.12-0.16)
Europe	32385 (26090-39139)	3.06 (2.49-3.68)	29708 (22959-37108)	1.7 (1.34-2.1)	-1.36 (-2.04--0.67)
Europe & Central Asia - WB	34055 (27593-41005)	3.14 (2.57-3.76)	31367 (24344-38883)	1.76 (1.39-2.16)	-1.4 (-2.02--0.78)
European Region	34183 (27690-41162)	3.13 (2.56-3.75)	31540 (24469-39096)	1.75 (1.39-2.15)	-1.41 (-2.03--0.79)
High-income Asia Pacific	2839 (2136-3559)	1.55 (1.14-1.96)	4616 (3078-6345)	0.73 (0.51-0.99)	-0.62 (-1.63-0.39)
High-income North America	9361 (7482-11509)	2.51 (2.02-3.07)	17489 (13732-21321)	2.48 (1.97-3.01)	0.47 (-0.12-1.05)
Latin America & Caribbean - WB	10566 (8589-12463)	4.58 (3.64-5.47)	20804 (16313-25170)	3.06 (2.37-3.72)	-0.42 (-0.94-0.11)
Limited Health System	97559 (71980-122303)	15.59 (11.51-19.72)	220603 (179466-269123)	13.45 (10.83-16.52)	0.21 (-0.84-1.28)
Middle East & North Africa - WB	3047 (2318-3730)	3.05 (2.29-3.92)	5714 (4429-7097)	2.09 (1.58-2.66)	-0.6 (-1.65-0.47)
Minimal Health System	3825 (2746-4902)	8.14 (5.87-10.43)	6296 (4665-8163)	6.72 (4.88-8.91)	-0.95 (-2.52-0.64)
North Africa and Middle East	6164 (4679-7618)	4.53 (3.33-5.72)	11061 (8731-13631)	3.05 (2.34-3.84)	-0.54 (-1.54-0.48)
North America	9360 (7481-11508)	2.51 (2.02-3.07)	17488 (13732-21320)	2.48 (1.97-3.01)	0.47 (-0.12-1.05)
Northern Africa	1834 (1393-2280)	3.69 (2.73-4.71)	2951 (2190-3716)	2.48 (1.79-3.19)	-0.87 (-1.88-0.16)
Oceania	329 (243-432)	15.61 (11.34-20.22)	651 (480-845)	12.19 (8.88-15.82)	-0.6 (-2.02-0.85)
Region of the Americas	19886 (16114-23679)	3.27 (2.64-3.91)	38218 (30609-46496)	2.77 (2.22-3.36)	0.06 (-0.16-0.27)
South-East Asia Region	94217 (70051-117491)	17.16 (12.84-21.67)	217881 (177078-264816)	14.02 (11.27-17.26)	0.4 (-0.45-1.27)
South Asia	83137 (60000-105695)	18.32 (13.19-23.6)	196258 (158988-242429)	15.6 (12.52-19.44)	0.41 (-0.52-1.35)
South Asia - WB	84365 (60915-107152)	18.01 (13-23.2)	197967 (160418-244184)	15.34 (12.3-19.11)	0.4 (-0.53-1.33)
Southeast Asia	20410 (15846-24853)	10.05 (7.73-12.42)	39193 (31750-47374)	7.17 (5.73-8.72)	-0.28 (-1.08-0.52)
Southern Africa	1900 (1523-2307)	5.35 (4.29-6.53)	3454 (2861-4150)	4.49 (3.65-5.43)	-0.54 (-1.79-0.72)
Southern Latin America	1506 (1241-1819)	3.39 (2.76-4.13)	2274 (1782-2789)	2.5 (1.96-3.06)	-0.25 (-0.53-0.04)
Southern Sub-Saharan Africa	1079 (877-1311)	4.69 (3.72-5.75)	1999 (1663-2352)	4.06 (3.37-4.87)	-0.09 (-1.03-0.87)
Sub-Saharan Africa - WB	11788 (8899-14342)	6.58 (4.93-8.16)	19051 (15225-23407)	4.94 (3.9-6.15)	-1.1 (-2.57-0.39)
Tropical Latin America	4821 (3962-5647)	6.29 (5.02-7.5)	8429 (6774-10089)	3.41 (2.72-4.1)	-1.1 (-1.65--0.55)
Western Africa	3214 (2419-3978)	4.99 (3.73-6.26)	5100 (4219-6257)	3.83 (3.08-4.69)	-0.99 (-2.47-0.5)
Western Europe	14379 (11104-18042)	2.32 (1.82-2.89)	16186 (11942-20812)	1.48 (1.14-1.86)	-0.71 (-1.65-0.23)
Western Pacific Region	255787 (211438-306404)	27.96 (22.49-33.74)	262649 (194779-335432)	9.59 (7.04-12.32)	-2.6 (-3--2.2)
Western Sub-Saharan Africa	3651 (2746-4527)	5.13 (3.83-6.39)	5833 (4780-7175)	3.91 (3.13-4.83)	-1.02 (-2.49-0.48)
World Bank High Income	32865 (26141-40378)	2.44 (1.95-3)	44775 (34009-55937)	1.68 (1.33-2.07)	-0.41 (-1.14-0.33)
World Bank Low Income	10072 (7619-12393)	8.94 (6.74-11.2)	16037 (12532-19965)	6.34 (4.86-8.06)	-1.15 (-2.6-0.32)
World Bank Lower Middle Income	111115 (83181-138495)	13.14 (9.95-16.44)	244209 (200252-296587)	11.71 (9.46-14.42)	0.3 (-0.62-1.23)
World Bank Upper Middle Income	270942 (225731-322615)	22.28 (18.05-26.8)	280213 (210484-354197)	8.75 (6.49-11.26)	-2.41 (-2.83--1.98)
Country
Afghanistan	416 (232-609)	7.03 (3.75-10.39)	365 (255-483)	4.86 (3.37-6.62)	-2.69 (-4.1--1.26)
Albania	69 (52-91)	4.09 (3.01-5.46)	65 (44-95)	1.49 (1.01-2.18)	-1.35 (-1.94--0.75)
Algeria	187 (130-267)	2.44 (1.6-3.67)	435 (305-597)	1.75 (1.12-2.51)	0.08 (-1.1-1.26)
American Samoa	2 (1-2)	10.29 (8.24-12.66)	2 (2-3)	6.17 (4.72-7.91)	-0.46 (-1.52-0.61)
Andorra	2 (1-2)	3.15 (1.87-4.61)	3 (2-4)	1.63 (0.99-2.45)	-0.99 (-1.57--0.4)
Angola	225 (154-300)	8.24 (5.72-10.88)	366 (262-492)	4.58 (3.25-6.12)	-2.31 (-4.15--0.43)
Antigua and Barbuda	0 (0-1)	0.67 (0.52-0.84)	1 (1-1)	0.89 (0.7-1.12)	0.88 (0.56-1.2)
Argentina	1115 (918-1355)	3.59 (2.94-4.38)	1624 (1273-1988)	2.78 (2.19-3.41)	-0.28 (-0.57-0.01)
Armenia	125 (102-150)	5.27 (4.26-6.37)	76 (58-98)	1.75 (1.34-2.23)	-2.04 (-2.58--1.5)
Australia	557 (435-708)	2.77 (2.16-3.5)	733 (542-931)	1.46 (1.1-1.82)	-1.43 (-2.06--0.79)
Austria	192 (149-240)	1.5 (1.19-1.83)	280 (217-349)	1.41 (1.12-1.73)	0.64 (-0.24-1.52)
Azerbaijan	209 (168-261)	4.78 (3.82-6.03)	193 (138-275)	2.4 (1.74-3.3)	-2.15 (-2.72--1.58)
Bahamas	1 (1-1)	0.76 (0.6-0.94)	3 (2-4)	0.91 (0.67-1.18)	1.25 (0.68-1.84)
Bahrain	7 (6-9)	6.57 (4.87-8.51)	16 (12-20)	3.37 (2.42-4.48)	-2.62 (-4.6--0.6)
Bangladesh	6780 (4766-8983)	16.43 (11.47-22.01)	10849 (7628-14870)	8.88 (6.19-12.28)	-1.01 (-2.14-0.12)
Barbados	3 (2-3)	0.81 (0.66-1)	5 (3-6)	0.86 (0.62-1.13)	0.3 (-0.22-0.83)
Belarus	682 (550-824)	5.34 (4.33-6.46)	150 (112-196)	0.91 (0.69-1.19)	-6.41 (-7.12--5.7)
Belgium	480 (370-606)	2.93 (2.26-3.69)	421 (309-539)	1.62 (1.25-2.02)	-1.69 (-2.58--0.78)
Belize	2 (1-2)	1.8 (1.4-2.23)	7 (5-9)	2.78 (2.07-3.6)	1.28 (0.24-2.34)
Benin	135 (98-174)	7.74 (5.54-10.07)	200 (144-273)	4.94 (3.5-6.69)	-1.48 (-3.01-0.07)
Bermuda	1 (1-1)	1.42 (1.12-1.76)	2 (1-2)	1.01 (0.74-1.31)	0.29 (-0.33-0.92)
Bhutan	35 (22-48)	19.63 (12.4-28)	79 (54-109)	14.65 (10.02-20.27)	0.38 (-0.72-1.49)
Bolivia (Plurinational State of)	107 (80-136)	4.33 (3.14-5.57)	255 (178-340)	3.55 (2.47-4.74)	0.48 (-0.51-1.49)
Bosnia and Herzegovina	83 (65-106)	2.35 (1.78-2.99)	82 (58-111)	1.25 (0.9-1.69)	-0.88 (-1.45--0.31)
Botswana	37 (26-49)	8.6 (6.02-11.2)	48 (35-65)	4.27 (3.1-5.77)	-1.89 (-3.14--0.62)
Brazil	4777 (3928-5599)	6.41 (5.11-7.63)	8292 (6658-9919)	3.43 (2.73-4.12)	-1.13 (-1.68--0.59)
Brunei Darussalam	4 (3-5)	4.68 (3.3-6.46)	5 (3-6)	2.09 (1.43-2.83)	-1.4 (-2.86-0.07)
Bulgaria	360 (287-441)	3.25 (2.56-4.07)	235 (178-303)	1.54 (1.19-1.98)	-1.63 (-2.42--0.83)
Burkina Faso	167 (129-209)	4.88 (3.69-6.21)	275 (202-357)	3.76 (2.79-4.96)	-0.93 (-2.37-0.54)
Burundi	264 (185-344)	13.42 (9.3-17.48)	305 (203-410)	8.53 (5.57-11.58)	-2.4 (-4.02--0.76)
Cabo Verde	12 (9-16)	5.16 (3.72-6.57)	9 (6-12)	2.14 (1.54-2.91)	-2.65 (-3.39--1.9)
Cambodia	364 (262-459)	10.72 (7.66-13.78)	835 (615-1110)	9.05 (6.61-11.97)	0.3 (-0.94-1.56)
Cameroon	246 (181-314)	7.22 (5.21-9.41)	433 (320-595)	4.49 (3.38-6.12)	-1.49 (-3.04-0.09)
Canada	810 (633-1017)	2.43 (1.9-3.03)	1205 (915-1506)	1.5 (1.17-1.86)	-0.79 (-1.47--0.12)
Central African Republic	96 (63-127)	11.61 (7.46-15.93)	143 (89-200)	9.45 (5.85-13.76)	-0.87 (-2.6-0.9)
Chad	148 (101-203)	5.95 (4.01-8.14)	251 (170-335)	5.56 (3.7-7.44)	-0.8 (-2.33-0.75)
Chile	235 (189-290)	2.56 (2.02-3.16)	417 (315-523)	1.58 (1.19-1.97)	0.2 (-0.19-0.6)
China	245502 (202403-294538)	41.86 (33.03-51.25)	243578 (178349-312940)	13.29 (9.56-17.35)	-2.74 (-3.27--2.2)
Colombia	759 (619-891)	5.09 (4.03-6.08)	2122 (1532-2712)	3.79 (2.76-4.82)	-0.03 (-0.65-0.6)
Comoros	10 (6-13)	6.41 (4.24-8.8)	15 (11-20)	3.74 (2.61-5.27)	-1.12 (-2.34-0.12)
Congo	69 (45-98)	8.72 (5.61-12.52)	88 (64-116)	4.79 (3.48-6.43)	-2.16 (-3.65--0.64)
Cook Islands	1 (0-1)	5.59 (4.2-7.1)	1 (0-1)	2.42 (1.82-3.16)	-1.36 (-1.85--0.87)
Costa Rica	50 (38-61)	3.09 (2.36-3.83)	123 (89-156)	2.22 (1.62-2.81)	-0.13 (-0.76-0.49)
Croatia	91 (72-116)	1.63 (1.25-2.08)	147 (109-192)	1.44 (1.1-1.88)	1.05 (0.23-1.87)
Cuba	196 (156-243)	1.95 (1.54-2.41)	558 (437-713)	2.73 (2.16-3.47)	2.2 (1.74-2.66)
Cyprus	29 (19-41)	5.32 (3.12-7.61)	39 (28-54)	1.99 (1.39-2.71)	-2.22 (-2.53--1.91)
Czechia	343 (276-418)	2.44 (1.98-2.99)	465 (357-577)	1.98 (1.52-2.44)	1.73 (0.87-2.6)
Democratic People's Republic of Korea	2374 (1738-3141)	20.07 (14.52-27.71)	4209 (3027-5732)	14.02 (10.17-19.34)	0.03 (-0.41-0.48)
Democratic Republic of the Congo	1078 (730-1522)	9.98 (6.74-14.33)	2284 (1442-3668)	8.84 (5.41-14.38)	-0.47 (-2.12-1.21)
Denmark	278 (221-344)	3.2 (2.55-3.93)	376 (286-477)	2.8 (2.15-3.54)	-0.3 (-1.15-0.55)
Djibouti	4 (3-6)	4.54 (3.04-6.25)	13 (8-19)	2.93 (1.77-4.41)	-0.77 (-2.56-1.04)
Dominica	1 (1-2)	2.24 (1.74-2.82)	2 (1-2)	2.18 (1.65-2.85)	0.39 (0.24-0.53)
Dominican Republic	51 (39-66)	1.74 (1.28-2.29)	151 (103-231)	1.58 (1.07-2.41)	1.32 (0.62-2.02)
Ecuador	144 (110-179)	3.27 (2.45-4.12)	295 (207-400)	2.03 (1.4-2.76)	0.19 (-0.58-0.97)
Egypt	1141 (885-1434)	5.55 (4.14-7.16)	1324 (962-1718)	3.07 (2.12-4.11)	-2.06 (-3.35--0.75)
El Salvador	79 (62-100)	2.88 (2.23-3.66)	136 (99-188)	2.02 (1.49-2.76)	-0.06 (-0.56-0.44)
Equatorial Guinea	14 (10-20)	9.66 (6.53-13.42)	14 (10-22)	4.08 (2.67-6.19)	-3.67 (-5.41--1.89)
Eritrea	81 (56-107)	10.5 (6.72-13.94)	140 (101-186)	7.19 (5.23-9.58)	-0.88 (-2.69-0.97)
Estonia	27 (21-32)	1.29 (1.04-1.54)	24 (18-31)	0.78 (0.59-1)	-0.69 (-1.49-0.13)
Eswatini	21 (15-28)	9.32 (6.47-12.44)	30 (21-41)	6.5 (4.71-8.91)	-0.1 (-1.66-1.49)
Ethiopia	1505 (1030-1937)	9.3 (6.4-12.09)	1744 (1261-2226)	4.96 (3.6-6.34)	-2.29 (-3.88--0.67)
Fiji	19 (15-25)	7.8 (5.76-10.38)	25 (18-34)	4.58 (3.25-5.98)	-1.23 (-2.41--0.03)
Finland	113 (89-145)	1.51 (1.19-1.92)	151 (114-188)	1.02 (0.8-1.26)	-0.38 (-1.29-0.55)
France	1346 (991-1708)	1.47 (1.1-1.85)	1159 (837-1534)	0.68 (0.52-0.87)	-2.09 (-3.05--1.13)
Gabon	29 (21-38)	5.86 (4.25-7.69)	25 (18-38)	3.14 (2.21-4.69)	-2.3 (-3.37--1.23)
Gambia	16 (11-21)	5.62 (4.12-7.4)	35 (24-47)	4.38 (2.92-5.96)	-0.28 (-1.78-1.24)
Georgia	82 (66-102)	1.41 (1.11-1.77)	105 (82-131)	1.65 (1.31-2.06)	3.96 (3.15-4.77)
Germany	2924 (2265-3691)	2.15 (1.7-2.71)	3601 (2781-4488)	1.7 (1.36-2.08)	0.21 (-0.8-1.23)
Ghana	146 (109-190)	3.15 (2.37-4.09)	355 (264-472)	2.8 (2.06-3.65)	0.41 (-1.02-1.86)
Greece	205 (156-257)	1.36 (1.02-1.71)	393 (270-534)	1.23 (0.91-1.6)	1.62 (0.52-2.74)
Greenland	2 (1-2)	6.89 (5.35-8.65)	2 (2-3)	3.42 (2.62-4.45)	-0.79 (-1.45--0.13)
Grenada	1 (1-1)	1.36 (1.09-1.66)	2 (1-2)	1.62 (1.26-2.04)	0.25 (-0.26-0.77)
Guam	2 (1-2)	3.45 (2.66-4.37)	2 (2-3)	1.14 (0.87-1.42)	-1.33 (-2.02--0.64)
Guatemala	102 (84-123)	4.39 (3.39-5.44)	243 (181-306)	2.59 (1.9-3.29)	-0.39 (-1.81-1.04)
Guinea	177 (111-236)	6.16 (3.9-8.32)	237 (168-329)	5.07 (3.57-7.14)	-0.75 (-1.85-0.36)
Guinea-Bissau	30 (21-40)	9.34 (6.56-12.27)	33 (23-45)	6.26 (4.18-8.38)	-1.25 (-2.94-0.48)
Guyana	5 (4-6)	1.59 (1.25-1.95)	11 (8-15)	1.92 (1.38-2.54)	1.73 (0.8-2.67)
Haiti	138 (68-207)	5.46 (2.69-8.06)	269 (133-422)	5.06 (2.49-7.77)	-0.02 (-1.27-1.24)
Honduras	68 (52-89)	4.06 (3.03-5.29)	338 (247-448)	6.55 (4.63-8.76)	2.63 (1.42-3.85)
Hungary	513 (415-619)	3.52 (2.82-4.22)	576 (451-707)	2.84 (2.23-3.5)	0.39 (-0.42-1.21)
Iceland	6 (5-8)	2.11 (1.65-2.57)	10 (8-14)	1.58 (1.17-2.02)	-0.12 (-0.66-0.43)
India	68328 (49671-87434)	19.25 (14.11-25.2)	170707 (138090-211887)	16.67 (13.22-20.76)	0.59 (-0.29-1.48)
Indonesia	7294 (5237-9094)	9.8 (6.96-12.46)	15853 (12208-19547)	8.93 (6.83-11.05)	0.43 (-0.52-1.38)
Iran (Islamic Republic of)	452 (328-571)	2.3 (1.65-2.98)	1202 (906-1512)	1.79 (1.31-2.3)	0.98 (0.04-1.93)
Iraq	99 (69-135)	1.37 (0.94-1.89)	216 (147-289)	1.17 (0.78-1.57)	-0.8 (-2.06-0.48)
Ireland	194 (150-247)	4.53 (3.51-5.77)	143 (102-190)	1.66 (1.2-2.21)	-2.91 (-3.39--2.43)
Israel	84 (63-108)	1.77 (1.29-2.3)	122 (89-159)	0.91 (0.67-1.17)	-1.33 (-1.61--1.06)
Italy	1844 (1398-2364)	1.96 (1.47-2.51)	2028 (1351-2786)	1.07 (0.75-1.43)	-0.9 (-2.05-0.27)
Jamaica	34 (27-43)	1.83 (1.47-2.28)	70 (49-97)	2.24 (1.57-3.09)	0.98 (0.53-1.43)
Japan	2133 (1573-2703)	1.33 (0.97-1.69)	3390 (2217-4681)	0.64 (0.45-0.85)	-0.51 (-1.77-0.76)
Jordan	19 (14-26)	1.9 (1.31-2.63)	49 (36-66)	0.88 (0.59-1.21)	-2.22 (-3.66--0.76)
Kazakhstan	778 (642-928)	6.73 (5.51-8.14)	1121 (882-1388)	6.98 (5.52-8.7)	-0.07 (-0.6-0.46)
Kenya	364 (208-545)	5.61 (3.17-8.55)	997 (609-1695)	5.82 (3.47-10.29)	0.6 (-1.04-2.26)
Kiribati	1 (1-2)	4.11 (2.75-7.84)	2 (1-3)	3.43 (2.43-6.4)	-0.52 (-1.82-0.79)
Kuwait	3 (2-3)	0.6 (0.45-0.78)	6 (4-8)	0.3 (0.2-0.41)	-1.4 (-2.82-0.04)
Kyrgyzstan	359 (297-424)	13.08 (10.76-15.61)	153 (119-192)	3.92 (2.98-4.93)	-4.72 (-5.52--3.91)
Lao People's Democratic Republic	312 (200-420)	18.74 (11.89-25.03)	405 (279-546)	11.53 (7.98-15.38)	-1.53 (-2.71--0.34)
Latvia	48 (38-60)	1.31 (1.04-1.62)	33 (24-42)	0.77 (0.58-0.99)	-0.71 (-1.54-0.13)
Lebanon	67 (47-91)	3.65 (2.53-5.09)	135 (94-180)	2.05 (1.46-2.71)	-0.21 (-0.62-0.19)
Lesotho	72 (52-96)	9.59 (6.89-12.93)	99 (69-135)	10.49 (7.33-14.01)	0.78 (-0.18-1.76)
Liberia	61 (44-80)	6.41 (4.6-8.39)	71 (51-97)	4.57 (3.31-6.28)	-1.98 (-3.39--0.56)
Libya	37 (24-50)	2.25 (1.41-3.11)	89 (60-127)	2.1 (1.38-3.01)	0.87 (-0.17-1.93)
Lithuania	136 (107-168)	2.99 (2.36-3.66)	59 (45-76)	0.94 (0.73-1.2)	-2.79 (-3.52--2.05)
Luxembourg	12 (9-15)	2.05 (1.57-2.65)	14 (10-18)	1.21 (0.9-1.56)	-1.48 (-2.12--0.84)
Madagascar	559 (420-717)	14.12 (10.51-18.19)	908 (673-1212)	12.3 (8.81-16.48)	-1.04 (-2.79-0.74)
Malawi	175 (131-227)	5.98 (4.41-7.84)	308 (233-401)	5.33 (3.95-7.08)	-0.71 (-2.31-0.92)
Malaysia	569 (446-705)	7.22 (5.61-8.99)	1114 (882-1379)	4.58 (3.51-5.76)	-1.26 (-2.22--0.3)
Maldives	8 (6-11)	14.02 (8.95-18.43)	12 (9-15)	4.61 (3.31-6.1)	-2.98 (-4.26--1.68)
Mali	298 (229-377)	9.34 (7.13-11.95)	546 (399-727)	7.78 (5.75-10.37)	-0.62 (-2.13-0.9)
Malta	9 (7-12)	2.24 (1.63-2.96)	10 (7-13)	0.87 (0.62-1.17)	-1.91 (-2.64--1.18)
Marshall Islands	1 (1-1)	8.3 (5.92-10.95)	1 (1-2)	5.51 (3.85-7.66)	-0.61 (-2.26-1.07)
Mauritania	38 (27-50)	4.42 (3.18-5.83)	43 (31-58)	2.44 (1.73-3.32)	-1.81 (-3.05--0.55)
Mauritius	28 (23-34)	4.73 (3.74-5.68)	38 (30-47)	2.28 (1.78-2.81)	-1 (-1.49--0.5)
Mexico	1965 (1551-2393)	6.11 (4.56-7.67)	4016 (3057-5008)	3.57 (2.67-4.52)	-0.36 (-1.19-0.48)
Micronesia (Federated States of)	5 (4-7)	13.05 (9.21-17.84)	4 (3-5)	7.44 (5.34-10.39)	-1.52 (-2.7--0.31)
Monaco	1 (1-1)	1.27 (0.89-1.69)	1 (1-2)	1.01 (0.7-1.36)	-0.5 (-1.91-0.93)
Mongolia	47 (35-62)	5.12 (3.78-6.78)	44 (32-55)	2.53 (1.83-3.27)	-2.67 (-3.81--1.51)
Montenegro	3 (2-3)	0.42 (0.31-0.57)	4 (3-5)	0.39 (0.28-0.53)	0.63 (0.22-1.05)
Morocco	333 (205-473)	2.68 (1.62-3.84)	823 (583-1079)	2.8 (1.98-3.69)	1.15 (0.41-1.89)
Mozambique	259 (181-338)	5.81 (3.98-7.62)	472 (340-624)	5.64 (3.94-7.53)	-0.19 (-1.8-1.45)
Myanmar	2856 (2079-3772)	15.29 (10.99-19.92)	5091 (3821-6629)	12.44 (9.24-16.11)	-0.21 (-0.97-0.56)
Namibia	45 (32-59)	8.88 (6.27-11.71)	73 (54-95)	6.53 (4.86-8.55)	-0.73 (-1.98-0.54)
Nauru	0 (0-1)	11.64 (7.93-18.56)	0 (0-1)	7.42 (4.82-13.84)	-1.3 (-2.69-0.11)
Nepal	2760 (1788-3671)	38.38 (25.76-51.5)	5831 (4248-7610)	30.29 (21.64-39.96)	0.35 (-0.72-1.44)
Netherlands	522 (383-672)	2.46 (1.82-3.16)	646 (475-835)	1.65 (1.24-2.11)	-0.86 (-1.62--0.09)
New Zealand	128 (101-159)	3.14 (2.5-3.94)	173 (133-216)	1.89 (1.47-2.34)	-1.34 (-1.86--0.82)
Nicaragua	28 (22-35)	2.17 (1.67-2.78)	92 (70-117)	2.19 (1.64-2.81)	1.58 (0.46-2.71)
Niger	153 (93-208)	7.26 (4.53-10.07)	315 (212-422)	5.21 (3.44-7.06)	-0.83 (-2.7-1.07)
Nigeria	1493 (1066-1983)	4.13 (2.97-5.48)	2149 (1685-2807)	3.23 (2.43-4.21)	-1.32 (-2.8-0.18)
Niue	0 (0-0)	7.45 (5.7-9.61)	0 (0-0)	4.87 (3.62-6.43)	-1.21 (-1.47--0.95)
North Macedonia	36 (28-47)	2.21 (1.64-2.9)	44 (30-63)	1.49 (1.01-2.07)	-0.62 (-0.86--0.37)
Northern Mariana Islands	1 (1-1)	6.57 (4.82-8.54)	2 (2-2)	5.08 (3.9-6.37)	1.39 (-0.11-2.92)
Norway	106 (84-133)	1.39 (1.11-1.73)	239 (178-300)	2.11 (1.6-2.62)	1.52 (0.62-2.42)
Oman	9 (6-13)	1.66 (1.06-2.4)	15 (11-20)	1.07 (0.76-1.47)	-0.79 (-2.46-0.91)
Pakistan	5234 (3189-6872)	10.95 (6.56-14.73)	8792 (6253-11934)	9.65 (6.78-13.48)	-0.88 (-2.12-0.37)
Palau	1 (0-1)	7.58 (5.64-9.87)	1 (1-1)	5.94 (4.34-7.99)	0.1 (-0.6-0.8)
Palestine	20 (13-28)	2.76 (1.77-4)	28 (21-36)	1.47 (1.08-1.97)	-2.19 (-3.71--0.65)
Panama	30 (23-37)	2.23 (1.7-2.77)	78 (55-105)	1.74 (1.22-2.33)	-0.39 (-0.89-0.11)
Papua New Guinea	247 (178-334)	20.05 (14.1-26.8)	533 (382-710)	15.81 (11.22-20.77)	-0.69 (-2.27-0.91)
Paraguay	43 (33-55)	2.17 (1.61-2.8)	138 (97-186)	2.59 (1.83-3.56)	1.62 (0.9-2.36)
Peru	210 (152-281)	1.99 (1.43-2.68)	446 (281-659)	1.35 (0.85-2)	0.18 (-0.43-0.79)
Philippines	1663 (1337-2018)	8.23 (6.33-10.18)	3860 (3043-4919)	5.69 (4.43-7.26)	-0.06 (-1.17-1.07)
Poland	1256 (1009-1536)	2.88 (2.32-3.5)	931 (720-1150)	1.21 (0.95-1.48)	-1.65 (-2.23--1.06)
Portugal	424 (336-523)	3.12 (2.45-3.85)	525 (362-690)	1.68 (1.23-2.14)	-0.9 (-1.86-0.06)
Puerto Rico	37 (29-48)	1.06 (0.79-1.35)	71 (49-95)	0.84 (0.59-1.1)	-0.09 (-0.8-0.63)
Qatar	2 (2-3)	4.18 (2.99-5.99)	8 (5-10)	1.66 (1.14-2.37)	-3.38 (-5.9--0.79)
Republic of C么te d'Ivoire	184 (142-235)	6.59 (4.93-8.47)	337 (250-440)	4.1 (3.08-5.37)	-1.02 (-2.79-0.79)
Republic of Korea	633 (495-808)	3.13 (2.32-4.05)	1178 (773-1622)	1.27 (0.84-1.74)	-0.89 (-1.5--0.28)
Republic of Moldova	185 (153-222)	4.6 (3.75-5.55)	71 (55-89)	1.18 (0.92-1.47)	-3.99 (-4.52--3.45)
Romania	1882 (1514-2277)	7.51 (5.94-9.12)	923 (712-1153)	2.34 (1.84-2.87)	-2.62 (-3.26--1.98)
Russian Federation	5758 (4737-6861)	3.28 (2.69-3.88)	3631 (2842-4429)	1.49 (1.18-1.81)	-2.64 (-3.17--2.1)
Rwanda	315 (219-389)	14.43 (9.95-18.25)	346 (237-480)	7.44 (4.97-10.37)	-2.81 (-4.43--1.16)
Saint Kitts and Nevis	1 (1-1)	2.09 (1.69-2.55)	1 (1-2)	2.26 (1.76-2.81)	0.08 (-0.2-0.36)
Saint Lucia	3 (2-3)	3.45 (2.71-4.22)	7 (5-9)	3.05 (2.25-3.96)	0.41 (-0.08-0.89)
Saint Vincent and the Grenadines	1 (0-1)	0.9 (0.71-1.13)	2 (2-3)	1.54 (1.13-1.97)	2.37 (1.94-2.8)
Samoa	7 (5-10)	10.45 (7.3-13.59)	8 (6-10)	6.82 (5.06-8.92)	-0.94 (-1.89-0.01)
San Marino	1 (0-1)	1.33 (0.94-1.75)	1 (0-1)	0.59 (0.4-0.87)	-0.59 (-1.73-0.56)
Sao Tome and Principe	5 (4-6)	8.3 (6.3-10.51)	6 (4-8)	6.92 (4.77-9.39)	-0.79 (-1.94-0.38)
Saudi Arabia	147 (93-206)	3.21 (2-4.55)	253 (187-324)	2 (1.46-2.64)	-1.59 (-3.2-0.05)
Senegal	160 (121-208)	6 (4.5-7.72)	255 (185-334)	4.08 (2.9-5.37)	-0.67 (-2.02-0.7)
Serbia	291 (220-374)	3.16 (2.33-4.1)	329 (249-427)	1.87 (1.4-2.41)	-0.47 (-1.07-0.14)
Seychelles	3 (2-4)	5.27 (4.14-6.48)	3 (3-4)	3.2 (2.5-4.02)	-1.37 (-1.64--1.09)
Sierra Leone	119 (88-154)	6.73 (4.93-8.7)	144 (99-203)	4.82 (3.34-6.79)	-1.32 (-2.6--0.02)
Singapore	69 (54-87)	3.79 (2.9-4.8)	43 (31-54)	0.52 (0.38-0.66)	-5.23 (-5.67--4.79)
Slovakia	89 (69-114)	1.49 (1.16-1.88)	101 (76-130)	1.02 (0.78-1.32)	-0.11 (-0.59-0.38)
Slovenia	70 (55-88)	2.79 (2.19-3.45)	57 (42-73)	1.12 (0.83-1.43)	-2.52 (-3.32--1.72)
Solomon Islands	8 (6-11)	8.98 (6.28-12.12)	18 (13-23)	7.06 (5.19-9.14)	-0.33 (-1.91-1.27)
Somalia	195 (115-271)	12.11 (7.08-16.87)	376 (219-551)	8.36 (4.8-12.24)	-1.18 (-3.24-0.92)
South Africa	736 (593-932)	4.1 (3.21-5.17)	1462 (1200-1738)	3.63 (2.94-4.38)	-0.06 (-0.88-0.76)
South Sudan	207 (126-291)	9.43 (5.76-13.05)	209 (132-299)	7.36 (4.65-10.49)	-1.56 (-3.19-0.09)
Spain	1948 (1480-2502)	3.45 (2.61-4.45)	2262 (1505-3113)	1.81 (1.27-2.42)	-1.3 (-2.26--0.32)
Sri Lanka	804 (627-1002)	9.58 (7.18-12.33)	1332 (839-1922)	5.44 (3.37-7.75)	-0.19 (-0.75-0.37)
Sudan	358 (178-576)	4.54 (2.2-7.39)	536 (348-780)	3.44 (2.17-5.22)	-1.17 (-2.46-0.14)
Suriname	4 (3-5)	1.87 (1.46-2.34)	9 (6-11)	1.43 (1.01-1.93)	0.23 (-0.28-0.74)
Sweden	190 (147-242)	1.12 (0.88-1.4)	308 (225-385)	1.18 (0.88-1.46)	0.57 (-0.51-1.66)
Switzerland	253 (194-322)	2.24 (1.73-2.81)	231 (167-298)	1.1 (0.82-1.38)	-1.62 (-2.52--0.72)
Syrian Arab Republic	147 (102-199)	3.35 (2.3-4.55)	310 (222-431)	3.14 (2.16-4.33)	0.69 (-0.73-2.13)
Taiwan (Province of China)	485 (394-587)	4.09 (3.13-5.13)	1072 (755-1422)	2.41 (1.7-3.18)	-0.06 (-0.58-0.46)
Tajikistan	129 (98-168)	5.2 (3.89-6.87)	138 (98-195)	3.23 (2.14-4.64)	-1.97 (-3.15--0.77)
Thailand	2960 (2318-3677)	10.3 (7.94-12.92)	3858 (2749-5212)	3.58 (2.54-4.84)	-2.36 (-2.89--1.82)
Timor-Leste	18 (11-25)	10.05 (6.18-13.56)	61 (42-83)	8.61 (5.8-12.11)	1.03 (-0.42-2.51)
Togo	62 (48-79)	6.52 (4.83-8.34)	140 (98-191)	4.94 (3.48-6.81)	-0.25 (-1.94-1.47)
Tokelau	0 (0-0)	7.66 (5.12-11.38)	0 (0-0)	4.71 (3.22-6.99)	-1.08 (-1.3--0.85)
Tonga	3 (2-4)	7.52 (5.39-9.88)	4 (3-6)	5.72 (4.1-7.46)	-0.22 (-0.94-0.51)
Trinidad and Tobago	15 (12-18)	1.95 (1.55-2.4)	28 (19-37)	1.45 (0.98-1.94)	0.07 (-0.29-0.43)
Tunisia	98 (72-130)	2.41 (1.73-3.21)	237 (156-345)	2 (1.3-2.97)	0.42 (-0.16-1.01)
Turkey	2437 (1897-3030)	8.36 (6.4-10.52)	4580 (3387-5925)	5.34 (3.95-6.87)	0.1 (-0.48-0.68)
Turkmenistan	67 (55-82)	4.08 (3.28-5.01)	41 (29-54)	1.17 (0.85-1.56)	-4.22 (-5.19--3.23)
Tuvalu	1 (0-1)	11.2 (7.69-14.66)	1 (0-1)	6.23 (4.3-8.61)	-1.72 (-2.31--1.13)
Uganda	488 (322-661)	9.48 (6.2-13.11)	661 (429-925)	5.83 (3.8-8.21)	-2.23 (-4--0.43)
Ukraine	3326 (2720-4045)	4.71 (3.82-5.63)	778 (537-1074)	0.97 (0.67-1.32)	-6 (-6.68--5.32)
United Arab Emirates	19 (13-27)	5.63 (3.88-8.21)	62 (45-81)	3.49 (2.21-5.01)	-1.05 (-3.67-1.63)
United Kingdom	3204 (2501-3980)	3.24 (2.55-3.98)	3211 (2449-3976)	2.19 (1.72-2.7)	-0.73 (-1.59-0.14)
United Republic of Tanzania	574 (423-721)	6.64 (4.79-8.58)	930 (685-1233)	4.57 (3.39-6.09)	-1.37 (-2.8-0.09)
United States of America	8549 (6827-10480)	2.52 (2.04-3.08)	16281 (12808-19845)	2.6 (2.07-3.15)	0.58 (0-1.16)
United States Virgin Islands	1 (1-1)	1.27 (0.94-1.63)	1 (1-2)	0.78 (0.54-1.1)	0.39 (-0.14-0.91)
Uruguay	156 (125-192)	3.88 (3.09-4.76)	232 (183-287)	3.8 (3.05-4.58)	0.31 (-0.27-0.89)
Uzbekistan	382 (298-476)	3.6 (2.78-4.45)	259 (197-331)	1.27 (0.96-1.63)	-4.2 (-5.2--3.18)
Vanuatu	9 (6-12)	20.12 (13.26-27.39)	18 (11-23)	14.27 (9.21-19.22)	-0.78 (-2.27-0.73)
Venezuela (Bolivarian Republic of)	203 (164-239)	2.43 (1.93-2.91)	759 (531-1021)	2.74 (1.91-3.69)	1.31 (0.55-2.07)
Viet Nam	3502 (2594-4635)	9.81 (7.23-13.03)	6677 (4987-8634)	8.04 (6-10.54)	0.17 (-0.46-0.82)
Yemen	162 (89-240)	3.89 (2.11-5.89)	365 (250-508)	3.29 (2.18-4.59)	-0.42 (-1.99-1.17)
Zambia	162 (115-212)	7.48 (5.25-9.88)	308 (229-396)	6.01 (4.53-7.81)	-1.03 (-2.79-0.77)
Zimbabwe	166 (122-212)	5.42 (3.95-6.95)	288 (217-374)	5.69 (4.27-7.43)	0.47 (-1.07-2.04)
