# Supplementary material for: Global, regional, and national disease burden of pneumoconiosis, chronic obstructive pulmonary disease, tracheal-bronchus-and-lung cancer, and asthma attributable to occupational risks, 1990–2021: a systematic analysis for the global burden of disease study 2021
Source: Front Public Health. 2025 Oct 8;13:1652216. doi: 10.3389/fpubh.2025.1652216 (PMC12540489; doi:10.3389/fpubh.2025.1652216)
Supplement: Supplementary file 2 [file Supplementary_file_2.zip › Table S10.xls]

## Sheet: Table S10
	Number of DALYs cases (95% UI) in 1990	The age-standardized DALYs rate/100000 (95% UI) in 1990	Number of DALYs cases (95% UI) in 2021	The age-standardized DALYs rate/100000 (95% UI) in 2021	EAPC (95% CI)
Global	9639539 (8193377-11219152)	249.95 (212.52-290.31)	12601863 (10575240-14969388)	147.29 (123-174.54)	-1.32 (-1.58--1.05)
Sex
Both	9639539 (8193377-11219152)	249.95 (212.52-290.31)	12601863 (10575240-14969388)	147.29 (123-174.54)	-1.96 (-2.05--1.88)
Female	3138455 (2342991-4013919)	148.09 (110.33-190.86)	3799944 (2895131-4885295)	81.9 (62.71-105.14)	-2.29 (-2.42--2.15)
Male	6501084 (5235114-7913888)	381.25 (299.84-466.48)	8801919 (6956642-10859397)	226.59 (176.01-282.36)	-1.89 (-1.96--1.81)
Age
15-19 years	11059 (6646-16428)	2.13 (1.28-3.16)	6176 (3585-9195)	0.99 (0.57-1.47)	-2.58 (-2.68--2.49)
20-24 years	29223 (17040-43266)	5.94 (3.46-8.79)	18501 (10146-28152)	3.1 (1.7-4.71)	-2.2 (-2.25--2.14)
25-29 years	45505 (26651-65282)	10.28 (6.02-14.75)	37549 (22080-55261)	6.38 (3.75-9.39)	-1.82 (-1.91--1.72)
30-34 years	69320 (42670-100678)	17.99 (11.07-26.12)	67724 (41810-98440)	11.2 (6.92-16.29)	-1.85 (-2.01--1.68)
35-39 years	113433 (64348-167589)	32.2 (18.27-47.58)	98971 (56827-145367)	17.65 (10.13-25.92)	-2.06 (-2.17--1.95)
40-44 years	172886 (101807-245817)	60.35 (35.54-85.81)	161123 (93624-232280)	32.21 (18.72-46.43)	-2.26 (-2.37--2.15)
45-49 years	264654 (154822-390611)	113.98 (66.68-168.23)	292444 (172336-432956)	61.76 (36.4-91.44)	-2.1 (-2.19--2.01)
50-54 years	533869 (324537-769807)	251.15 (152.67-362.14)	552996 (331501-805647)	124.29 (74.51-181.08)	-2.56 (-2.7--2.43)
55-59 years	841283 (467122-1190592)	454.26 (252.23-642.87)	905765 (510074-1291021)	228.89 (128.9-326.24)	-2.46 (-2.61--2.31)
60-64 years	1356673 (776933-1918359)	844.7 (483.74-1194.43)	1360847 (768539-1981208)	425.2 (240.13-619.03)	-2.48 (-2.57--2.38)
65-69 years	1623226 (1000181-2226181)	1313.19 (809.15-1800.98)	1942128 (1175969-2704536)	704.07 (426.32-980.46)	-2.23 (-2.35--2.11)
70-74 years	1823335 (1101665-2487730)	2153.69 (1301.26-2938.46)	2368371 (1415968-3302381)	1150.59 (687.9-1604.35)	-2.18 (-2.26--2.1)
75-79 years	1461113 (885662-2067678)	2373.65 (1438.8-3359.05)	2006247 (1183978-2838705)	1521.22 (897.74-2152.42)	-1.88 (-2--1.76)
80-84 years	854029 (539572-1175547)	2414.15 (1525.25-3323.01)	1536947 (995065-2167512)	1754.84 (1136.14-2474.81)	-1.28 (-1.43--1.13)
85-89 years	348511 (217682-477659)	2306.33 (1440.55-3160.99)	876190 (547022-1254084)	1916.35 (1196.41-2742.86)	-0.92 (-1.14--0.7)
90-94 years	79472 (48906-109766)	1854.59 (1141.29-2561.53)	303417 (189444-433212)	1696.07 (1058.97-2421.62)	-0.42 (-0.56--0.27)
95+ years	11947 (7383-16872)	1173.52 (725.18-1657.19)	66468 (42165-96224)	1219.52 (773.63-1765.47)	0.26 (0.13-0.38)
SDI region
High-middle SDI	2375480 (2040656-2796439)	247.95 (210.06-292.79)	2140002 (1732806-2598529)	108.27 (87.33-131.39)	-3.26 (-3.46--3.05)
High SDI	702154 (574450-832294)	62.11 (51.31-73.58)	957426 (779986-1149316)	44.6 (36.8-52.88)	-1.12 (-1.16--1.07)
Low-middle SDI	1826344 (1367857-2222369)	321.34 (246.01-394.55)	3746685 (3114232-4473853)	278.28 (233.34-334.63)	-0.4 (-0.47--0.34)
Low SDI	585866 (441087-719494)	280.82 (216.21-342.81)	1084715 (894629-1292521)	238.67 (196.29-285.94)	-0.46 (-0.54--0.38)
Middle SDI	4145645 (3497620-4854057)	444.61 (371.04-521.31)	4667842 (3845502-5596647)	185.63 (151.49-223.7)	-3.17 (-3.29--3.05)
GBD region
Advanced Health System	1070641 (886154-1268921)	64.41 (53.64-76.02)	1247371 (1029481-1491183)	43.06 (35.78-50.82)	-0.81 (-1.4--0.22)
Africa	366948 (283320-433428)	136.48 (105.16-162.5)	636165 (518747-748917)	103.66 (84.73-123.02)	-0.91 (-2.06-0.25)
African Region	308652 (238669-362678)	146.07 (113.16-174.29)	538817 (438836-638260)	112.41 (91.68-133.89)	-0.93 (-2.14-0.3)
America	475046 (399241-554113)	77.33 (65.17-90.22)	868337 (727839-1013096)	63.69 (53.5-74.03)	-0.05 (-0.25-0.15)
Andean Latin America	9855 (7986-11886)	51.36 (41.51-62.7)	20782 (16196-25988)	36.28 (28-45.59)	0.11 (-0.49-0.72)
Asia	8055111 (6809065-9361379)	438.07 (369.43-513.75)	10429533 (8715231-12475789)	213.19 (177.01-255.2)	-1.63 (-2.08--1.19)
Australasia	14677 (11881-17831)	60.46 (49.16-73.59)	17937 (14587-21749)	32.19 (26.31-38.79)	-1.55 (-2.09--1)
Basic Health System	6036968 (5104992-7114677)	453.13 (380.31-532.82)	6088097 (4958918-7347290)	173.05 (139.39-210.76)	-2.51 (-2.95--2.06)
Caribbean	11871 (9318-14564)	46.17 (36.26-57.14)	27947 (22203-33704)	51.86 (41.18-62.53)	1.09 (0.84-1.34)
Central Africa	51820 (38842-65876)	200.04 (150.52-252.78)	101310 (72531-134526)	167.79 (120.48-227.46)	-0.76 (-2.1-0.6)
Central Asia	53794 (46135-61578)	116.6 (99.97-134.27)	55921 (46647-66963)	71.83 (59.85-86.46)	-1.82 (-2.31--1.33)
Central Europe	121699 (101336-143337)	81.17 (68.32-95.16)	98877 (80785-118164)	44.15 (36.41-52.21)	-1.02 (-1.62--0.41)
Central Latin America	69323 (58069-79952)	91.37 (75.17-107.51)	162002 (132380-191915)	67.01 (54.47-79.26)	-0.03 (-0.7-0.63)
Central Sub-Saharan Africa	41074 (29547-54319)	205.58 (147.98-269.93)	82344 (58104-111961)	170.23 (121.46-244.48)	-0.77 (-2.17-0.65)
Commonwealth High Income	103054 (83672-124702)	65.59 (53.53-79.02)	114393 (92532-138441)	40.78 (33.71-48.93)	-1.01 (-1.65--0.36)
Commonwealth Low Income	221799 (166676-276272)	268.69 (199.56-336.82)	361455 (276345-450374)	167.2 (126.3-212.42)	-1.01 (-2.15-0.15)
Commonwealth Middle Income	1946980 (1448206-2406910)	339.43 (254.23-422.97)	4288590 (3561662-5162366)	293.9 (243.17-357.57)	0.15 (-0.63-0.94)
East Asia	5322422 (4445532-6314154)	716.46 (593.34-852.59)	4755869 (3728648-5852162)	229.84 (176.37-285.64)	-2.83 (-3.22--2.45)
East Asia & Pacific - WB	5893920 (4968214-6964091)	484.32 (405.28-571.13)	5818057 (4693352-7025970)	179.22 (144.18-217.21)	-2.48 (-2.81--2.15)
Eastern Africa	126706 (93107-152746)	191.12 (139.82-231.8)	197242 (151948-236773)	130.36 (101.2-156.92)	-1.4 (-2.73--0.05)
Eastern Europe	245879 (205971-290012)	87.02 (72.92-101.43)	125149 (100882-149161)	35.52 (29.43-42.05)	-3.32 (-3.88--2.76)
Eastern Mediterranean Region	222567 (161784-280002)	133.09 (94.78-169.6)	403628 (321116-491853)	97.32 (76.48-121.2)	-0.85 (-1.85-0.15)
Eastern Sub-Saharan Africa	139454 (104176-167956)	198.41 (148.82-238.64)	222542 (173286-265368)	139.65 (108.55-167.95)	-1.32 (-2.71-0.08)
Europe	737466 (612340-870096)	70.02 (58.71-82.69)	661037 (542218-788120)	41.09 (34.26-48.27)	-1.39 (-2--0.77)
Europe & Central Asia - WB	778613 (650484-914726)	72.03 (60.47-84.94)	704753 (580023-839106)	42.6 (35.6-50.05)	-1.43 (-1.99--0.86)
European Region	781432 (652738-918274)	71.81 (60.28-84.7)	708873 (583249-844038)	42.42 (35.44-49.85)	-1.43 (-1.99--0.87)
High-income Asia Pacific	68538 (55145-83082)	35.17 (28.27-42.74)	104585 (79133-135474)	20.23 (15.95-25.54)	-0.27 (-1.15-0.62)
High-income North America	241767 (197660-291024)	67.37 (55.44-80.88)	429407 (350594-514147)	63.67 (52.13-75.9)	0.39 (-0.13-0.91)
Latin America & Caribbean - WB	234118 (197187-267788)	92.35 (76.75-107.23)	440382 (365739-515756)	63.31 (52.52-74.55)	-0.49 (-0.94--0.04)
Limited Health System	2425022 (1800451-2965987)	334.27 (254.04-411.38)	5078270 (4248114-6074533)	277.02 (231.2-331.68)	-0.04 (-0.92-0.84)
Middle East & North Africa - WB	82703 (65199-99349)	70.15 (54.38-85.04)	162202 (130348-195007)	50.1 (39.92-60.62)	-0.49 (-1.34-0.36)
Minimal Health System	102857 (76660-126328)	182.89 (136.43-228.87)	182933 (138679-226558)	157.16 (118.64-197.89)	-0.78 (-2.11-0.56)
North Africa and Middle East	159768 (125282-192538)	100.15 (78.07-122.33)	287740 (233749-346429)	68.33 (55.27-82.69)	-0.62 (-1.44-0.2)
North America	241737 (197632-290986)	67.36 (55.42-80.86)	429383 (350570-514108)	63.66 (52.12-75.88)	0.39 (-0.13-0.91)
Northern Africa	49315 (38873-59593)	83.64 (64.55-101.96)	83512 (66688-102066)	58.44 (45.57-71.92)	-0.76 (-1.55-0.04)
Oceania	8355 (6212-10964)	317.92 (237.11-411.25)	15890 (11967-20439)	242.44 (181.83-312.61)	-0.67 (-1.84-0.51)
Region of the Americas	475046 (399241-554113)	77.33 (65.17-90.22)	868337 (727839-1013096)	63.69 (53.5-74.03)	-0.05 (-0.25-0.15)
South-East Asia Region	2335114 (1748652-2865687)	365.54 (280.06-447.75)	4954561 (4155120-5903807)	289.19 (241.79-346.81)	0.14 (-0.54-0.83)
South Asia	2056268 (1504953-2538106)	391.82 (290.55-487.58)	4447736 (3677044-5354126)	320.26 (264.02-390.03)	0.13 (-0.62-0.89)
South Asia - WB	2085052 (1527569-2571614)	384.97 (286.06-478.9)	4487329 (3707244-5399770)	315.04 (259.74-383.22)	0.12 (-0.63-0.88)
Southeast Asia	498808 (400574-597482)	212.33 (168.79-254.73)	954750 (792902-1131632)	155.08 (129.29-184.67)	-0.24 (-0.87-0.39)
Southern Africa	51246 (41546-60303)	124.32 (100.47-146.41)	97718 (82062-115271)	108.26 (90.81-127.71)	-0.39 (-1.44-0.68)
Southern Latin America	33209 (27785-39196)	72.02 (60.37-85.09)	45082 (37109-53638)	50.77 (41.82-60.15)	-0.53 (-0.75--0.3)
Southern Sub-Saharan Africa	28640 (23678-33629)	110.48 (90.57-131.18)	54714 (46036-63916)	98.82 (83.44-115.11)	0.05 (-0.75-0.85)
Sub-Saharan Africa - WB	318466 (243815-375305)	151.03 (116.34-180.89)	553443 (448667-655601)	117.96 (96.25-140.26)	-0.93 (-2.18-0.33)
Tropical Latin America	110281 (93110-127426)	127.88 (106.7-149.09)	185550 (155705-215312)	73.03 (61.27-84.79)	-1.12 (-1.58--0.66)
Western Africa	87862 (67700-105936)	116.22 (90.04-140.36)	156385 (131394-183748)	94.77 (79.55-111.8)	-0.76 (-2.01-0.49)
Western Europe	304573 (245221-373051)	51.06 (41.42-62)	328437 (262740-401647)	34.08 (27.82-41.24)	-0.72 (-1.55-0.11)
Western Pacific Region	5499762 (4608183-6530701)	523.96 (438.53-618.82)	5099511 (4029405-6239251)	180.85 (142.68-222)	-2.7 (-3.02--2.37)
Western Sub-Saharan Africa	99282 (76671-119667)	118.83 (92.02-143.25)	178602 (149561-209407)	96.52 (80-113.89)	-0.78 (-2.02-0.48)
World Bank High Income	761034 (622078-915360)	57.68 (47.4-69.29)	1013772 (826488-1218493)	42.02 (34.73-50.12)	-0.32 (-0.97-0.33)
World Bank Low Income	262334 (202748-314150)	193.15 (149.88-232.87)	430013 (338658-522125)	141.86 (111.73-172.24)	-1.08 (-2.3-0.16)
World Bank Lower Middle Income	2751412 (2091896-3352071)	284.68 (220.79-347.97)	5672888 (4762293-6732593)	243.38 (204.77-291.61)	0.07 (-0.68-0.83)
World Bank Upper Middle Income	5860689 (4948562-6917244)	424.77 (356.68-499.9)	5479980 (4387964-6667274)	161.55 (128.1-198.58)	-2.57 (-2.9--2.25)
Country
Afghanistan	10809 (6544-15355)	160.35 (95.91-226.9)	10542 (7868-13536)	110.69 (81.98-144.02)	-2.63 (-3.84--1.41)
Albania	1498 (1182-1904)	80.05 (61.69-103.09)	1515 (1118-2047)	34.08 (25.33-45.75)	-0.94 (-1.45--0.42)
Algeria	5239 (3900-6910)	49.89 (36.01-67.69)	12152 (9454-15256)	38.47 (28.79-49.4)	0.13 (-0.72-0.98)
American Samoa	42 (35-50)	207.61 (173.47-245.58)	55 (44-66)	125.04 (100.84-153.16)	-0.62 (-1.43-0.2)
Andorra	37 (26-52)	65.39 (44.75-91.41)	57 (39-78)	36.29 (25.51-50.24)	-0.98 (-1.49--0.46)
Angola	6302 (4513-8095)	182.95 (130.68-237.65)	10906 (8207-13903)	105.68 (79.98-136.46)	-2.12 (-3.65--0.56)
Antigua and Barbuda	9 (7-11)	15.92 (12.7-19.25)	21 (18-26)	20.73 (17.01-25.08)	1.04 (0.76-1.32)
Argentina	24764 (20834-29394)	76.84 (64.47-91.53)	32758 (26859-39090)	57.54 (47.35-68.51)	-0.53 (-0.76--0.3)
Armenia	2873 (2384-3413)	111.01 (92.24-130.58)	1726 (1396-2092)	39.61 (32.23-47.83)	-2.29 (-2.71--1.86)
Australia	11972 (9599-14620)	59.19 (48.05-72.48)	14493 (11733-17677)	30.86 (25.22-37.48)	-1.58 (-2.14--1.01)
Austria	4460 (3655-5423)	37 (30.46-44.27)	6455 (5230-7766)	35.77 (29.2-42.85)	0.61 (-0.16-1.38)
Azerbaijan	5414 (4454-6535)	111.03 (90.8-135.21)	5394 (4149-7568)	57.68 (44.96-78.77)	-2.17 (-2.62--1.72)
Bahamas	28 (23-33)	18.45 (15.1-22.21)	86 (66-108)	21.71 (16.68-27.56)	1.3 (0.83-1.76)
Bahrain	188 (152-230)	129.3 (100.73-160.09)	491 (384-598)	68.17 (52.52-86.85)	-2.12 (-3.63--0.59)
Bangladesh	161199 (116294-207584)	360.99 (260.24-471.71)	251423 (184699-329506)	189.31 (139.52-248.67)	-0.98 (-1.95-0)
Barbados	58 (47-71)	18.66 (15.4-22.43)	103 (79-129)	19.63 (15.17-24.44)	0.54 (0.07-1.01)
Belarus	15166 (12515-18128)	116.13 (96.34-137.85)	4425 (3415-5659)	27.65 (21.65-34.68)	-5.37 (-6.02--4.71)
Belgium	9895 (7996-12236)	62.6 (50.16-76.82)	8729 (6932-10638)	37.33 (30.2-45.46)	-1.55 (-2.35--0.76)
Belize	37 (30-44)	39.76 (32.41-47.99)	165 (132-204)	58.66 (46.45-73.76)	1.32 (0.36-2.28)
Benin	3371 (2571-4182)	174.13 (131.25-218.6)	5916 (4586-7536)	119.92 (91.31-154.93)	-1.15 (-2.48-0.2)
Bermuda	19 (15-22)	30.2 (24.87-36.39)	32 (25-40)	22.72 (17.79-28.04)	0.26 (-0.33-0.85)
Bhutan	889 (581-1185)	417.72 (272.91-560.45)	1625 (1193-2173)	284.97 (207.87-383.23)	-0.18 (-1.11-0.75)
Bolivia (Plurinational State of)	2313 (1794-2829)	80.77 (61.8-99.69)	5397 (4097-6967)	65.9 (49.07-85.94)	0.32 (-0.5-1.14)
Bosnia and Herzegovina	2082 (1630-2565)	53.33 (41.9-66.27)	1963 (1486-2543)	30.8 (23.67-39.47)	-0.85 (-1.4--0.29)
Botswana	948 (665-1254)	184.45 (133.12-235.67)	1336 (1026-1723)	99.7 (75.87-129.04)	-1.66 (-2.72--0.59)
Brazil	109328 (92326-126298)	130.07 (108.54-151.64)	182496 (153193-211704)	73.46 (61.66-85.19)	-1.15 (-1.6--0.69)
Brunei Darussalam	78 (60-99)	88.92 (66.93-115.54)	111 (84-143)	39.76 (29.89-51.32)	-1.42 (-2.67--0.16)
Bulgaria	9056 (7343-10980)	73.97 (60.26-88.25)	5905 (4645-7336)	40.93 (32.48-50.47)	-1.37 (-2.15--0.58)
Burkina Faso	4934 (3867-5957)	119.16 (94.75-143.55)	8686 (6991-10728)	97.11 (77.79-121.72)	-0.74 (-1.95-0.48)
Burundi	6582 (4732-8233)	294.24 (215.16-370)	8844 (6217-11316)	196.12 (139.56-254.48)	-2.05 (-3.44--0.65)
Cabo Verde	254 (195-315)	109.04 (84.34-135.02)	216 (166-273)	50.37 (38.96-63.99)	-2.11 (-2.82--1.4)
Cambodia	9433 (7122-11607)	229.96 (169.29-284.97)	20815 (15981-26665)	187.29 (142.74-239.57)	0.16 (-0.84-1.17)
Cameroon	6567 (5132-8091)	158.59 (120.72-195.54)	13450 (10340-17476)	110.21 (85.51-143.25)	-1.13 (-2.41-0.17)
Canada	17197 (13952-20994)	51.5 (41.99-62.47)	25630 (20677-31038)	33.93 (27.76-40.59)	-0.65 (-1.26--0.03)
Central African Republic	2661 (1810-3488)	257.83 (176.79-334.12)	4282 (2819-5987)	216.29 (143.42-295.83)	-0.71 (-2.13-0.74)
Chad	3789 (2744-4956)	137.2 (98.54-177.54)	7431 (5415-9462)	134.25 (96.49-171.69)	-0.52 (-1.86-0.83)
Chile	5086 (4232-6049)	52.09 (43.09-62.36)	7908 (6451-9572)	30.34 (24.81-36.66)	-0.23 (-0.56-0.1)
China	5256748 (4388854-6246089)	736.78 (610.02-878.75)	4644705 (3640650-5726464)	233.22 (178.31-290.74)	-2.88 (-3.27--2.49)
Colombia	17311 (14500-19905)	105.37 (86.98-122.13)	40341 (31471-49350)	73.04 (56.99-89.13)	-0.46 (-1-0.09)
Comoros	245 (172-332)	136.89 (94.98-182.62)	376 (275-493)	83.17 (61.47-109.31)	-1.06 (-2.08--0.03)
Congo	1801 (1227-2478)	185.67 (125.7-253.15)	2467 (1805-3161)	105.39 (78.43-133.84)	-1.99 (-3.22--0.74)
Cook Islands	13 (11-16)	115.63 (89.89-140.51)	14 (11-17)	54.27 (43.36-66.78)	-1.27 (-1.66--0.89)
Costa Rica	1035 (849-1208)	61.39 (49.74-72.28)	2494 (1982-3026)	45.51 (36.16-55.18)	-0.19 (-0.75-0.37)
Croatia	2312 (1833-2820)	38.77 (30.69-47.62)	3114 (2455-3844)	33.2 (26.6-40.44)	0.62 (-0.15-1.41)
Cuba	4536 (3758-5406)	44.09 (36.53-52.56)	12184 (9844-14910)	61.94 (50.06-75.37)	2.07 (1.64-2.5)
Cyprus	569 (406-757)	84.51 (56.1-112.82)	756 (580-989)	36.4 (27.77-47.22)	-1.95 (-2.24--1.66)
Czechia	8605 (6971-10427)	62.27 (51.45-74.95)	11168 (8884-13420)	50.58 (40.49-60.52)	1.28 (0.51-2.05)
Democratic People's Republic of Korea	53720 (39276-69792)	384.97 (287.46-500.88)	89872 (67191-118100)	282.21 (211.08-378.68)	-0.03 (-0.31-0.25)
Democratic Republic of the Congo	29243 (20211-39710)	212.77 (149.92-287.14)	63579 (43157-91192)	196.72 (132.6-300.23)	-0.34 (-1.73-1.07)
Denmark	6154 (4983-7400)	75.46 (61.68-90.82)	7149 (5783-8717)	57.5 (46.57-69.45)	-0.75 (-1.52-0.02)
Djibouti	118 (84-161)	100.05 (70.91-134.81)	399 (267-558)	70.04 (46.42-98.17)	-0.55 (-1.96-0.89)
Dominica	28 (22-34)	45.61 (36.8-56.08)	39 (31-50)	46.85 (36.83-59.68)	0.71 (0.54-0.87)
Dominican Republic	1188 (944-1471)	34.85 (27.05-43.89)	3554 (2647-5146)	36.07 (26.7-52.49)	1.49 (0.89-2.09)
Ecuador	2767 (2252-3312)	56.96 (45.43-68.89)	5721 (4351-7233)	36.74 (27.58-46.58)	0.04 (-0.61-0.7)
Egypt	30822 (24311-37855)	121.46 (95.54-149.21)	39660 (30425-50166)	70.81 (52.93-89.79)	-1.83 (-2.81--0.84)
El Salvador	1639 (1328-2001)	57.23 (46.21-69.85)	2720 (2085-3494)	42.65 (32.69-54.36)	-0.07 (-0.56-0.42)
Equatorial Guinea	380 (257-515)	214.32 (147.4-289.1)	423 (307-586)	94.68 (68.64-132.46)	-3.45 (-4.95--1.93)
Eritrea	2519 (1815-3251)	242.32 (168.26-312.15)	4182 (3150-5376)	163.83 (123.8-210.38)	-0.97 (-2.43-0.5)
Estonia	703 (579-838)	34.04 (28.11-40.78)	573 (460-708)	20.75 (16.87-25.74)	-0.85 (-1.59--0.11)
Eswatini	541 (392-707)	204.73 (146.8-267.4)	831 (595-1102)	153.77 (111.98-203.6)	0.08 (-1.27-1.44)
Ethiopia	43387 (31674-53712)	224.22 (160.21-278.23)	49816 (37184-61243)	119.3 (88.56-146.97)	-2.33 (-3.69--0.96)
Fiji	492 (383-609)	157.65 (120.96-203.29)	622 (465-809)	91.68 (68.01-116.94)	-1.18 (-2.07--0.3)
Finland	2865 (2334-3513)	39.56 (32.38-48.54)	3540 (2838-4334)	26.82 (21.91-32.24)	-0.53 (-1.35-0.3)
France	25970 (20605-32100)	30.25 (24.54-36.89)	24397 (19334-29981)	16.99 (13.82-20.52)	-1.52 (-2.32--0.71)
Gabon	688 (524-885)	125.84 (96.18-161.57)	687 (502-968)	72.35 (53.04-102.31)	-1.95 (-2.84--1.04)
Gambia	440 (329-568)	130.49 (98.66-168.47)	975 (716-1257)	103.69 (76.76-134.4)	-0.36 (-1.64-0.94)
Georgia	2169 (1806-2635)	35.48 (29.45-42.73)	2566 (2111-3143)	42.2 (34.74-51.36)	2.93 (2.29-3.58)
Germany	64432 (51604-78754)	49.89 (40.53-60.55)	80313 (64918-97091)	42.31 (34.88-50.55)	0.24 (-0.66-1.15)
Ghana	4968 (4027-6034)	83.41 (67.17-102.44)	12444 (9992-15342)	78.15 (62.46-97.88)	0.44 (-0.69-1.57)
Greece	5341 (4343-6484)	35.02 (28.57-42.55)	8317 (6394-10411)	31.83 (25.48-39)	1.14 (0.19-2.1)
Greenland	42 (34-52)	145.51 (116.65-178.27)	50 (40-62)	74.75 (59.43-93.66)	-0.72 (-1.2--0.24)
Grenada	23 (19-28)	31.79 (26.34-38.09)	43 (34-54)	37.85 (30.48-46.66)	0.71 (0.3-1.12)
Guam	46 (37-56)	69.98 (56.85-84.83)	66 (54-80)	31.57 (25.57-38.21)	-0.88 (-1.39--0.36)
Guatemala	2429 (2019-2834)	82.24 (67.59-97.7)	5387 (4318-6490)	51.96 (41.4-62.95)	-0.54 (-1.68-0.61)
Guinea	4548 (3079-5817)	141.13 (94.71-180.51)	6812 (5210-8793)	124.41 (94.42-162.33)	-0.56 (-1.52-0.41)
Guinea-Bissau	822 (595-1062)	214.5 (156.71-273.76)	1040 (760-1360)	149.06 (108.55-193.93)	-1.02 (-2.43-0.41)
Guyana	125 (101-152)	35.08 (28.22-42.75)	286 (215-372)	45.04 (33.62-58.58)	1.97 (1.19-2.76)
Haiti	3336 (1685-4866)	112.62 (57.42-165.59)	6414 (3347-9774)	100.94 (53.88-154.53)	-0.12 (-1.16-0.92)
Honduras	1571 (1239-1978)	81.06 (63.58-102.04)	7476 (5704-9750)	127.13 (95.75-165.04)	2.45 (1.42-3.48)
Hungary	12239 (10097-14442)	83.56 (68.49-96.7)	14004 (11142-16854)	74.07 (59.28-88.6)	0.46 (-0.29-1.2)
Iceland	152 (124-180)	52.03 (42.46-61.1)	227 (181-280)	37.45 (30.3-45.78)	-0.42 (-0.88-0.04)
India	1705606 (1266161-2124452)	409.58 (306.01-515.44)	3847734 (3184703-4658323)	341.64 (282.19-420.59)	0.27 (-0.43-0.98)
Indonesia	185627 (140214-227158)	208.42 (154.11-254.59)	398833 (318623-483789)	185.8 (147.22-223.39)	0.38 (-0.34-1.11)
Iran (Islamic Republic of)	12879 (9776-16016)	52.33 (39.84-65.49)	31683 (25534-37731)	42.43 (33.77-51.63)	0.79 (0.06-1.53)
Iraq	2835 (2075-3641)	36.14 (26.43-46.98)	6968 (5207-8747)	31.04 (23.24-39.23)	-0.41 (-1.48-0.66)
Ireland	3840 (3069-4694)	89.61 (71.68-110.07)	2810 (2221-3534)	34.25 (27.21-42.8)	-2.84 (-3.28--2.4)
Israel	1796 (1423-2252)	36.7 (28.81-45.63)	2847 (2267-3496)	22.69 (18.19-27.87)	-0.94 (-1.15--0.72)
Italy	37919 (30024-47762)	41.04 (32.72-51.17)	36839 (27118-47823)	22.82 (17.81-28.45)	-1.09 (-2.1--0.06)
Jamaica	767 (623-919)	42.17 (34.37-50.4)	1550 (1158-2083)	50.35 (37.6-67.67)	0.89 (0.46-1.33)
Japan	51284 (40902-63164)	30.67 (24.34-37.87)	72846 (53462-97012)	17.24 (13.56-21.82)	-0.34 (-1.44-0.77)
Jordan	576 (431-733)	45.57 (33.28-59.04)	1733 (1319-2171)	24.52 (18.64-31.4)	-1.63 (-2.8--0.45)
Kazakhstan	19475 (16313-22842)	155.91 (130.7-182.07)	27874 (22081-34846)	157.72 (124.79-196.48)	-0.24 (-0.68-0.21)
Kenya	9127 (5784-12838)	120.15 (74.55-170.65)	26785 (17751-41073)	127.6 (83.22-203.07)	0.74 (-0.67-2.17)
Kiribati	30 (21-52)	86.36 (60.03-156.01)	52 (37-88)	74.92 (54.29-130.83)	-0.26 (-1.26-0.75)
Kuwait	131 (106-160)	20.77 (16.52-26.13)	461 (361-570)	15.82 (12.09-19.96)	-0.18 (-1.17-0.81)
Kyrgyzstan	8432 (7050-9843)	286.2 (239.58-332.63)	4035 (3241-4993)	89.21 (71.9-109.54)	-4.67 (-5.38--3.96)
Lao People's Democratic Republic	7924 (5173-10425)	406 (268.47-532.46)	10099 (7316-13318)	241.94 (173.63-316.27)	-1.6 (-2.59--0.61)
Latvia	1208 (979-1459)	33.35 (27.2-39.83)	870 (687-1107)	22.44 (17.97-28.62)	-0.53 (-1.28-0.22)
Lebanon	1669 (1223-2161)	80.9 (58.75-105.52)	3037 (2369-3806)	48.77 (37.99-60.87)	-0.4 (-0.7--0.11)
Lesotho	1734 (1298-2273)	212.4 (159.06-278.84)	2605 (1856-3557)	246.24 (178.81-328.97)	1.03 (0.2-1.85)
Liberia	1539 (1169-1953)	138.99 (104.08-176.48)	2146 (1627-2786)	108.2 (81.18-141.41)	-1.53 (-2.73--0.32)
Libya	976 (708-1284)	53.13 (37.93-70.61)	2484 (1798-3299)	50 (35.46-67.69)	0.79 (-0.1-1.69)
Lithuania	3123 (2556-3787)	68.67 (56.27-83.31)	1453 (1154-1786)	25.67 (20.63-31.22)	-2.48 (-3.14--1.81)
Luxembourg	256 (202-315)	45.86 (36.37-56.25)	295 (226-372)	27.42 (21.34-34.18)	-1.56 (-2.14--0.99)
Madagascar	13972 (10735-17549)	294.72 (227.1-371.33)	26158 (20231-33729)	261.48 (198.86-337.36)	-0.77 (-2.2-0.69)
Malawi	4785 (3703-5969)	133.46 (102.36-166.51)	8994 (7101-11251)	126.45 (99.85-158.46)	-0.47 (-1.84-0.91)
Malaysia	13242 (10640-15941)	154.75 (122.26-188.42)	27177 (22374-32305)	100.4 (81.45-120.74)	-0.97 (-1.76--0.18)
Maldives	219 (152-275)	283.41 (191.02-353.22)	274 (222-339)	93.05 (73.82-116.78)	-3.24 (-4.28--2.18)
Mali	8227 (6495-10111)	213.27 (166.02-262.07)	15537 (11945-20033)	180.42 (138.54-231.92)	-0.64 (-1.88-0.62)
Malta	205 (160-258)	47.59 (37.15-60.53)	219 (166-284)	21.58 (16.74-27.6)	-1.6 (-2.28--0.92)
Marshall Islands	28 (20-35)	176.14 (130.05-225.21)	33 (24-45)	110.31 (78.67-149.94)	-0.57 (-1.87-0.74)
Mauritania	951 (708-1195)	98.48 (73.46-124.87)	1189 (903-1511)	58.4 (45.14-74.17)	-1.58 (-2.65--0.5)
Mauritius	688 (577-814)	101.2 (84.11-119.71)	973 (805-1154)	54.39 (45.03-64.19)	-0.77 (-1.17--0.38)
Mexico	39180 (32474-45400)	105.2 (84.7-125.14)	82810 (67243-99173)	69.05 (55.61-82.17)	-0.19 (-0.89-0.52)
Micronesia (Federated States of)	128 (92-166)	271.77 (194.97-355.7)	106 (77-143)	157.24 (118.99-209.53)	-1.27 (-2.22--0.31)
Monaco	23 (17-29)	31.38 (23.87-39.5)	25 (19-32)	24.67 (18.95-30.7)	-0.59 (-1.8-0.64)
Mongolia	1125 (871-1461)	110.54 (84.21-142.98)	1195 (940-1468)	57.16 (43.55-70.92)	-2.26 (-3.19--1.32)
Montenegro	81 (62-102)	13.06 (10.12-16.48)	118 (90-150)	12.05 (9.24-15.18)	0.58 (0.16-0.99)
Morocco	8551 (5679-11208)	61.77 (40.76-81.64)	21414 (15876-26653)	65.27 (48.44-82.03)	1.14 (0.54-1.74)
Mozambique	7257 (5439-9108)	131.98 (96.94-165.31)	14278 (11003-18007)	135.25 (101.95-171.6)	-0.01 (-1.36-1.36)
Myanmar	69106 (51734-89653)	318.98 (237.98-417.32)	117210 (90547-150258)	255.09 (196.8-327.56)	-0.32 (-0.93-0.29)
Namibia	1142 (815-1477)	191.04 (141.46-244.62)	1850 (1404-2336)	145.06 (112.03-184.55)	-0.68 (-1.75-0.4)
Nauru	10 (7-14)	237 (168.93-361.89)	8 (6-12)	154.75 (105.2-252.49)	-1.24 (-2.32--0.15)
Nepal	67332 (44686-90120)	797.6 (539.34-1052.69)	127630 (95254-162865)	590.32 (440.03-751.16)	0.06 (-0.83-0.96)
Netherlands	10796 (8383-13349)	52.32 (41.06-64.6)	13173 (10442-16266)	36.35 (29.33-44.02)	-0.61 (-1.3-0.09)
New Zealand	2705 (2186-3260)	66.78 (54.33-79.99)	3444 (2805-4130)	39.29 (32.19-46.75)	-1.4 (-1.88--0.93)
Nicaragua	662 (541-792)	46.23 (37.28-55.87)	2171 (1725-2622)	47.31 (37.17-57.53)	1.42 (0.42-2.42)
Niger	4469 (2941-5803)	168.88 (110.95-220.81)	9815 (7169-12547)	125.66 (90.33-159.64)	-0.72 (-2.25-0.84)
Nigeria	39886 (30104-50654)	95.83 (72.24-121.68)	66458 (55153-80955)	79.92 (64.96-98.06)	-1.03 (-2.29-0.25)
Niue	4 (3-4)	155.59 (123.44-196.77)	2 (2-3)	99.76 (76.26-127.93)	-1.21 (-1.49--0.94)
North Macedonia	861 (679-1108)	48.56 (38.51-61.92)	1105 (814-1517)	34.04 (25.09-45.65)	-0.47 (-0.75--0.18)
Northern Mariana Islands	20 (16-26)	132.27 (102.48-164.8)	50 (41-61)	106.6 (87.24-128.94)	1.31 (0.23-2.4)
Norway	2451 (1977-2992)	34.53 (28.49-41.66)	4590 (3680-5522)	43.43 (35.36-52.08)	0.95 (0.18-1.73)
Oman	283 (202-388)	42.32 (29.07-58.4)	546 (434-709)	27.71 (21.06-35.87)	-0.73 (-2.11-0.67)
Pakistan	121242 (78540-155348)	229.2 (148.48-294.23)	219324 (161348-289115)	202.54 (149.42-267.49)	-0.7 (-1.77-0.38)
Palau	15 (11-19)	155.81 (121.53-200.7)	23 (18-30)	117.05 (90.11-151.49)	0.05 (-0.41-0.51)
Palestine	469 (336-634)	57.46 (40.08-78.19)	813 (641-1004)	34.94 (27.77-44.37)	-1.59 (-2.87--0.29)
Panama	655 (534-789)	45.88 (37.07-55.92)	1596 (1217-2052)	35.96 (27.5-46.13)	-0.44 (-0.88-0.01)
Papua New Guinea	6288 (4518-8475)	400.08 (287.48-529.22)	12916 (9476-17028)	304.52 (222.19-400.36)	-0.81 (-2.11-0.51)
Paraguay	952 (761-1189)	44.87 (35.36-56.14)	3053 (2305-3914)	54.48 (40.74-69.94)	1.52 (0.86-2.19)
Peru	4775 (3692-6015)	41.62 (31.65-52.74)	9664 (7080-12815)	29.16 (21.28-38.78)	0.04 (-0.49-0.58)
Philippines	43456 (36579-50964)	170.08 (138.52-201.1)	105315 (86552-130067)	136.19 (111.92-169.21)	0.23 (-0.68-1.15)
Poland	30681 (25002-36695)	69.24 (57.22-82.41)	24416 (19700-29319)	33.38 (27.02-39.7)	-1.39 (-1.94--0.83)
Portugal	9469 (7757-11315)	67.6 (55.53-80.92)	9444 (7288-11675)	35.09 (28.33-42.04)	-1.34 (-2.19--0.47)
Puerto Rico	769 (625-942)	21.15 (17.19-26.02)	1360 (1023-1731)	18.35 (14.05-23.05)	0.1 (-0.51-0.72)
Qatar	86 (69-106)	89.32 (67.88-117.12)	441 (344-571)	44.71 (34.53-58.27)	-1.93 (-3.65--0.18)
Republic of C么te d'Ivoire	5476 (4297-6748)	148.41 (115.69-184.63)	10725 (8228-13352)	100.87 (79.4-126.17)	-0.82 (-2.26-0.64)
Republic of Korea	15666 (12625-19307)	63.17 (50.52-78.62)	30479 (23212-38834)	32.3 (24.65-41.03)	-0.23 (-0.72-0.27)
Republic of Moldova	4585 (3820-5434)	104.54 (86.91-123.45)	1845 (1467-2244)	30.8 (24.67-37.37)	-3.71 (-4.19--3.23)
Romania	41378 (34130-49035)	152.1 (126.16-179.71)	22355 (18045-26698)	60.89 (49.11-72.11)	-2.09 (-2.71--1.47)
Russian Federation	143817 (120236-169576)	78.6 (66.02-91.7)	94548 (76981-112771)	39.33 (32.59-46.67)	-2.49 (-3.02--1.95)
Rwanda	8369 (6099-10183)	314.79 (229.2-383.54)	9707 (7063-12782)	168.01 (121.55-221.49)	-2.6 (-3.95--1.23)
Saint Kitts and Nevis	18 (15-21)	44.57 (37.09-52.74)	32 (25-39)	48.84 (39-59.51)	0.41 (0.15-0.66)
Saint Lucia	59 (48-70)	68.48 (56.53-81.52)	153 (117-190)	63.96 (49.02-79.69)	0.68 (0.27-1.09)
Saint Vincent and the Grenadines	15 (12-18)	20.57 (16.56-24.69)	46 (36-57)	32.5 (25.58-40.09)	2.22 (1.82-2.61)
Samoa	171 (124-220)	214.15 (156.28-274.85)	184 (142-229)	137.4 (105.84-171.44)	-1.02 (-1.81--0.23)
San Marino	12 (9-15)	32.55 (25.25-40.57)	14 (10-19)	18.2 (13.43-23.78)	-0.58 (-1.5-0.34)
Sao Tome and Principe	110 (85-135)	174.88 (134.93-214.69)	146 (111-193)	144.05 (109.2-188.64)	-0.85 (-1.87-0.19)
Saudi Arabia	3671 (2430-4978)	68.02 (44.49-92.02)	8556 (6535-10744)	46.98 (36.49-59.47)	-0.78 (-2.06-0.52)
Senegal	4182 (3279-5169)	134.92 (104.73-169.66)	7066 (5471-8817)	95.75 (72.9-121.07)	-0.56 (-1.7-0.59)
Serbia	6976 (5387-8825)	66.68 (51.87-84.38)	7664 (5947-9659)	45.19 (35.1-56.32)	-0.44 (-1.04-0.17)
Seychelles	68 (55-81)	118.88 (96.96-141.64)	82 (67-98)	74.46 (60.12-89.69)	-1.13 (-1.38--0.89)
Sierra Leone	2979 (2320-3674)	150.5 (116.82-186.25)	4137 (3047-5516)	115.87 (84.96-152.79)	-0.98 (-2.09-0.15)
Singapore	1509 (1212-1842)	75.04 (59.98-92.56)	1149 (902-1443)	13.46 (10.56-16.91)	-4.47 (-4.85--4.08)
Slovakia	2380 (1877-2893)	39.54 (31.26-47.59)	2796 (2168-3499)	28.94 (22.49-35.9)	-0.01 (-0.48-0.46)
Slovenia	1604 (1308-1942)	64.61 (52.51-77.77)	1313 (1036-1637)	28.76 (22.96-35.44)	-2.17 (-2.89--1.44)
Solomon Islands	214 (150-297)	182.28 (131.76-238.51)	483 (367-612)	151.54 (114.61-191.21)	-0.15 (-1.41-1.12)
Somalia	5573 (3512-7611)	266.52 (166.94-360.88)	11998 (7596-16534)	205.12 (129.7-282.94)	-0.89 (-2.58-0.82)
South Africa	19601 (16069-23581)	97.9 (79.72-119.14)	39424 (33147-46333)	88.36 (74.36-104.02)	0.04 (-0.64-0.72)
South Sudan	5076 (3245-6953)	204.26 (131.09-276.54)	5854 (3986-7945)	166.3 (112.93-229.38)	-1.25 (-2.69-0.21)
Spain	38683 (30678-48541)	68.72 (54.67-85.27)	38176 (28041-48774)	35.51 (27.3-44.94)	-1.61 (-2.45--0.75)
Sri Lanka	17756 (14083-21429)	183.34 (143.06-224.53)	28777 (19792-40124)	108.8 (74.21-150.87)	-0.35 (-0.78-0.08)
Sudan	9480 (5409-14489)	104.8 (58.44-159.86)	14780 (10386-20140)	80.1 (55.96-109.61)	-1.09 (-2.23-0.05)
Suriname	96 (77-114)	39.97 (32.12-48.15)	212 (161-270)	33.61 (25.46-42.68)	0.41 (-0.01-0.83)
Sweden	5118 (4089-6210)	33.2 (26.94-39.92)	6917 (5367-8511)	29.82 (23.69-36.03)	0.03 (-0.89-0.96)
Switzerland	5577 (4392-6914)	52.57 (42.03-64.6)	5279 (4177-6476)	28.41 (23.02-34.42)	-1.45 (-2.21--0.67)
Syrian Arab Republic	4032 (3036-5253)	78.61 (58.31-103.31)	8437 (6302-11123)	69.76 (52.1-91.61)	0.57 (-0.55-1.71)
Taiwan (Province of China)	11953 (10051-14192)	85.19 (70.02-102.19)	21293 (16793-26140)	49.31 (39.37-59.93)	-0.43 (-0.87-0.01)
Tajikistan	3116 (2447-3894)	115.97 (90.78-145.82)	3694 (2725-4964)	70.68 (51.83-95.62)	-1.92 (-2.93--0.89)
Thailand	73187 (58792-88722)	222.22 (177.24-270.44)	89806 (69263-116398)	83.71 (64.36-107.42)	-2.22 (-2.66--1.77)
Timor-Leste	472 (298-631)	206.16 (131.94-271.16)	1378 (1011-1832)	171.91 (124.84-231.67)	0.68 (-0.5-1.87)
Togo	1767 (1391-2111)	149.88 (116.87-181.75)	4411 (3289-5746)	120.83 (90.78-159.22)	-0.01 (-1.37-1.37)
Tokelau	2 (1-3)	153.46 (106.94-221.64)	1 (1-2)	94.26 (69.29-127.84)	-1.27 (-1.44--1.09)
Tonga	77 (59-97)	150.85 (113.47-191.4)	90 (67-115)	115.76 (85.82-146.74)	-0.33 (-0.96-0.31)
Trinidad and Tobago	337 (280-399)	40.94 (33.62-48.43)	685 (504-879)	34.95 (25.89-44.73)	0.47 (0.14-0.8)
Tunisia	2776 (2175-3457)	58.36 (45.41-72.81)	6613 (4886-8808)	51.35 (38.11-68.01)	0.54 (0.1-0.99)
Turkey	58809 (45473-71693)	179.6 (140.11-219.73)	103413 (80688-130043)	113.38 (87.87-142.19)	-0.22 (-0.68-0.24)
Turkmenistan	1670 (1375-2035)	90.39 (74.64-109.65)	1280 (981-1618)	31.88 (24.11-40.03)	-3.44 (-4.23--2.64)
Tuvalu	15 (10-19)	236.48 (167.15-303.18)	13 (9-17)	128.24 (94.09-170.16)	-1.86 (-2.26--1.46)
Uganda	12384 (8652-16406)	205.51 (142.91-268.53)	18997 (13347-25026)	136.85 (94.02-182.77)	-1.92 (-3.47--0.35)
Ukraine	77278 (63260-92139)	106.9 (88.39-125.44)	21435 (15912-28295)	27.85 (20.76-37.03)	-5.34 (-6--4.68)
United Arab Emirates	689 (516-928)	132.72 (95.94-186.48)	3370 (2584-4209)	81.19 (61.26-105.77)	-0.81 (-2.58-0.99)
United Kingdom	68301 (55215-83031)	72.61 (59.28-87.34)	67581 (54884-82122)	50.49 (41.52-60.91)	-0.75 (-1.51-0.02)
United Republic of Tanzania	15700 (12018-19290)	151.84 (115.33-185.91)	27134 (20869-34395)	111.88 (85.47-142.28)	-1.14 (-2.36-0.09)
United States of America	224522 (183221-271007)	69.1 (56.83-83.07)	403720 (329550-483927)	67.3 (55.08-80.37)	0.47 (-0.04-0.98)
United States Virgin Islands	22 (17-27)	27.52 (21.04-34.23)	36 (27-48)	19.1 (14.41-25.01)	0.59 (0.07-1.12)
Uruguay	3358 (2736-3991)	84.66 (69.58-100.6)	4413 (3636-5213)	79.29 (65.11-93.39)	0.09 (-0.39-0.58)
Uzbekistan	9519 (7683-11574)	84.54 (68.11-102.91)	8157 (6652-10114)	33.77 (27.46-42.13)	-3.58 (-4.41--2.74)
Vanuatu	227 (150-310)	404.25 (272.15-539.59)	456 (304-610)	289.75 (194.01-380.52)	-0.78 (-1.94-0.39)
Venezuela (Bolivarian Republic of)	4842 (4069-5616)	52.68 (43.81-61.18)	17007 (12376-22084)	58.39 (42.14-75.24)	1.18 (0.51-1.86)
Viet Nam	76907 (58778-98322)	199.17 (151.72-255.16)	152679 (119611-192797)	166.08 (130.51-209.54)	0.26 (-0.28-0.81)
Yemen	4711 (2892-6731)	96.25 (58.32-137.95)	9878 (7126-13394)	74.41 (52.86-100.53)	-0.73 (-2.08-0.64)
Zambia	4261 (3133-5346)	164.34 (121.19-208.52)	8825 (6734-10966)	138.1 (106.75-171.23)	-0.89 (-2.41-0.66)
Zimbabwe	4674 (3573-5644)	125.99 (94.59-153.19)	8668 (6706-10851)	137.63 (108.06-169.82)	0.6 (-0.71-1.91)
