# Supplementary material for: Global, regional, and national disease burden of pneumoconiosis, chronic obstructive pulmonary disease, tracheal-bronchus-and-lung cancer, and asthma attributable to occupational risks, 1990–2021: a systematic analysis for the global burden of disease study 2021
Source: Front Public Health. 2025 Oct 8;13:1652216. doi: 10.3389/fpubh.2025.1652216 (PMC12540489; doi:10.3389/fpubh.2025.1652216)
Supplement: Supplementary file 2 [file Supplementary_file_2.zip › Table S11.xls]

## Sheet: Table S11
	Number of YLDs cases (95% UI) in 1990	The age-standardized YLDs rate/100000 (95% UI) in 1990	Number of YLDs cases (95% UI) in 2021	The age-standardized YLDs rate/100000 (95% UI) in 2021	EAPC (95% CI)
Global	920975 (739099-1107505)	22.76 (18.16-27.42)	2051320 (1628637-2459161)	23.79 (18.87-28.51)	0.77 (0.55-0.99)
Sex
Both	920975 (739099-1107505)	22.76 (18.16-27.42)	2051320 (1628637-2459161)	23.79 (18.87-28.51)	0.17 (0.1-0.24)
Female	386940 (290517-498549)	17.82 (13.34-23.01)	862549 (647246-1116372)	18.82 (14.14-24.31)	0.21 (0.19-0.23)
Male	534035 (413560-670867)	28.96 (22.4-36.8)	1188771 (916458-1494059)	29.56 (22.55-37.51)	0.09 (-0.03-0.21)
Age
15-19 years	3898 (2157-5960)	0.75 (0.42-1.15)	3423 (1873-5178)	0.55 (0.3-0.83)	-1.16 (-1.41--0.91)
20-24 years	11494 (6512-17657)	2.34 (1.32-3.59)	10655 (5958-16860)	1.78 (1-2.82)	-0.82 (-0.99--0.66)
25-29 years	19051 (11395-28140)	4.3 (2.57-6.36)	21634 (12814-32419)	3.68 (2.18-5.51)	-0.58 (-0.68--0.47)
30-34 years	24672 (15091-37238)	6.4 (3.92-9.66)	35827 (22206-53583)	5.93 (3.67-8.86)	-0.35 (-0.49--0.22)
35-39 years	31481 (17247-47063)	8.94 (4.9-13.36)	45963 (24992-68725)	8.19 (4.46-12.25)	-0.28 (-0.4--0.15)
40-44 years	35807 (20175-51787)	12.5 (7.04-18.08)	58403 (32826-84799)	11.67 (6.56-16.95)	-0.2 (-0.31--0.1)
45-49 years	51992 (27637-78797)	22.39 (11.9-33.94)	97001 (51728-146653)	20.49 (10.92-30.97)	-0.28 (-0.36--0.21)
50-54 years	77708 (45311-115913)	36.56 (21.32-54.53)	152555 (89987-227400)	34.29 (20.23-51.11)	-0.27 (-0.34--0.19)
55-59 years	100209 (56953-146395)	54.11 (30.75-79.05)	204668 (118795-297937)	51.72 (30.02-75.29)	-0.19 (-0.28--0.09)
60-64 years	119640 (67433-173101)	74.49 (41.99-107.78)	234446 (131507-339936)	73.25 (41.09-106.21)	0 (-0.1-0.1)
65-69 years	135272 (83288-196647)	109.43 (67.38-159.09)	312283 (192574-447567)	113.21 (69.81-162.25)	0.18 (0.09-0.27)
70-74 years	125721 (74208-181695)	148.5 (87.65-214.61)	316642 (183376-453457)	153.83 (89.09-220.3)	0.29 (0.22-0.36)
75-79 years	99099 (59226-146474)	160.99 (96.22-237.95)	255036 (152715-368472)	193.38 (115.79-279.39)	0.52 (0.46-0.57)
80-84 years	56567 (34249-82745)	159.9 (96.81-233.9)	175765 (107253-259430)	200.68 (122.46-296.21)	0.8 (0.7-0.89)
85-89 years	22132 (13406-32822)	146.47 (88.72-217.2)	89991 (54749-130593)	196.82 (119.74-285.62)	0.98 (0.89-1.06)
90-94 years	5231 (3149-7851)	122.08 (73.5-183.21)	29882 (18071-44301)	167.04 (101.01-247.64)	1.06 (0.96-1.16)
95+ years	1000 (601-1503)	98.23 (59.03-147.63)	7148 (4368-10526)	131.15 (80.15-193.13)	1.05 (0.94-1.16)
SDI region
High-middle SDI	197142 (157080-236203)	19.59 (15.54-23.53)	410261 (321497-495500)	20.9 (16.46-25.2)	0.18 (0.12-0.25)
High SDI	141987 (113186-172356)	12.89 (10.26-15.55)	260053 (207124-315462)	12.69 (10.19-15.25)	0.03 (-0.08-0.13)
Low-middle SDI	196304 (153730-239450)	31.88 (25.2-38.86)	469966 (372739-570745)	32.84 (26.07-40.02)	0.15 (0.04-0.25)
Low SDI	73968 (58023-89505)	31.64 (25.18-38.32)	175202 (138083-212002)	33.7 (26.49-40.98)	0.22 (0.15-0.3)
Middle SDI	311058 (249012-375707)	29.61 (23.57-35.96)	734918 (577696-887410)	27.65 (21.93-33.68)	-0.19 (-0.23--0.14)
GBD region
Advanced Health System	187298 (148523-227730)	11.5 (9.09-13.94)	315945 (252392-384510)	11.34 (9.09-13.71)	0.64 (0.08-1.2)
Africa	63892 (49987-77584)	21.45 (16.76-25.92)	156896 (124260-191152)	22.91 (17.83-28.15)	0.25 (-0.76-1.28)
African Region	55716 (43282-67701)	23.67 (18.42-28.76)	133938 (105907-162916)	24.78 (19.33-30.37)	0.13 (-0.94-1.21)
America	86297 (68487-104825)	14 (11.09-17.02)	182882 (147445-221224)	13.57 (10.96-16.35)	0.66 (0.48-0.85)
Andean Latin America	1542 (1174-1926)	7.44 (5.64-9.48)	4905 (3726-6234)	8.33 (6.31-10.6)	1.38 (0.84-1.91)
Asia	670677 (536390-806358)	32.68 (26.12-39.62)	1566709 (1233104-1889426)	31.02 (24.6-37.56)	0.72 (0.38-1.06)
Australasia	1791 (1346-2263)	7.55 (5.67-9.46)	3048 (2238-3885)	5.7 (4.26-7.19)	-0.33 (-0.82-0.17)
Basic Health System	439002 (350451-525804)	29.17 (23.09-35.38)	993082 (780902-1197868)	26.75 (21.14-32.53)	0.69 (0.37-1.02)
Caribbean	1640 (1262-2076)	6.23 (4.77-7.92)	3974 (3043-4927)	7.39 (5.67-9.17)	1.28 (1.06-1.5)
Central Africa	7737 (5960-9449)	26.42 (20.54-32.55)	20382 (15950-24975)	29.56 (23-36.32)	0.21 (-0.97-1.41)
Central Asia	5790 (4511-7155)	12.23 (9.42-15.14)	9362 (7235-11408)	11.77 (9.06-14.43)	0.21 (-0.22-0.64)
Central Europe	16289 (12740-20341)	10.95 (8.61-13.67)	23018 (17837-28596)	10.59 (8.29-13)	0.67 (0.09-1.25)
Central Latin America	8225 (6591-10079)	9.8 (7.73-12.13)	27324 (21484-33768)	11.04 (8.66-13.74)	1.45 (0.87-2.03)
Central Sub-Saharan Africa	5960 (4543-7408)	26.14 (19.87-32.63)	15712 (12112-19451)	28.67 (22.23-35.64)	0.19 (-1.06-1.45)
Commonwealth High Income	15170 (11863-18850)	10.11 (7.93-12.42)	24648 (19127-30953)	9.22 (7.25-11.44)	0.18 (-0.41-0.78)
Commonwealth Low Income	25523 (20087-31013)	28.16 (22.12-34.85)	69103 (54076-85379)	29.48 (22.64-36.52)	0.81 (-0.2-1.83)
Commonwealth Middle Income	227175 (175263-280293)	36.07 (28.06-44.78)	575762 (447640-706708)	36.98 (28.89-45.68)	0.65 (-0.03-1.33)
East Asia	346726 (273908-420926)	39.62 (31.13-48.54)	753906 (583083-926342)	34.79 (27.21-42.81)	0.77 (0.48-1.06)
East Asia & Pacific - WB	431713 (343982-518885)	31.72 (25.09-38.55)	954306 (742655-1156989)	29 (22.65-35.22)	0.77 (0.51-1.03)
Eastern Africa	19739 (15454-24223)	26.08 (20.54-32.23)	45844 (36184-56159)	26.22 (20.6-32.04)	-0.01 (-1.17-1.17)
Eastern Europe	25097 (19311-31445)	9.1 (7.04-11.25)	27057 (20883-33775)	7.89 (6.08-9.77)	-0.05 (-0.54-0.43)
Eastern Mediterranean Region	31241 (24493-38200)	17.24 (13.34-21.47)	82701 (65311-101749)	17.96 (14.15-22.13)	0.57 (-0.31-1.46)
Eastern Sub-Saharan Africa	22164 (17287-27331)	27.27 (21.42-33.7)	51598 (40586-63438)	27.71 (21.79-33.94)	-0.01 (-1.2-1.19)
Europe	99473 (78305-121183)	9.69 (7.73-11.74)	143638 (113271-174870)	9.35 (7.47-11.33)	0.44 (-0.13-1.02)
Europe & Central Asia - WB	103392 (81542-125730)	9.79 (7.8-11.88)	150034 (118334-182862)	9.44 (7.55-11.44)	0.41 (-0.11-0.93)
European Region	103936 (81984-126429)	9.78 (7.79-11.86)	151176 (119273-184236)	9.42 (7.53-11.41)	0.4 (-0.11-0.93)
High-income Asia Pacific	21010 (15779-26555)	10.55 (7.97-13.38)	43191 (31801-57099)	9.29 (6.98-11.92)	1.06 (0.24-1.89)
High-income North America	62527 (48715-77796)	17.88 (14.05-22.08)	116862 (92425-144784)	17.83 (14.23-21.67)	0.66 (0.16-1.16)
Latin America & Caribbean - WB	23878 (19177-28960)	8.86 (7.02-10.87)	66266 (52815-81752)	9.45 (7.5-11.7)	1.13 (0.74-1.52)
Limited Health System	278095 (216094-340161)	34.78 (27.34-42.66)	702971 (553484-857591)	35.6 (28-43.62)	0.61 (-0.15-1.38)
Middle East & North Africa - WB	13236 (10454-16875)	10.46 (8.17-13.33)	42024 (32909-53453)	12.17 (9.35-15.48)	1.13 (0.36-1.9)
Minimal Health System	16065 (12482-19542)	25.53 (19.83-30.89)	38402 (30084-46368)	28.86 (22.68-35.23)	0.08 (-1.08-1.26)
North Africa and Middle East	22635 (18057-28241)	13.07 (10.33-16.44)	64970 (51220-81606)	14.35 (11.07-18.02)	0.83 (0.1-1.57)
North America	62525 (48713-77793)	17.88 (14.05-22.08)	116860 (92423-144782)	17.83 (14.23-21.67)	0.66 (0.16-1.16)
Northern Africa	7388 (5719-9447)	11.77 (9.06-15.11)	21507 (16617-27722)	14.19 (10.72-18.25)	1.15 (0.44-1.87)
Oceania	561 (447-698)	18.81 (15.01-23.33)	1287 (1035-1563)	16.95 (13.48-20.9)	-0.06 (-1.03-0.92)
Region of the Americas	86297 (68487-104825)	14 (11.09-17.02)	182882 (147445-221224)	13.57 (10.96-16.35)	0.66 (0.48-0.85)
South-East Asia Region	255474 (198517-312285)	36.17 (28.38-44.42)	648931 (512296-791347)	36.07 (28.45-44.39)	0.8 (0.22-1.39)
South Asia	226146 (174756-278932)	39.27 (30.56-48.61)	578815 (451768-712562)	39.4 (30.86-48.65)	0.74 (0.08-1.4)
South Asia - WB	228929 (177086-282170)	38.54 (30.03-47.66)	585015 (457061-719615)	38.83 (30.44-47.92)	0.74 (0.08-1.39)
Southeast Asia	63442 (50369-77076)	24.35 (19.35-29.75)	157722 (123816-193998)	24.3 (19.13-29.78)	0.78 (0.26-1.31)
Southern Africa	10228 (7965-12653)	22.68 (17.63-27.92)	21785 (17186-26743)	22.21 (17.48-27.41)	0.03 (-0.89-0.96)
Southern Latin America	2872 (2176-3660)	6.21 (4.7-7.9)	4886 (3666-6207)	5.61 (4.22-7.07)	0.21 (0.04-0.39)
Southern Sub-Saharan Africa	6135 (4748-7568)	22.25 (17.08-27.65)	11962 (9299-14795)	20.68 (16.07-25.85)	0.23 (-0.45-0.92)
Sub-Saharan Africa - WB	56642 (44108-68883)	24.11 (18.78-29.27)	135625 (107123-165304)	25.55 (19.96-31.28)	0.12 (-0.98-1.22)
Tropical Latin America	9658 (7528-12086)	10.44 (8.1-13.15)	25320 (19767-32099)	9.92 (7.72-12.62)	0.84 (0.45-1.22)
Western Africa	18800 (14588-22886)	22.43 (17.4-27.6)	47378 (37226-57567)	25.38 (19.69-31.26)	0.24 (-0.86-1.34)
Western Europe	49922 (38983-62443)	8.84 (6.95-10.92)	73420 (56139-92180)	8.2 (6.46-10.2)	0.3 (-0.44-1.05)
Western Pacific Region	384760 (306178-463154)	32.86 (25.91-39.93)	844534 (656580-1033738)	29.86 (23.33-36.45)	0.79 (0.52-1.07)
Western Sub-Saharan Africa	20844 (16218-25385)	22.49 (17.45-27.7)	52983 (41584-64189)	25.31 (19.72-31.11)	0.21 (-0.88-1.32)
World Bank High Income	153564 (121884-187369)	11.96 (9.47-14.52)	268089 (213069-328815)	11.62 (9.31-14.09)	0.62 (0.01-1.23)
World Bank Low Income	37208 (29133-45210)	24 (19.2-29.03)	83994 (66628-101571)	24.27 (19.1-29.5)	-0.01 (-1.07-1.05)
World Bank Lower Middle Income	319046 (250801-388167)	30.31 (24.03-36.96)	807527 (640448-977470)	32.37 (25.58-39.53)	0.78 (0.13-1.44)
World Bank Upper Middle Income	410639 (326805-491029)	26.86 (21.28-32.44)	890786 (695631-1080355)	25.45 (20.07-30.98)	0.8 (0.55-1.05)
Country
Afghanistan	1106 (857-1428)	16.16 (12.37-20.93)	1693 (1347-2086)	15.55 (12-19.74)	-1.32 (-2.45--0.18)
Albania	200 (154-252)	9.55 (7.26-12.19)	435 (324-555)	9.92 (7.46-12.63)	1.85 (1.43-2.28)
Algeria	1330 (1023-1723)	10.83 (8.23-14.19)	3964 (3013-5182)	11.36 (8.52-15.04)	1.11 (0.4-1.83)
American Samoa	5 (4-6)	20.93 (16.39-26.2)	8 (6-10)	16.56 (12.78-20.88)	0.25 (-0.44-0.94)
Andorra	6 (4-8)	10.03 (7.59-13.34)	13 (10-18)	8.78 (6.58-11.52)	0.24 (-0.23-0.7)
Angola	941 (705-1175)	23.67 (18.22-29.73)	2563 (1942-3166)	21.62 (16.61-27.16)	-0.47 (-1.82-0.9)
Antigua and Barbuda	2 (2-3)	3.88 (2.85-4.99)	5 (4-7)	4.95 (3.6-6.34)	1.27 (1.06-1.49)
Argentina	2161 (1614-2740)	6.7 (5.02-8.54)	3420 (2592-4355)	6.11 (4.64-7.7)	0.1 (-0.05-0.26)
Armenia	272 (206-340)	10.21 (7.7-12.9)	450 (342-562)	10.42 (7.94-12.93)	1.18 (0.89-1.48)
Australia	1493 (1112-1909)	7.55 (5.64-9.54)	2496 (1840-3240)	5.55 (4.12-7.05)	-0.41 (-0.92-0.1)
Austria	1028 (791-1304)	8.98 (6.93-11.3)	1577 (1199-2055)	9.18 (7.09-11.67)	0.54 (-0.16-1.25)
Azerbaijan	730 (564-896)	14.4 (11.12-17.67)	1293 (990-1591)	13.32 (10.17-16.57)	0.16 (-0.23-0.55)
Bahamas	5 (4-7)	3.14 (2.32-4.1)	16 (12-20)	3.97 (3.01-5.02)	1.66 (1.28-2.04)
Bahrain	28 (21-35)	13.33 (10.21-16.97)	141 (107-180)	13.86 (10.63-17.9)	0.72 (-0.29-1.75)
Bangladesh	14646 (11159-18571)	30.58 (23.23-39.33)	43046 (32418-54510)	31.22 (23.48-39.98)	1.37 (0.5-2.25)
Barbados	13 (9-16)	4.29 (3.21-5.5)	26 (19-33)	5.07 (3.81-6.52)	1.13 (0.71-1.56)
Belarus	1217 (940-1538)	9.49 (7.3-11.91)	1176 (897-1464)	7.52 (5.71-9.34)	-0.36 (-0.87-0.14)
Belgium	1137 (868-1481)	7.61 (5.84-9.79)	1539 (1149-2009)	6.99 (5.32-9)	0.09 (-0.63-0.81)
Belize	6 (5-8)	6.22 (4.66-8.07)	22 (16-28)	7.22 (5.45-9.46)	1.04 (0.25-1.84)
Benin	615 (481-759)	28.96 (22.37-35.47)	1651 (1273-2030)	29.52 (22.95-36.57)	-0.02 (-1.2-1.17)
Bermuda	3 (2-4)	4.95 (3.67-6.33)	8 (6-10)	5.71 (4.23-7.33)	1.58 (1.02-2.15)
Bhutan	119 (93-147)	50.01 (39.52-62.36)	275 (215-345)	45.64 (35.49-57.37)	0.79 (-0.04-1.62)
Bolivia (Plurinational State of)	245 (183-308)	7.68 (5.73-9.71)	891 (673-1125)	9.91 (7.43-12.53)	1.66 (0.97-2.36)
Bosnia and Herzegovina	304 (225-394)	7.39 (5.58-9.53)	458 (340-592)	7.46 (5.6-9.58)	1.2 (0.67-1.72)
Botswana	124 (94-156)	21.72 (16.5-27.1)	305 (234-377)	20.22 (15.58-25.27)	0.35 (-0.6-1.3)
Brazil	9499 (7409-11872)	10.53 (8.17-13.25)	24837 (19376-31513)	9.96 (7.74-12.68)	0.83 (0.45-1.21)
Brunei Darussalam	11 (8-14)	10.63 (7.65-14.15)	21 (15-28)	6.59 (4.83-8.56)	-0.69 (-1.71-0.35)
Bulgaria	1370 (1032-1750)	11.17 (8.5-14.29)	1453 (1090-1819)	10.28 (7.86-12.78)	0.37 (-0.39-1.14)
Burkina Faso	1241 (949-1553)	27.15 (20.79-33.85)	2789 (2169-3479)	27.94 (21.88-34.65)	-0.04 (-1.1-1.04)
Burundi	836 (655-1036)	33.47 (26.28-41.64)	1973 (1540-2431)	36.58 (28.42-45.4)	-0.05 (-1.24-1.16)
Cabo Verde	28 (21-35)	12.26 (9.24-15.36)	53 (41-66)	11.5 (8.81-14.33)	0.31 (-0.26-0.87)
Cambodia	1403 (1099-1740)	30.17 (23.58-37.66)	3790 (3002-4734)	30.66 (24.47-38.25)	0.9 (0.05-1.75)
Cameroon	1150 (888-1417)	23.91 (18.39-29.84)	3484 (2669-4306)	24.75 (18.98-30.68)	-0.01 (-1.11-1.1)
Canada	2686 (2000-3403)	8.18 (6.07-10.28)	5801 (4267-7188)	7.99 (5.9-9.82)	0.51 (-0.11-1.12)
Central African Republic	306 (235-382)	26.81 (20.91-33.22)	654 (502-824)	29.52 (22.99-36.86)	0.25 (-1.03-1.54)
Chad	720 (547-895)	24.58 (18.72-30.72)	1755 (1351-2161)	27.97 (21.3-34.67)	-0.06 (-1.26-1.16)
Chile	477 (350-614)	4.75 (3.48-6.18)	1141 (842-1455)	4.44 (3.29-5.67)	0.77 (0.52-1.02)
China	338670 (266921-411328)	40.17 (31.53-49.24)	738398 (570253-908261)	35.29 (27.58-43.45)	0.78 (0.48-1.07)
Colombia	2037 (1585-2544)	11.51 (8.89-14.55)	6461 (4950-8199)	11.68 (8.96-14.83)	1.09 (0.62-1.56)
Comoros	35 (26-43)	17.25 (13.31-21.57)	80 (62-100)	16.31 (12.51-20.22)	0.45 (-0.43-1.35)
Congo	207 (157-259)	19.57 (15.02-24.84)	484 (367-612)	18.53 (14.17-23.63)	-0.09 (-1.2-1.03)
Cook Islands	2 (1-2)	15.09 (11.66-19.17)	3 (2-4)	12.37 (9.36-15.69)	0.49 (0.16-0.82)
Costa Rica	158 (119-200)	8.85 (6.57-11.35)	535 (406-690)	9.76 (7.42-12.57)	1.38 (0.95-1.82)
Croatia	452 (337-577)	7.44 (5.62-9.45)	734 (552-935)	8.45 (6.43-10.73)	1.32 (0.6-2.04)
Cuba	770 (582-992)	7.46 (5.61-9.66)	1770 (1373-2222)	9.24 (7.23-11.67)	1.73 (1.33-2.13)
Cyprus	77 (58-102)	9.32 (7.17-12.23)	166 (126-217)	7.92 (6.03-10.28)	0.04 (-0.28-0.35)
Czechia	1414 (1088-1778)	10.47 (8.03-13.08)	2516 (1939-3147)	12.02 (9.28-14.91)	1.17 (0.52-1.82)
Democratic People's Republic of Korea	5144 (4031-6339)	32.21 (25.02-40.15)	9553 (7458-11997)	29.12 (22.92-36.53)	0.4 (0.2-0.59)
Democratic Republic of the Congo	4374 (3329-5462)	27.72 (21.23-34.58)	11747 (9143-14508)	32.1 (25.01-39.91)	0.4 (-0.83-1.64)
Denmark	812 (622-1058)	10.41 (8.04-13.37)	1075 (808-1377)	9.38 (7.12-12.01)	-0.05 (-0.73-0.64)
Djibouti	24 (18-30)	15.31 (11.68-19.34)	109 (83-137)	15.97 (11.96-20.05)	0.65 (-0.48-1.79)
Dominica	3 (2-4)	5.07 (3.73-6.44)	5 (4-6)	5.79 (4.42-7.58)	1.13 (0.96-1.3)
Dominican Republic	214 (164-275)	5.61 (4.24-7.28)	690 (527-889)	6.87 (5.2-8.86)	1.61 (1.09-2.13)
Ecuador	370 (277-470)	6.92 (5.16-8.87)	1295 (972-1647)	7.93 (5.93-10.1)	1.33 (0.78-1.89)
Egypt	3247 (2455-4159)	11.86 (8.96-15.33)	9497 (7229-12370)	15.73 (11.79-20.7)	1.07 (0.19-1.96)
El Salvador	218 (167-275)	7.29 (5.53-9.27)	528 (393-682)	8.35 (6.21-10.73)	1.34 (0.88-1.8)
Equatorial Guinea	49 (37-61)	25.28 (19.67-31.73)	116 (89-146)	22.64 (17.51-28.89)	-0.8 (-2.16-0.58)
Eritrea	331 (251-407)	25.84 (20.04-32.06)	790 (608-984)	25.52 (19.81-31.96)	0.22 (-0.98-1.43)
Estonia	121 (91-153)	6.02 (4.54-7.53)	162 (120-206)	6.11 (4.63-7.69)	1.13 (0.43-1.83)
Eswatini	65 (50-84)	21.97 (16.75-27.91)	112 (87-142)	19.55 (14.97-24.57)	0.04 (-1.13-1.24)
Ethiopia	6588 (5051-8219)	30.34 (23.23-37.79)	13478 (10431-16759)	27.72 (21.27-34.52)	-0.31 (-1.49-0.88)
Fiji	57 (45-72)	15.61 (12.09-19.77)	84 (65-106)	11.32 (8.86-14.15)	-0.16 (-0.83-0.52)
Finland	691 (532-873)	9.92 (7.66-12.63)	1041 (779-1352)	8.56 (6.61-10.87)	0.13 (-0.62-0.89)
France	4083 (2997-5350)	5.07 (3.73-6.65)	6576 (4913-8744)	4.97 (3.79-6.46)	0.59 (-0.1-1.28)
Gabon	82 (63-103)	14.34 (10.95-18.19)	148 (111-190)	14.45 (10.88-18.46)	-0.03 (-0.86-0.8)
Gambia	83 (64-102)	21.36 (16.46-26.59)	222 (173-278)	21.11 (16.27-26.45)	0.17 (-0.97-1.31)
Georgia	574 (437-738)	9.41 (7.23-12.13)	658 (486-828)	11.01 (8.33-13.58)	1.24 (0.74-1.74)
Germany	11253 (8494-14243)	9.13 (6.94-11.46)	16145 (11949-20376)	8.79 (6.65-10.93)	0.46 (-0.36-1.29)
Ghana	1667 (1289-2053)	24.85 (19.44-30.84)	4625 (3645-5694)	26.62 (20.82-33.27)	0.52 (-0.46-1.51)
Greece	1974 (1482-2534)	13.14 (9.97-16.79)	2958 (2184-3883)	12.43 (9.44-15.98)	0.88 (0.06-1.72)
Greenland	4 (3-5)	12.44 (9.42-15.9)	8 (6-10)	11.22 (8.74-13.88)	0.9 (0.51-1.3)
Grenada	4 (3-5)	4.94 (3.75-6.39)	7 (5-9)	5.89 (4.45-7.56)	1.07 (0.79-1.36)
Guam	7 (6-9)	9.47 (7.23-12.57)	17 (13-21)	7.92 (6.14-10.11)	0.77 (0.35-1.19)
Guatemala	370 (288-464)	10.64 (8.15-13.57)	1209 (938-1542)	11.04 (8.45-14.14)	0.92 (-0.03-1.87)
Guinea	872 (673-1071)	25.34 (19.68-31.36)	1737 (1359-2113)	28.61 (22.16-35.1)	0.02 (-0.86-0.9)
Guinea-Bissau	103 (78-128)	24.13 (18.51-29.85)	205 (154-252)	25.24 (19.26-31.08)	0.07 (-1.16-1.31)
Guyana	19 (14-25)	4.88 (3.59-6.41)	37 (28-48)	5.7 (4.28-7.48)	1.37 (0.71-2.03)
Haiti	245 (181-310)	7.63 (5.76-9.77)	598 (449-751)	8.5 (6.32-10.85)	0.42 (-0.5-1.34)
Honduras	150 (113-189)	7.13 (5.31-9.05)	761 (591-952)	11.91 (9.14-15.08)	2.28 (1.38-3.18)
Hungary	1598 (1211-2033)	11.06 (8.4-13.89)	2166 (1653-2707)	11.5 (8.91-14.25)	0.74 (0.06-1.43)
Iceland	44 (33-56)	15.4 (11.51-19.42)	72 (54-91)	12.57 (9.64-15.74)	-0.27 (-0.73-0.18)
India	188920 (145931-234987)	41.01 (31.76-51.04)	483222 (374387-598424)	40.79 (31.86-50.63)	0.73 (0.12-1.33)
Indonesia	23359 (18489-28529)	23.38 (18.31-28.91)	58351 (45377-72174)	25.18 (19.35-31.1)	0.85 (0.26-1.44)
Iran (Islamic Republic of)	2217 (1714-2821)	8.19 (6.29-10.55)	7976 (6237-9937)	10.21 (7.88-13.11)	1.81 (1.16-2.47)
Iraq	713 (543-911)	8.54 (6.36-10.95)	2291 (1770-3001)	9.35 (6.95-12.11)	0.82 (-0.16-1.81)
Ireland	368 (282-484)	9.02 (6.94-11.84)	583 (441-763)	7.47 (5.7-9.71)	-0.21 (-0.55-0.14)
Israel	371 (282-488)	7.69 (5.79-10.07)	820 (622-1067)	6.78 (5.23-8.76)	-0.01 (-0.16-0.14)
Italy	6090 (4458-7886)	6.98 (5.19-9)	9135 (6590-12063)	6.45 (4.81-8.36)	0.38 (-0.51-1.28)
Jamaica	126 (95-161)	7 (5.28-8.92)	242 (186-305)	7.78 (5.98-9.75)	0.92 (0.7-1.14)
Japan	16893 (12527-21743)	10.03 (7.48-12.81)	28870 (20430-39605)	7.61 (5.56-10.01)	0.59 (-0.44-1.64)
Jordan	127 (95-167)	8.79 (6.56-11.66)	651 (490-859)	8.58 (6.28-11.33)	0.58 (-0.49-1.67)
Kazakhstan	1786 (1379-2219)	13.94 (10.75-17.5)	2650 (2064-3229)	15.03 (11.65-18.57)	0.63 (0.41-0.84)
Kenya	1738 (1337-2165)	19.68 (15.03-24.87)	5243 (3965-6599)	21.36 (16.32-26.84)	0.54 (-0.66-1.75)
Kiribati	2 (2-3)	5.88 (4.46-7.48)	5 (4-7)	6.86 (5.33-8.56)	0.92 (0.05-1.8)
Kuwait	70 (53-91)	9.4 (7.13-12.28)	345 (263-444)	10.98 (8.34-14.28)	1 (0.16-1.84)
Kyrgyzstan	476 (378-589)	15.86 (12.67-19.63)	666 (522-826)	14.01 (10.96-17.46)	-0.51 (-1.08-0.06)
Lao People's Democratic Republic	785 (622-968)	37.26 (29.36-45.95)	1603 (1279-1988)	34.27 (27.06-42.4)	0.03 (-0.84-0.9)
Latvia	218 (161-275)	6.18 (4.61-7.81)	228 (172-291)	5.95 (4.6-7.47)	0.62 (-0.08-1.31)
Lebanon	256 (194-325)	11.66 (8.82-14.84)	882 (674-1126)	14.43 (11.01-18.38)	1.52 (1.29-1.76)
Lesotho	253 (198-319)	29.55 (23.13-37.42)	332 (258-413)	30.38 (23.99-38.24)	0.12 (-0.6-0.84)
Liberia	258 (199-321)	21.54 (16.59-26.89)	559 (430-703)	24.51 (18.5-30.79)	-0.27 (-1.34-0.81)
Libya	206 (155-265)	10.45 (7.8-13.5)	575 (438-743)	10.91 (8.2-14.29)	0.92 (0.11-1.74)
Lithuania	332 (255-418)	7.41 (5.72-9.28)	353 (263-452)	6.34 (4.8-7.94)	0.27 (-0.37-0.91)
Luxembourg	40 (31-52)	7.49 (5.68-9.68)	67 (50-86)	6.48 (4.91-8.27)	-0.3 (-0.82-0.23)
Madagascar	1825 (1404-2256)	32.86 (25.68-40.73)	4736 (3734-5793)	37.48 (29.73-46.19)	0.24 (-0.92-1.41)
Malawi	861 (649-1070)	20.42 (15.39-25.86)	2041 (1594-2532)	24.44 (19.09-30.43)	0.51 (-0.65-1.7)
Malaysia	1783 (1406-2215)	18.61 (14.67-23.27)	5176 (3911-6506)	18.28 (14.01-23.16)	0.78 (0.16-1.4)
Maldives	24 (18-30)	26.86 (20.19-33.68)	76 (59-95)	21.7 (16.61-27.35)	0.02 (-0.9-0.95)
Mali	1147 (875-1402)	26.26 (20.13-32.08)	2778 (2133-3381)	28.19 (21.71-34.3)	-0.1 (-1.17-0.97)
Malta	35 (26-45)	8.1 (6.1-10.65)	61 (46-83)	6.63 (5.04-8.77)	0.23 (-0.39-0.85)
Marshall Islands	2 (2-2)	11.29 (8.75-14.19)	3 (2-4)	8.79 (6.74-11.15)	0.04 (-1.09-1.17)
Mauritania	161 (121-200)	15.42 (11.62-19.18)	345 (260-432)	15.65 (11.79-19.62)	-0.03 (-0.98-0.93)
Mauritius	117 (90-145)	15.37 (12-19.09)	276 (214-346)	15.29 (12.03-19.09)	1 (0.69-1.32)
Mexico	4294 (3349-5328)	10.03 (7.76-12.76)	14122 (10974-17716)	11.36 (8.77-14.41)	1.57 (0.98-2.17)
Micronesia (Federated States of)	9 (7-11)	17.64 (13.84-22.36)	11 (9-14)	15.26 (12.06-19.09)	0.18 (-0.65-1.02)
Monaco	6 (4-8)	8.82 (6.71-11.79)	7 (5-10)	7.77 (5.9-10.14)	-0.29 (-1.41-0.83)
Mongolia	117 (91-144)	10.75 (8.35-13.32)	237 (184-293)	10.4 (8.11-12.89)	0.47 (-0.35-1.31)
Montenegro	30 (23-39)	4.89 (3.67-6.32)	50 (36-65)	5.16 (3.82-6.7)	1.08 (0.69-1.48)
Morocco	1667 (1293-2098)	11.4 (8.79-14.47)	4933 (3803-6199)	14.49 (11.28-18.3)	1.6 (1.07-2.13)
Mozambique	1551 (1210-1912)	24.29 (19.05-30.34)	3301 (2605-4095)	26.9 (21.13-33.51)	-0.14 (-1.28-1.02)
Myanmar	5091 (4032-6300)	21.57 (17.13-26.7)	12395 (9853-15587)	24.88 (19.86-31.31)	1.13 (0.63-1.63)
Namibia	147 (111-182)	22.67 (17.56-28.63)	293 (228-363)	21.37 (16.6-26.55)	0.14 (-0.83-1.12)
Nauru	1 (1-1)	14.37 (10.96-18.68)	1 (1-1)	12.39 (9.8-15.53)	-0.22 (-1.16-0.73)
Nepal	6082 (4827-7467)	64.85 (52.04-78.54)	14091 (11238-17139)	61.12 (48.97-74.22)	0.69 (-0.08-1.47)
Netherlands	1669 (1264-2191)	8.54 (6.5-11.06)	2711 (2032-3522)	8.12 (6.1-10.41)	0.88 (0.24-1.52)
New Zealand	298 (224-379)	7.55 (5.7-9.53)	552 (409-714)	6.53 (4.9-8.42)	0.09 (-0.35-0.54)
Nicaragua	132 (100-166)	8.48 (6.29-10.92)	522 (405-652)	10.8 (8.28-13.55)	1.78 (0.88-2.68)
Niger	841 (654-1035)	26.6 (20.4-32.56)	2742 (2084-3377)	30.42 (23.13-37.46)	0.36 (-0.95-1.68)
Nigeria	9234 (7119-11517)	20.3 (15.57-25.41)	23161 (17878-28570)	24.33 (18.68-30.47)	0.27 (-0.84-1.4)
Niue	0 (0-0)	14.35 (10.97-18)	0 (0-0)	11.93 (9.1-15.11)	-0.18 (-0.43-0.07)
North Macedonia	142 (106-186)	7.69 (5.8-10.05)	268 (199-342)	8.14 (6.11-10.36)	0.98 (0.67-1.29)
Northern Mariana Islands	3 (2-3)	12.59 (9.58-15.99)	7 (5-9)	14.01 (10.63-17.72)	1.93 (1.16-2.71)
Norway	561 (416-723)	8.5 (6.44-10.87)	839 (619-1079)	8.5 (6.36-10.92)	0.22 (-0.43-0.89)
Oman	67 (50-86)	8.57 (6.38-11.15)	214 (162-276)	8.48 (6.36-11.11)	0.37 (-0.8-1.55)
Pakistan	16378 (12463-20501)	28.96 (22.14-36.77)	38181 (29456-47585)	30.61 (23.44-38.3)	0.4 (-0.54-1.34)
Palau	1 (1-2)	13.57 (10.64-16.95)	3 (2-3)	11.76 (9.03-14.83)	0.38 (0.04-0.73)
Palestine	79 (60-102)	8.82 (6.54-11.47)	238 (183-307)	9.14 (6.96-11.58)	0.32 (-0.82-1.47)
Panama	105 (80-135)	7.06 (5.27-9.15)	357 (271-461)	8.05 (6.1-10.38)	1.07 (0.7-1.44)
Papua New Guinea	371 (294-469)	20.47 (16.08-25.5)	940 (754-1155)	18.37 (14.45-22.84)	-0.2 (-1.28-0.89)
Paraguay	159 (119-208)	7.03 (5.2-9.33)	483 (364-614)	8.28 (6.23-10.56)	1.2 (0.61-1.79)
Peru	926 (708-1173)	7.6 (5.75-9.84)	2719 (2073-3493)	8.08 (6.13-10.39)	1.33 (0.84-1.82)
Philippines	10074 (7946-12318)	34.25 (26.72-42.28)	23491 (18216-28921)	28.63 (22.2-35.43)	0.17 (-0.61-0.96)
Poland	4724 (3661-5860)	10.83 (8.34-13.44)	7087 (5345-8899)	10.12 (7.75-12.63)	0.55 (0.03-1.07)
Portugal	1701 (1299-2169)	12.39 (9.52-15.67)	2129 (1590-2746)	8.84 (6.77-11.13)	-0.49 (-1.25-0.27)
Puerto Rico	99 (73-127)	2.72 (2.01-3.47)	226 (166-290)	3.26 (2.44-4.17)	1.74 (1.2-2.29)
Qatar	28 (21-37)	15.87 (12.18-20.78)	246 (184-318)	16.97 (12.86-22.12)	0.45 (-0.64-1.55)
Republic of C么te d'Ivoire	1045 (791-1297)	22.57 (17.07-27.75)	2940 (2229-3697)	23.75 (18.01-29.8)	0.45 (-0.76-1.67)
Republic of Korea	3934 (3007-5020)	13.52 (10.27-17.08)	13888 (10562-17645)	14.7 (11.23-18.63)	2.14 (1.66-2.63)
Republic of Moldova	387 (295-486)	8.83 (6.78-11.08)	401 (298-512)	6.78 (5.07-8.6)	-0.18 (-0.55-0.19)
Romania	4061 (3142-5169)	14.73 (11.51-18.58)	4676 (3569-5876)	12.77 (9.78-15.91)	0.36 (-0.23-0.96)
Russian Federation	16566 (12673-20757)	9.28 (7.15-11.52)	19562 (14973-24433)	8.37 (6.41-10.4)	0.08 (-0.37-0.53)
Rwanda	1010 (796-1257)	32.97 (26.28-41.08)	2229 (1727-2754)	33.43 (26.17-42.15)	0.29 (-0.86-1.46)
Saint Kitts and Nevis	2 (2-3)	5.66 (4.25-7.33)	5 (4-6)	6.76 (5.11-8.7)	0.92 (0.73-1.1)
Saint Lucia	7 (5-8)	7.35 (5.51-9.33)	19 (14-24)	7.85 (5.84-9.93)	1.45 (1.09-1.8)
Saint Vincent and the Grenadines	3 (2-4)	4.59 (3.35-6.01)	8 (6-10)	5.39 (4.07-6.83)	1.64 (1.32-1.97)
Samoa	15 (12-18)	17.08 (13.44-21.16)	20 (16-26)	14.31 (11.18-18.09)	-0.18 (-0.88-0.52)
San Marino	4 (3-5)	10.35 (7.87-13.47)	6 (5-8)	8.45 (6.37-11.01)	-0.03 (-0.85-0.78)
Sao Tome and Principe	13 (10-16)	18.87 (14.39-23.48)	21 (17-27)	18.51 (14.16-22.69)	-0.23 (-1.16-0.7)
Saudi Arabia	465 (341-608)	7.42 (5.51-9.7)	1870 (1368-2474)	9.38 (6.82-12.46)	1.18 (0.05-2.31)
Senegal	738 (569-907)	21.41 (16.29-26.29)	1734 (1325-2133)	21.28 (16.02-26.6)	0.23 (-0.76-1.23)
Serbia	1008 (748-1309)	8.99 (6.7-11.62)	1620 (1208-2075)	9.95 (7.49-12.63)	1.14 (0.57-1.72)
Seychelles	9 (7-12)	16.54 (12.7-20.9)	20 (15-25)	16.9 (13.05-21.24)	0.47 (0.26-0.67)
Sierra Leone	565 (439-697)	26.3 (20.2-32.48)	1088 (841-1344)	27.42 (20.74-33.97)	-0.23 (-1.22-0.77)
Singapore	172 (130-225)	7.87 (5.92-10.3)	412 (297-545)	4.8 (3.43-6.36)	-0.62 (-0.96--0.28)
Slovakia	495 (365-637)	8.34 (6.16-10.67)	819 (609-1049)	8.74 (6.52-11.22)	0.91 (0.46-1.36)
Slovenia	229 (173-293)	9.34 (7.07-11.94)	403 (304-519)	9.43 (7.16-12.08)	0.88 (0.21-1.55)
Solomon Islands	22 (17-28)	16.68 (12.77-21.25)	68 (55-82)	18.4 (14.46-22.71)	0.87 (-0.21-1.95)
Somalia	803 (619-991)	29.78 (22.78-36.95)	2421 (1870-2983)	34.74 (27.11-42.8)	0.27 (-1.16-1.72)
South Africa	4254 (3238-5359)	20.34 (15.39-25.79)	8654 (6672-10785)	18.83 (14.59-23.55)	0.29 (-0.28-0.87)
South Sudan	654 (509-825)	23.69 (18.54-29.97)	1079 (837-1336)	25.65 (19.9-31.66)	-0.05 (-1.25-1.16)
Spain	4651 (3526-6084)	8.64 (6.57-11.38)	6882 (5156-8895)	7.3 (5.54-9.45)	-0.06 (-0.78-0.66)
Sri Lanka	1653 (1266-2131)	15.2 (11.52-19.67)	4432 (3496-5613)	16.52 (13.01-20.79)	1.22 (0.89-1.55)
Sudan	1453 (1139-1859)	15.37 (11.75-19.76)	3229 (2494-4133)	16.36 (12.42-21.09)	0.02 (-1.06-1.1)
Suriname	11 (8-15)	4.35 (3.27-5.71)	31 (23-39)	4.85 (3.67-6.21)	1.09 (0.74-1.45)
Sweden	1841 (1362-2349)	12.7 (9.57-15.92)	2339 (1704-3024)	10.91 (8.18-14.05)	-0.16 (-0.99-0.68)
Switzerland	1121 (853-1475)	11.07 (8.51-14.41)	1664 (1246-2154)	9.54 (7.21-12.29)	-0.16 (-0.86-0.55)
Syrian Arab Republic	732 (571-928)	13.29 (10.11-17.24)	1845 (1404-2361)	14.65 (11.18-18.85)	1.46 (0.47-2.46)
Taiwan (Province of China)	2911 (2302-3607)	18.69 (14.86-23.47)	5954 (4599-7540)	14.24 (11.13-17.92)	0.4 (0.01-0.79)
Tajikistan	292 (225-363)	10.35 (7.89-12.82)	610 (472-755)	10.54 (8.05-13.12)	0.2 (-0.73-1.13)
Thailand	10362 (8268-12826)	28.02 (22.09-34.48)	23286 (18038-29476)	21.84 (16.99-27.45)	0.7 (0.33-1.07)
Timor-Leste	73 (56-91)	25.27 (19.52-32.03)	204 (156-256)	24.28 (18.46-30.74)	0.62 (-0.38-1.63)
Togo	362 (280-450)	25.68 (19.63-31.71)	1095 (831-1367)	26.2 (19.73-32.7)	0.49 (-0.65-1.64)
Tokelau	0 (0-0)	14.62 (11.5-18.44)	0 (0-0)	12.26 (9.43-15.47)	-0.18 (-0.34--0.02)
Tonga	8 (6-10)	14.69 (11.49-18.5)	11 (9-14)	13.85 (10.69-17.33)	0.19 (-0.38-0.75)
Trinidad and Tobago	49 (37-63)	5.65 (4.23-7.3)	118 (89-154)	6.17 (4.62-7.94)	1.35 (1.08-1.62)
Tunisia	776 (601-982)	15.23 (11.5-19.38)	2194 (1711-2743)	16.59 (13-20.72)	1.37 (0.98-1.76)
Turkey	7256 (5702-9025)	20.21 (16.03-25.39)	18955 (14720-23321)	20.28 (15.86-24.97)	0.88 (0.49-1.26)
Turkmenistan	165 (126-203)	8.43 (6.4-10.46)	266 (203-334)	6.7 (5.03-8.36)	-0.26 (-0.95-0.43)
Tuvalu	1 (1-1)	17.15 (13.5-21.47)	1 (1-2)	14.35 (11.27-18.01)	-0.44 (-0.78--0.1)
Uganda	2031 (1578-2486)	29.2 (22.79-35.95)	4608 (3564-5698)	28.19 (21.73-35.16)	-0.33 (-1.69-1.05)
Ukraine	6256 (4764-8085)	8.91 (6.78-11.31)	5175 (3873-6537)	6.84 (5.17-8.52)	-0.53 (-1.09-0.04)
United Arab Emirates	130 (98-170)	17.27 (13.22-22.29)	1441 (1040-1907)	22.65 (17.01-30.04)	1.28 (0.1-2.46)
United Kingdom	10318 (7943-13019)	11.77 (9.16-14.58)	14948 (11484-18963)	11.83 (9.22-14.84)	0.39 (-0.3-1.08)
United Republic of Tanzania	3122 (2437-3909)	26.44 (20.65-32.88)	7546 (5836-9372)	27.38 (21.08-34.21)	0.05 (-1-1.12)
United States of America	59835 (46441-74402)	18.89 (14.79-23.41)	111051 (87558-137948)	19.03 (15.14-23.11)	0.68 (0.2-1.18)
United States Virgin Islands	4 (3-5)	4.17 (3.16-5.46)	10 (7-13)	5.28 (3.96-6.82)	2.34 (1.82-2.86)
Uruguay	234 (174-298)	6.03 (4.49-7.69)	325 (239-421)	6.08 (4.51-7.88)	0.47 (0.03-0.91)
Uzbekistan	1378 (1034-1699)	11.67 (8.77-14.52)	2532 (1953-3178)	9.88 (7.54-12.37)	-0.08 (-0.74-0.59)
Vanuatu	19 (15-23)	29.48 (23.46-36.54)	46 (36-55)	26.35 (20.9-32.51)	0.1 (-0.92-1.12)
Venezuela (Bolivarian Republic of)	760 (579-972)	7.75 (5.86-10.04)	2829 (2177-3593)	9.57 (7.35-12.17)	1.8 (1.24-2.38)
Viet Nam	8618 (6768-10640)	21.01 (16.54-26.02)	24402 (19245-29912)	24.73 (19.68-30.44)	1.27 (0.81-1.74)
Yemen	669 (507-865)	12.73 (9.79-16.69)	1731 (1328-2250)	12.07 (9.01-16)	-0.05 (-1.31-1.23)
Zambia	741 (573-919)	24.22 (18.72-30.16)	1918 (1485-2376)	25.2 (19.49-31.45)	0.01 (-1.31-1.35)
Zimbabwe	1292 (998-1628)	30.51 (23.7-38.26)	2266 (1765-2824)	31.75 (24.64-39.67)	0.26 (-0.86-1.39)
