# Supplementary material for: Global, regional, and national disease burden of pneumoconiosis, chronic obstructive pulmonary disease, tracheal-bronchus-and-lung cancer, and asthma attributable to occupational risks, 1990–2021: a systematic analysis for the global burden of disease study 2021
Source: Front Public Health. 2025 Oct 8;13:1652216. doi: 10.3389/fpubh.2025.1652216 (PMC12540489; doi:10.3389/fpubh.2025.1652216)
Supplement: Supplementary file 2 [file Supplementary_file_2.zip › Table S12.xls]

## Sheet: Table S12
	Number of YLLs cases (95% UI) in 1990	The age-standardized YLLs rate/100000 (95% UI) in 1990	Number of YLLs cases (95% UI) in 2021	The age-standardized YLLs rate/100000 (95% UI) in 2021	EAPC (95% CI)
Global	8718564 (7337011-10170283)	227.18 (191.02-264.98)	10550544 (8716826-12659039)	123.5 (101.14-147.67)	-1.61 (-1.89--1.34)
Sex
Both	8718564 (7337011-10170283)	227.18 (191.02-264.98)	10550544 (8716826-12659039)	123.5 (101.14-147.67)	-2.26 (-2.36--2.16)
Female	2751515 (1934861-3567397)	130.27 (92.55-169.16)	2937395 (2149004-3919643)	63.08 (46.27-84.1)	-2.79 (-2.96--2.63)
Male	5967049 (4797214-7278027)	352.29 (276.38-434.18)	7613148 (5930036-9515554)	197.02 (151.96-248.17)	-2.11 (-2.19--2.03)
Age
15-19 years	7160 (4150-10675)	1.38 (0.8-2.06)	2753 (1617-4121)	0.44 (0.26-0.66)	-3.8 (-3.87--3.73)
20-24 years	17729 (10015-26281)	3.6 (2.04-5.34)	7847 (4169-11581)	1.31 (0.7-1.94)	-3.52 (-3.61--3.43)
25-29 years	26454 (15342-37925)	5.98 (3.47-8.57)	15915 (9353-23669)	2.71 (1.59-4.02)	-3.05 (-3.21--2.9)
30-34 years	44648 (26484-66842)	11.58 (6.87-17.34)	31897 (18641-48639)	5.28 (3.08-8.05)	-3.04 (-3.26--2.81)
35-39 years	81953 (45228-123391)	23.27 (12.84-35.03)	53009 (29614-77340)	9.45 (5.28-13.79)	-3.11 (-3.26--2.96)
40-44 years	137079 (78035-196956)	47.85 (27.24-68.75)	102720 (57271-152042)	20.53 (11.45-30.39)	-3.08 (-3.23--2.92)
45-49 years	212662 (124365-312439)	91.59 (53.56-134.56)	195443 (111298-292851)	41.28 (23.51-61.85)	-2.75 (-2.87--2.62)
50-54 years	456161 (275084-664008)	214.59 (129.41-312.37)	400441 (231539-586181)	90 (52.04-131.75)	-3.17 (-3.33--3.01)
55-59 years	741074 (410819-1062282)	400.15 (221.82-573.59)	701097 (391395-1006532)	177.17 (98.9-254.35)	-2.93 (-3.11--2.74)
60-64 years	1237033 (700621-1755131)	770.21 (436.23-1092.8)	1126401 (623045-1659141)	351.95 (194.67-518.4)	-2.83 (-2.94--2.73)
65-69 years	1487954 (915787-2051168)	1203.75 (740.87-1659.39)	1629845 (962491-2281234)	590.86 (348.93-827.01)	-2.55 (-2.69--2.41)
70-74 years	1697615 (1025425-2303420)	2005.19 (1211.21-2720.75)	2051729 (1208816-2876522)	996.76 (587.26-1397.46)	-2.45 (-2.54--2.35)
75-79 years	1362014 (822811-1922787)	2212.66 (1336.7-3123.66)	1751212 (1042937-2492193)	1327.84 (790.8-1889.68)	-2.13 (-2.26--1.99)
80-84 years	797462 (506517-1100796)	2254.25 (1431.81-3111.71)	1361182 (871151-1908663)	1554.16 (994.66-2179.26)	-1.48 (-1.63--1.32)
85-89 years	326379 (204741-448617)	2159.86 (1354.91-2968.8)	786199 (489490-1126555)	1719.53 (1070.58-2463.93)	-1.09 (-1.32--0.85)
90-94 years	74241 (46241-102087)	1732.51 (1079.1-2382.33)	273535 (172482-391054)	1529.04 (964.16-2185.96)	-0.55 (-0.7--0.4)
95+ years	10947 (6750-15357)	1075.3 (663.05-1508.44)	59320 (37263-86113)	1088.37 (683.69-1579.97)	0.17 (0.04-0.31)
SDI region
High-middle SDI	2178338 (1854201-2570069)	228.36 (192.82-269.98)	1729742 (1349046-2155407)	87.37 (68.03-109.47)	-3.76 (-4--3.52)
High SDI	560167 (459476-668881)	49.22 (40.69-58.73)	697374 (564442-841640)	31.91 (26.24-38.08)	-1.49 (-1.56--1.42)
Low-middle SDI	1630039 (1193736-2012860)	289.47 (214.74-358.42)	3276719 (2696428-3961157)	245.44 (202.1-298.63)	-0.47 (-0.54--0.4)
Low SDI	511898 (378531-641517)	249.18 (187.34-311.86)	909513 (735537-1102535)	204.97 (165.23-250.14)	-0.56 (-0.65--0.47)
Middle SDI	3834586 (3218872-4519808)	415 (344.83-490.11)	3932924 (3154578-4780191)	157.98 (125.18-194.46)	-3.51 (-3.65--3.38)
GBD region
Advanced Health System	883344 (725613-1044813)	52.92 (43.86-62.84)	931426 (765915-1117572)	31.73 (26.12-37.68)	-1.21 (-1.81--0.6)
Africa	303056 (228073-364066)	115.04 (86.21-138.36)	479270 (384785-581458)	80.75 (65.08-98.69)	-1.19 (-2.38-0)
African Region	252935 (190341-304426)	122.4 (92.67-147.83)	404878 (325726-493269)	87.63 (70.38-107.61)	-1.19 (-2.44-0.08)
America	388749 (326465-455102)	63.33 (53.16-74.09)	685455 (570946-803630)	50.12 (41.81-58.73)	-0.22 (-0.43--0.01)
Andean Latin America	8313 (6614-10136)	43.92 (34.83-54.21)	15877 (11645-20849)	27.96 (20.41-36.78)	-0.19 (-0.8-0.43)
Asia	7384434 (6183629-8659827)	405.39 (339.13-478.15)	8862824 (7284343-10715761)	182.17 (148.92-220.67)	-1.93 (-2.38--1.47)
Australasia	12886 (10345-15868)	52.91 (42.68-65.1)	14890 (11835-18212)	26.49 (21.56-32.08)	-1.77 (-2.34--1.21)
Basic Health System	5597966 (4684848-6648472)	423.96 (353.27-502.85)	5095015 (4014792-6286744)	146.3 (114.03-180.93)	-2.89 (-3.34--2.44)
Caribbean	10231 (7964-12591)	39.93 (31.14-49.33)	23973 (18811-29213)	44.47 (34.89-54.16)	1.06 (0.8-1.31)
Central Africa	44083 (31983-57440)	173.61 (127.37-224.17)	80928 (55744-112263)	138.24 (96.1-198.18)	-0.95 (-2.32-0.45)
Central Asia	48004 (41000-55359)	104.37 (88.93-120.36)	46559 (38081-56242)	60.06 (49.31-72.76)	-2.12 (-2.62--1.61)
Central Europe	105411 (87250-124744)	70.22 (58.57-82.69)	75859 (60716-91226)	33.56 (27.22-40.21)	-1.41 (-2.02--0.8)
Central Latin America	61098 (50876-70811)	81.57 (66.56-95.72)	134678 (107723-160403)	55.97 (44.55-67.24)	-0.27 (-0.95-0.4)
Central Sub-Saharan Africa	35115 (24066-47874)	179.43 (124.04-242.72)	66633 (44155-96213)	141.56 (96.44-215.8)	-0.95 (-2.38-0.51)
Commonwealth High Income	87884 (71019-107219)	55.48 (44.9-67.45)	89745 (72695-107892)	31.56 (26.02-37.83)	-1.29 (-1.94--0.63)
Commonwealth Low Income	196277 (142510-249781)	240.53 (173.94-305.2)	292353 (213987-379432)	137.72 (100.06-178.03)	-1.31 (-2.47--0.14)
Commonwealth Middle Income	1719805 (1219502-2155883)	303.36 (219.37-383.91)	3712828 (3016734-4522401)	256.93 (209.23-316.92)	0.08 (-0.71-0.88)
East Asia	4975696 (4122185-5946212)	676.84 (555.38-808.84)	4001963 (3036842-5069400)	195.05 (145.05-247.75)	-3.23 (-3.63--2.84)
East Asia & Pacific - WB	5462207 (4556930-6489100)	452.61 (374.45-536.82)	4863751 (3795027-6015177)	150.22 (115.92-186.6)	-2.89 (-3.22--2.55)
Eastern Africa	106966 (77295-130924)	165.05 (119.11-203.01)	151398 (114091-186423)	104.14 (77.77-128.24)	-1.7 (-3.07--0.31)
Eastern Europe	220782 (182714-261642)	77.92 (64.97-91.43)	98092 (76904-119405)	27.63 (22.25-33.44)	-3.86 (-4.44--3.28)
Eastern Mediterranean Region	191326 (130697-244928)	115.86 (78.22-150.33)	320927 (250821-403854)	79.36 (61.76-100.07)	-1.12 (-2.14--0.09)
Eastern Sub-Saharan Africa	117290 (85248-143999)	171.14 (125.37-210.52)	170944 (130773-209042)	111.94 (85.07-137.8)	-1.61 (-3.03--0.17)
Europe	637993 (526977-755278)	60.33 (50.04-71.56)	517399 (421124-622412)	31.74 (26.09-37.62)	-1.77 (-2.4--1.14)
Europe & Central Asia - WB	675220 (561491-799296)	62.24 (51.75-73.71)	554719 (452260-665135)	33.16 (27.39-39.23)	-1.81 (-2.38--1.23)
European Region	677496 (563284-801932)	62.03 (51.58-73.49)	557698 (454624-668733)	33 (27.25-39.06)	-1.81 (-2.38--1.24)
High-income Asia Pacific	47528 (38097-57531)	24.62 (19.47-30.28)	61394 (43485-81657)	10.95 (8.16-14.23)	-1.11 (-2.04--0.16)
High-income North America	179240 (146782-216655)	49.5 (40.54-59.21)	312546 (255513-377280)	45.84 (37.69-54.85)	0.29 (-0.24-0.82)
Latin America & Caribbean - WB	210240 (176292-240387)	83.49 (69.02-96.86)	374116 (306912-439151)	53.86 (44.09-63.39)	-0.71 (-1.17--0.25)
Limited Health System	2146927 (1540609-2657581)	299.49 (220.24-376.6)	4375299 (3615863-5302832)	241.42 (198.61-293.32)	-0.13 (-1.02-0.77)
Middle East & North Africa - WB	69467 (53600-85416)	59.69 (45.49-72.75)	120178 (96006-145083)	37.93 (29.55-46.51)	-0.9 (-1.76--0.03)
Minimal Health System	86792 (62543-108800)	157.36 (112.38-200.35)	144531 (106594-186144)	128.31 (94.78-166.34)	-0.96 (-2.32-0.42)
North Africa and Middle East	137133 (104445-166987)	87.07 (66.17-107)	222770 (178606-269886)	53.99 (43.01-66.04)	-0.93 (-1.77--0.09)
North America	179213 (146760-216625)	49.48 (40.53-59.19)	312523 (255496-377250)	45.83 (37.68-54.84)	0.29 (-0.24-0.82)
Northern Africa	41927 (31952-51522)	71.88 (54.14-88.69)	62005 (47067-77930)	44.26 (33-55.64)	-1.22 (-2.03--0.4)
Oceania	7794 (5760-10369)	299.12 (220.73-390.76)	14603 (10706-19051)	225.49 (165.84-293.17)	-0.72 (-1.9-0.48)
Region of the Americas	388749 (326465-455102)	63.33 (53.16-74.09)	685455 (570946-803630)	50.12 (41.81-58.73)	-0.22 (-0.43--0.01)
South-East Asia Region	2079640 (1512057-2559843)	329.37 (243.79-409.93)	4305630 (3550863-5199975)	253.12 (208.14-306.19)	0.06 (-0.64-0.76)
South Asia	1830122 (1285910-2278331)	352.55 (253.24-446.74)	3868921 (3173635-4707654)	280.85 (229.48-346)	0.05 (-0.72-0.83)
South Asia - WB	1856123 (1307197-2307911)	346.43 (248.85-438.55)	3902314 (3201547-4746911)	276.21 (225.68-340.2)	0.04 (-0.73-0.81)
Southeast Asia	435366 (340409-526949)	187.98 (145.81-229.4)	797028 (649430-963284)	130.79 (106.56-158.13)	-0.4 (-1.05-0.24)
Southern Africa	41018 (32904-49355)	101.64 (81.86-121.79)	75932 (62395-90345)	86.05 (70.85-103.07)	-0.48 (-1.57-0.61)
Southern Latin America	30337 (25362-35932)	65.81 (55.05-77.73)	40196 (32703-48212)	45.16 (37-53.85)	-0.6 (-0.84--0.36)
Southern Sub-Saharan Africa	22506 (18530-26969)	88.22 (72.1-106.62)	42752 (35655-50148)	78.14 (65.34-91.58)	0 (-0.82-0.84)
Sub-Saharan Africa - WB	261824 (195259-316215)	126.93 (95.22-154.16)	417818 (336409-510446)	92.41 (73.86-113.45)	-1.19 (-2.47-0.11)
Tropical Latin America	100623 (84648-116316)	117.44 (96.85-136.88)	160230 (134253-185386)	63.11 (52.53-73.05)	-1.34 (-1.81--0.87)
Western Africa	69062 (51514-85781)	93.78 (70.3-116.38)	109007 (90294-132261)	69.39 (57.22-84.79)	-1.08 (-2.37-0.23)
Western Europe	254651 (204022-310981)	42.22 (34.2-51.73)	255017 (202044-313461)	25.88 (21.05-31.52)	-0.98 (-1.83--0.13)
Western Pacific Region	5115002 (4258703-6099333)	491.1 (405.55-583.07)	4254977 (3253721-5360953)	150.99 (114.61-189.81)	-3.12 (-3.46--2.79)
Western Sub-Saharan Africa	78438 (58512-97544)	96.34 (71.97-119.23)	125619 (103892-152790)	71.21 (58.77-87.67)	-1.08 (-2.37-0.23)
World Bank High Income	607470 (495221-730246)	45.71 (37.41-54.92)	745684 (604708-894824)	30.4 (24.89-36.19)	-0.62 (-1.28-0.05)
World Bank Low Income	225126 (169435-273664)	169.15 (128.5-208.53)	346020 (267526-427728)	117.59 (91.55-146.18)	-1.27 (-2.52--0.01)
World Bank Lower Middle Income	2432366 (1799060-2978200)	254.38 (189.81-316.07)	4865360 (4031914-5858624)	211.01 (174.11-254.99)	-0.03 (-0.8-0.75)
World Bank Upper Middle Income	5450050 (4580966-6459840)	397.91 (331.46-471.92)	4589194 (3575551-5697223)	136.1 (104.65-170.55)	-2.97 (-3.31--2.64)
Country
Afghanistan	9703 (5516-14119)	144.19 (80.85-210.78)	8849 (6228-11669)	95.14 (67.36-126.21)	-2.81 (-4.04--1.57)
Albania	1298 (994-1679)	70.5 (53.51-92.17)	1080 (747-1598)	24.16 (16.77-35.54)	-1.68 (-2.23--1.13)
Algeria	3909 (2738-5517)	39.06 (26.93-55.68)	8188 (6062-10888)	27.11 (19.18-36.81)	-0.24 (-1.14-0.66)
American Samoa	37 (31-45)	186.68 (154.12-224.27)	47 (38-58)	108.48 (86.17-134.56)	-0.74 (-1.57-0.1)
Andorra	31 (20-46)	55.36 (35.34-80.61)	43 (27-63)	27.51 (17.5-40.13)	-1.26 (-1.79--0.72)
Angola	5361 (3663-7118)	159.28 (109.68-212.18)	8343 (5853-11055)	84.05 (60.28-112.87)	-2.46 (-4.03--0.87)
Antigua and Barbuda	7 (5-8)	12.04 (9.63-14.76)	16 (13-20)	15.78 (12.83-19.59)	0.97 (0.65-1.28)
Argentina	22603 (18892-26869)	70.14 (58.65-83.4)	29338 (23771-35196)	51.43 (41.77-61.61)	-0.59 (-0.83--0.35)
Armenia	2601 (2147-3114)	100.8 (83.54-119.54)	1276 (1005-1580)	29.18 (23.25-35.97)	-2.89 (-3.38--2.4)
Australia	10480 (8382-12982)	51.65 (41.31-63.77)	11997 (9528-14788)	25.32 (20.58-30.91)	-1.8 (-2.39--1.21)
Austria	3432 (2790-4248)	28.02 (22.68-33.95)	4878 (3928-5933)	26.59 (21.57-32.33)	0.63 (-0.16-1.42)
Azerbaijan	4683 (3794-5739)	96.62 (78.38-119.91)	4101 (2943-6159)	44.36 (32.14-63.7)	-2.64 (-3.1--2.17)
Bahamas	23 (18-28)	15.3 (12.31-18.67)	70 (51-90)	17.74 (13.22-23.04)	1.22 (0.73-1.71)
Bahrain	160 (127-199)	115.97 (88.45-145.82)	350 (267-449)	54.32 (40.6-70.69)	-2.74 (-4.35--1.1)
Bangladesh	146553 (103436-191896)	330.41 (232.83-435.22)	208376 (146144-282208)	158.09 (111.04-213.39)	-1.32 (-2.3--0.32)
Barbados	45 (37-56)	14.36 (11.89-17.29)	78 (55-99)	14.56 (10.43-18.64)	0.36 (-0.13-0.85)
Belarus	13949 (11391-16753)	106.64 (87.52-127.55)	3249 (2401-4310)	20.13 (15.1-26.13)	-6.26 (-6.96--5.55)
Belgium	8758 (7010-10869)	55 (43.81-68.22)	7190 (5614-8891)	30.34 (24.19-37.14)	-1.83 (-2.64--1.02)
Belize	31 (25-37)	33.54 (27.09-40.8)	143 (113-177)	51.43 (40.02-64.29)	1.37 (0.39-2.37)
Benin	2756 (2005-3546)	145.17 (104.51-187.54)	4265 (3046-5779)	90.4 (64.73-123.31)	-1.46 (-2.83--0.07)
Bermuda	15 (13-19)	25.25 (20.52-30.7)	25 (18-31)	17 (12.87-21.6)	-0.1 (-0.7-0.51)
Bhutan	770 (472-1068)	367.71 (230.85-507.54)	1350 (937-1863)	239.33 (165.63-331.86)	-0.35 (-1.29-0.6)
Bolivia (Plurinational State of)	2068 (1582-2578)	73.1 (55.11-91.3)	4506 (3278-6080)	55.99 (39.57-74.96)	0.12 (-0.71-0.96)
Bosnia and Herzegovina	1779 (1374-2237)	45.93 (35.93-57.53)	1506 (1090-2021)	23.34 (17.09-31.15)	-1.29 (-1.86--0.71)
Botswana	824 (565-1111)	162.73 (115.29-214.8)	1031 (755-1373)	79.48 (57.8-106.26)	-2.03 (-3.11--0.93)
Brazil	99829 (84041-115384)	119.53 (98.57-139.36)	157660 (132166-182406)	63.5 (52.99-73.4)	-1.37 (-1.84--0.9)
Brunei Darussalam	67 (51-88)	78.29 (58.32-103.69)	89 (68-117)	33.17 (24.4-43.95)	-1.56 (-2.84--0.25)
Bulgaria	7686 (6221-9391)	62.8 (50.86-75.29)	4452 (3403-5700)	30.65 (23.71-39.19)	-1.8 (-2.58--1.01)
Burkina Faso	3693 (2823-4640)	92.01 (70.34-114.88)	5897 (4369-7647)	69.17 (50.8-88.78)	-1 (-2.26-0.28)
Burundi	5745 (3924-7381)	260.77 (181.72-335.85)	6871 (4453-9170)	159.54 (106-213.63)	-2.43 (-3.86--0.99)
Cabo Verde	227 (169-283)	96.79 (72.88-121.1)	163 (119-216)	38.88 (28.19-51.47)	-2.67 (-3.43--1.9)
Cambodia	8031 (5889-10024)	199.8 (142.97-252.53)	17025 (12438-22757)	156.63 (115.43-208.51)	0.03 (-1-1.07)
Cameroon	5417 (4021-6903)	134.68 (99.59-170.92)	9966 (7168-13762)	85.46 (62.83-117.23)	-1.4 (-2.72--0.06)
Canada	14510 (11726-17762)	43.32 (35-53.03)	19829 (15932-24018)	25.94 (21.04-31.27)	-0.94 (-1.57--0.3)
Central African Republic	2355 (1527-3178)	231.02 (150.58-306.2)	3629 (2270-5282)	186.77 (116.5-263.14)	-0.84 (-2.28-0.63)
Chad	3069 (2066-4168)	112.62 (75.48-152.6)	5676 (3827-7677)	106.28 (72.37-142.72)	-0.64 (-2.01-0.74)
Chile	4609 (3825-5487)	47.34 (39.14-56.64)	6767 (5446-8269)	25.89 (20.87-31.52)	-0.36 (-0.71--0.01)
China	4918078 (4071381-5886152)	696.62 (570.74-834.41)	3906306 (2938985-4968535)	197.93 (146.47-252.64)	-3.28 (-3.68--2.88)
Colombia	15274 (12694-17762)	93.86 (76.96-109.52)	33880 (25164-42254)	61.36 (45.61-76.27)	-0.71 (-1.26--0.14)
Comoros	210 (139-293)	119.64 (79.42-165.66)	295 (207-406)	66.86 (47.46-91.44)	-1.36 (-2.41--0.31)
Congo	1593 (1037-2261)	166.1 (107.62-232.55)	1983 (1378-2637)	86.86 (63.12-113.71)	-2.3 (-3.55--1.03)
Cook Islands	12 (9-14)	100.54 (76.35-124.61)	11 (8-14)	41.9 (32.27-53.58)	-1.66 (-2.06--1.26)
Costa Rica	877 (714-1040)	52.54 (42.31-62.64)	1959 (1516-2388)	35.75 (27.64-43.5)	-0.51 (-1.1-0.08)
Croatia	1861 (1447-2297)	31.33 (24.4-38.81)	2380 (1838-3072)	24.75 (19.28-31.45)	0.43 (-0.37-1.23)
Cuba	3766 (3132-4497)	36.64 (30.43-43.73)	10414 (8295-12863)	52.7 (42.01-64.77)	2.14 (1.7-2.58)
Cyprus	492 (340-671)	75.19 (48.4-102.9)	589 (437-799)	28.48 (21.05-37.83)	-2.34 (-2.64--2.04)
Czechia	7191 (5820-8742)	51.8 (42.38-63.4)	8652 (6639-10526)	38.57 (29.58-46.98)	1.34 (0.52-2.18)
Democratic People's Republic of Korea	48576 (34048-64860)	352.75 (257.5-468.44)	80319 (59109-107760)	253.09 (185.8-344.37)	-0.08 (-0.37-0.22)
Democratic Republic of the Congo	24868 (16383-35166)	185.06 (126.02-258.72)	51832 (32033-80625)	164.62 (103.83-265.68)	-0.47 (-1.89-0.96)
Denmark	5342 (4292-6475)	65.05 (52.89-79.16)	6074 (4910-7415)	48.12 (38.71-58.41)	-0.87 (-1.65--0.08)
Djibouti	95 (62-134)	84.73 (57.49-118.38)	291 (173-446)	54.07 (32.23-80.92)	-0.85 (-2.34-0.65)
Dominica	25 (20-31)	40.54 (32.4-50.29)	34 (26-44)	41.06 (31.6-53.18)	0.65 (0.48-0.82)
Dominican Republic	973 (761-1237)	29.23 (22.53-37.33)	2864 (2000-4468)	29.2 (20.22-45.62)	1.46 (0.84-2.08)
Ecuador	2397 (1911-2890)	50.04 (39.22-60.91)	4426 (3168-5821)	28.81 (20.61-38.03)	-0.22 (-0.9-0.46)
Egypt	27575 (21530-34313)	109.6 (85.55-137.79)	30163 (22351-39632)	55.08 (39.87-71.25)	-2.37 (-3.37--1.36)
El Salvador	1421 (1149-1763)	49.94 (40.18-61.96)	2192 (1634-2958)	34.3 (25.61-46.08)	-0.33 (-0.83-0.17)
Equatorial Guinea	331 (212-459)	189.04 (127.72-260.99)	307 (197-468)	72.05 (47.47-109.56)	-4.04 (-5.57--2.49)
Eritrea	2188 (1522-2891)	216.48 (146.03-285.71)	3392 (2376-4540)	138.3 (100.35-183.29)	-1.17 (-2.66-0.35)
Estonia	581 (471-698)	28.02 (22.77-33.56)	411 (314-525)	14.64 (11.14-18.66)	-1.43 (-2.18--0.67)
Eswatini	476 (330-638)	182.76 (127.85-243.98)	720 (492-991)	134.22 (94.5-181.49)	0.08 (-1.29-1.46)
Ethiopia	36799 (24654-47157)	193.88 (132.82-247.97)	36338 (25451-46464)	91.57 (64.96-116.83)	-2.82 (-4.22--1.4)
Fiji	435 (332-548)	142.04 (107.18-186.39)	538 (383-718)	80.37 (58.92-105.62)	-1.31 (-2.22--0.4)
Finland	2174 (1732-2732)	29.64 (23.83-36.99)	2499 (1985-3058)	18.26 (14.62-22.15)	-0.78 (-1.63-0.08)
France	21887 (17257-27152)	25.18 (20-31.13)	17821 (13868-22134)	12.03 (9.64-14.75)	-2.1 (-2.94--1.25)
Gabon	606 (454-797)	111.5 (83.34-147.43)	539 (374-805)	57.91 (40.66-86.8)	-2.3 (-3.21--1.38)
Gambia	357 (254-477)	109.13 (78.41-145.76)	753 (516-1014)	82.58 (56.97-110.95)	-0.48 (-1.8-0.85)
Georgia	1595 (1303-1986)	26.07 (21.16-32.39)	1908 (1526-2372)	31.18 (25.03-38.93)	3.72 (2.96-4.48)
Germany	53179 (42727-66070)	40.76 (33.06-50.51)	64168 (51925-77500)	33.52 (27.48-40.2)	0.19 (-0.73-1.12)
Ghana	3301 (2460-4278)	58.56 (44.13-76.07)	7819 (5835-10206)	51.54 (38.61-68.18)	0.39 (-0.8-1.61)
Greece	3366 (2701-4152)	21.88 (17.53-26.88)	5359 (4019-6865)	19.4 (15.37-24.1)	1.27 (0.23-2.32)
Greenland	38 (31-47)	133.06 (106-164.47)	42 (33-53)	63.53 (49.31-81.02)	-0.94 (-1.43--0.45)
Grenada	20 (16-24)	26.85 (22.08-32.3)	37 (28-46)	31.96 (25.09-39.62)	0.65 (0.21-1.09)
Guam	39 (31-47)	60.51 (48.63-74.05)	50 (39-61)	23.65 (18.84-28.92)	-1.27 (-1.81--0.72)
Guatemala	2059 (1699-2427)	71.59 (58.76-86.04)	4178 (3237-5241)	40.92 (31.44-51.41)	-0.83 (-2.02-0.37)
Guinea	3675 (2316-4949)	115.79 (72.91-154.02)	5075 (3581-6975)	95.8 (67.72-131.77)	-0.72 (-1.71-0.28)
Guinea-Bissau	719 (503-959)	190.36 (135.17-249.24)	836 (567-1129)	123.82 (84.2-165.25)	-1.21 (-2.65-0.25)
Guyana	106 (84-129)	30.2 (23.81-36.84)	249 (181-329)	39.34 (28.66-52.35)	2.07 (1.27-2.87)
Haiti	3091 (1473-4608)	104.99 (50.98-157.19)	5816 (2715-9124)	92.44 (45.51-145.27)	-0.17 (-1.21-0.88)
Honduras	1420 (1108-1816)	73.94 (57.1-94.69)	6715 (4982-8931)	115.22 (84.11-150.71)	2.46 (1.42-3.51)
Hungary	10640 (8784-12631)	72.51 (59.5-84.6)	11839 (9296-14353)	62.57 (49.29-75.7)	0.41 (-0.35-1.18)
Iceland	108 (87-129)	36.63 (29.63-43.38)	155 (121-192)	24.88 (19.75-30.83)	-0.49 (-0.97--0.01)
India	1516685 (1071534-1914562)	368.57 (266.97-470.31)	3364512 (2725531-4125607)	300.85 (244.98-371.96)	0.21 (-0.5-0.93)
Indonesia	162268 (118088-202971)	185.04 (132.92-230.09)	340481 (258266-423664)	160.62 (124.08-197.21)	0.31 (-0.42-1.06)
Iran (Islamic Republic of)	10662 (7826-13403)	44.14 (32.57-55.57)	23707 (18795-28552)	32.21 (25.45-39.25)	0.53 (-0.22-1.29)
Iraq	2122 (1493-2836)	27.6 (19.21-37.34)	4677 (3179-6278)	21.68 (14.94-29.03)	-0.91 (-2.01-0.2)
Ireland	3472 (2766-4275)	80.59 (64.34-99.33)	2226 (1710-2851)	26.78 (20.71-34.04)	-3.28 (-3.74--2.82)
Israel	1425 (1117-1804)	29.01 (22.55-36.36)	2026 (1590-2498)	15.9 (12.53-19.7)	-1.25 (-1.49--1)
Italy	31829 (24982-40352)	34.06 (26.97-42.81)	27704 (20049-36433)	16.37 (12.41-20.77)	-1.51 (-2.57--0.44)
Jamaica	641 (522-778)	35.17 (28.82-42.61)	1308 (933-1791)	42.57 (30.42-58.09)	0.9 (0.42-1.38)
Japan	34391 (27132-42610)	20.64 (16.21-25.59)	43976 (30808-57444)	9.64 (7.27-12.23)	-0.94 (-2.11-0.24)
Jordan	449 (326-593)	36.78 (26.31-48.71)	1081 (796-1429)	15.94 (11.59-21.2)	-2.46 (-3.66--1.24)
Kazakhstan	17689 (14749-20812)	141.96 (118.58-167.45)	25224 (19879-31907)	142.69 (112.97-180.09)	-0.32 (-0.79-0.16)
Kenya	7389 (4318-11125)	100.48 (57.61-151.1)	21542 (13196-35810)	106.23 (65.01-180.56)	0.79 (-0.67-2.26)
Kiribati	27 (19-50)	80.49 (55.26-149.91)	46 (32-83)	68.06 (48.16-124.49)	-0.36 (-1.37-0.65)
Kuwait	61 (48-75)	11.36 (8.84-14.46)	116 (84-150)	4.84 (3.49-6.35)	-2.06 (-3.29--0.82)
Kyrgyzstan	7956 (6636-9305)	270.34 (224.68-315.19)	3369 (2636-4239)	75.19 (59.11-93.59)	-5.07 (-5.8--4.33)
Lao People's Democratic Republic	7139 (4426-9686)	368.74 (233.68-494.16)	8496 (5874-11642)	207.66 (142.92-279.9)	-1.82 (-2.82--0.81)
Latvia	990 (795-1216)	27.17 (21.97-33.23)	642 (483-835)	16.49 (12.38-21.7)	-0.86 (-1.63--0.08)
Lebanon	1414 (1017-1886)	69.24 (49.57-93.5)	2156 (1592-2761)	34.34 (25.66-43.96)	-0.95 (-1.27--0.64)
Lesotho	1481 (1065-2005)	182.86 (134.01-247)	2274 (1543-3173)	215.86 (147.71-294.78)	1.16 (0.32-2.01)
Liberia	1281 (931-1669)	117.45 (86.41-152.49)	1587 (1105-2174)	83.69 (59.54-115.02)	-1.85 (-3.09--0.6)
Libya	769 (524-1050)	42.68 (28.37-58.46)	1909 (1279-2698)	39.09 (26.26-55.16)	0.76 (-0.16-1.68)
Lithuania	2791 (2247-3426)	61.26 (49.86-75.1)	1100 (862-1383)	19.34 (15.23-24.08)	-3 (-3.68--2.32)
Luxembourg	216 (169-268)	38.37 (29.99-47.66)	227 (173-290)	20.95 (16.11-26.45)	-1.87 (-2.46--1.28)
Madagascar	12147 (9071-15697)	261.85 (197.56-335.27)	21422 (15740-28719)	224 (164.54-300.72)	-0.93 (-2.41-0.57)
Malawi	3925 (2911-5055)	113.04 (85-144.87)	6953 (5269-9028)	102.01 (77.15-132.93)	-0.69 (-2.09-0.74)
Malaysia	11459 (8993-14052)	136.14 (105.45-167.49)	22001 (17749-26661)	82.12 (65.73-100.56)	-1.3 (-2.11--0.47)
Maldives	195 (130-251)	256.55 (168.95-324.61)	198 (151-254)	71.35 (54.24-91.6)	-3.87 (-4.93--2.78)
Mali	7080 (5490-8850)	187.01 (143.16-234.26)	12759 (9323-17109)	152.23 (112.73-201.58)	-0.73 (-2-0.56)
Malta	171 (131-217)	39.5 (30.37-50.47)	158 (115-207)	14.94 (11.23-19.31)	-2.15 (-2.85--1.43)
Marshall Islands	26 (18-33)	164.85 (119.44-213.39)	30 (21-41)	101.52 (71.28-140.66)	-0.62 (-1.93-0.71)
Mauritania	790 (561-1030)	83.06 (59.55-109.24)	844 (605-1143)	42.75 (30.86-58.64)	-2.04 (-3.15--0.91)
Mauritius	571 (475-685)	85.83 (71.01-102.62)	697 (559-832)	39.09 (31.35-46.65)	-1.29 (-1.71--0.88)
Mexico	34886 (28641-40641)	95.17 (75.85-114.02)	68688 (54619-83935)	57.69 (45.53-70.04)	-0.46 (-1.18-0.27)
Micronesia (Federated States of)	119 (83-156)	254.13 (179.16-336.01)	95 (68-131)	141.97 (103.88-194.67)	-1.4 (-2.36--0.43)
Monaco	17 (12-22)	22.56 (16.23-29.05)	18 (13-23)	16.9 (12.35-22.1)	-0.71 (-1.96-0.57)
Mongolia	1008 (762-1330)	99.79 (74.76-130.46)	959 (718-1221)	46.76 (34.36-59.08)	-2.68 (-3.62--1.72)
Montenegro	50 (37-67)	8.16 (6.14-10.82)	68 (50-91)	6.88 (5.01-9.19)	0.25 (-0.18-0.69)
Morocco	6884 (4176-9504)	50.38 (30.65-69.68)	16481 (11658-21070)	50.78 (36.3-65.25)	1.02 (0.4-1.64)
Mozambique	5706 (4061-7466)	107.69 (75.31-140.74)	10977 (7871-14376)	108.35 (78.4-142.61)	0.02 (-1.38-1.44)
Myanmar	64016 (46921-84050)	297.41 (218.29-392.39)	104815 (79043-136047)	230.21 (174.75-300.29)	-0.46 (-1.07-0.17)
Namibia	994 (692-1323)	168.36 (118.19-219.05)	1557 (1162-2037)	123.69 (92.26-160.53)	-0.81 (-1.89-0.29)
Nauru	9 (6-14)	222.64 (155.64-347.9)	8 (5-12)	142.36 (93.2-239.87)	-1.32 (-2.41--0.21)
Nepal	61250 (38532-84019)	732.74 (474.1-978.82)	113539 (82785-148108)	529.19 (382.73-688.2)	-0.01 (-0.92-0.91)
Netherlands	9127 (6970-11401)	43.78 (33.82-54.62)	10462 (8206-12884)	28.23 (22.43-34.5)	-0.98 (-1.69--0.26)
New Zealand	2407 (1944-2897)	59.23 (48.11-71.29)	2892 (2350-3477)	32.75 (26.83-39.2)	-1.64 (-2.12--1.16)
Nicaragua	530 (428-641)	37.75 (30.23-45.8)	1649 (1283-2071)	36.52 (28.04-45.87)	1.32 (0.3-2.35)
Niger	3629 (2141-4909)	142.28 (86.89-193.68)	7073 (4783-9599)	95.25 (63.56-128.45)	-1.02 (-2.62-0.61)
Nigeria	30652 (21606-40900)	75.52 (53.91-100.49)	43297 (33586-56542)	55.59 (43.42-72.67)	-1.5 (-2.81--0.16)
Niue	3 (3-4)	141.23 (110.6-180.58)	2 (1-2)	87.83 (65.54-114.88)	-1.33 (-1.61--1.05)
North Macedonia	718 (561-938)	40.87 (31.6-52.9)	837 (581-1195)	25.9 (18.08-36.83)	-0.81 (-1.09--0.53)
Northern Mariana Islands	18 (14-24)	119.67 (91.04-151.51)	43 (35-53)	92.59 (74.36-112.47)	1.23 (0.1-2.36)
Norway	1889 (1526-2312)	26.03 (21.28-31.45)	3751 (2994-4567)	34.94 (28.28-42.17)	1.14 (0.34-1.94)
Oman	216 (142-315)	33.75 (21.66-49.25)	332 (247-482)	19.24 (14.02-26.26)	-1.14 (-2.6-0.34)
Pakistan	104864 (63597-137810)	200.24 (122.18-262.73)	181144 (125163-244797)	171.93 (121.02-232.49)	-0.88 (-1.97-0.23)
Palau	13 (10-17)	142.24 (108.57-185.22)	21 (15-27)	105.29 (79.25-137.27)	0.01 (-0.47-0.49)
Palestine	390 (264-543)	48.64 (31.93-68.42)	575 (428-739)	25.8 (19.26-33.65)	-2.1 (-3.43--0.76)
Panama	549 (448-670)	38.82 (31.31-47.68)	1240 (910-1636)	27.91 (20.53-36.8)	-0.77 (-1.23--0.3)
Papua New Guinea	5917 (4163-8081)	379.61 (270-506.03)	11976 (8573-15944)	286.15 (205.56-380.62)	-0.85 (-2.16-0.49)
Paraguay	794 (615-993)	37.84 (29.13-47.54)	2570 (1850-3399)	46.2 (33.14-61.33)	1.58 (0.91-2.26)
Peru	3848 (2780-5020)	34.02 (24.62-44.83)	6945 (4477-9814)	21.09 (13.51-29.88)	-0.37 (-0.92-0.19)
Philippines	33382 (27446-39774)	135.83 (109.52-163.31)	81823 (65396-105037)	107.56 (85.2-136.83)	0.24 (-0.7-1.2)
Poland	25957 (21139-31589)	58.41 (47.63-70.55)	17330 (13794-21137)	23.26 (18.77-28.21)	-1.95 (-2.51--1.38)
Portugal	7769 (6358-9279)	55.21 (44.99-65.82)	7315 (5524-9115)	26.24 (20.67-32.19)	-1.56 (-2.45--0.67)
Puerto Rico	670 (541-818)	18.44 (14.92-22.72)	1133 (815-1470)	15.09 (11.03-19.33)	-0.17 (-0.8-0.47)
Qatar	58 (43-75)	73.45 (53.04-101.01)	195 (136-269)	27.74 (19.63-39.05)	-3.16 (-5.17--1.11)
Republic of C么te d'Ivoire	4430 (3380-5672)	125.83 (96.49-160.31)	7785 (5633-10213)	77.12 (57.3-100.67)	-1.14 (-2.64-0.38)
Republic of Korea	11733 (9247-14874)	49.64 (38.82-63.01)	16592 (11718-22557)	17.6 (12.41-23.94)	-1.53 (-2.05--1.01)
Republic of Moldova	4198 (3486-5014)	95.71 (79.63-113.92)	1444 (1106-1794)	24.02 (18.49-30)	-4.25 (-4.77--3.74)
Romania	37317 (30440-44312)	137.37 (112.87-163.13)	17680 (14085-21318)	48.12 (38.54-57.92)	-2.56 (-3.18--1.93)
Russian Federation	127251 (104176-152078)	69.32 (57.54-81.85)	74986 (59427-92310)	30.96 (25-37.51)	-2.92 (-3.48--2.37)
Rwanda	7359 (5026-9142)	281.82 (196.53-348.71)	7478 (5020-10445)	134.58 (91.7-187.18)	-3.13 (-4.52--1.71)
Saint Kitts and Nevis	16 (13-19)	38.91 (32.08-46.53)	28 (21-34)	42.08 (33.1-52.05)	0.32 (0.05-0.6)
Saint Lucia	52 (43-63)	61.13 (49.45-72.93)	134 (100-170)	56.11 (41.65-71.07)	0.58 (0.16-1)
Saint Vincent and the Grenadines	12 (9-14)	15.98 (12.71-19.18)	38 (29-48)	27.11 (20.88-33.91)	2.35 (1.93-2.78)
Samoa	156 (111-203)	197.07 (141.72-255.55)	164 (125-210)	123.09 (93.92-155.75)	-1.11 (-1.9--0.31)
San Marino	8 (6-11)	22.2 (16.72-28.3)	8 (5-12)	9.75 (6.4-14.28)	-0.9 (-1.88-0.1)
Sao Tome and Principe	98 (75-123)	156.01 (119.4-196.48)	124 (93-169)	125.54 (92.17-167.42)	-0.93 (-1.97-0.12)
Saudi Arabia	3206 (1999-4435)	60.6 (38.2-83.21)	6686 (4865-8644)	37.6 (27.79-48.23)	-1.14 (-2.45-0.18)
Senegal	3444 (2615-4371)	113.52 (85.88-146.13)	5332 (3914-6952)	74.48 (54.55-97.55)	-0.77 (-1.95-0.43)
Serbia	5968 (4535-7748)	57.7 (44.2-73.45)	6044 (4583-7762)	35.24 (26.94-45.01)	-0.76 (-1.38--0.14)
Seychelles	58 (46-70)	102.35 (82-122.42)	63 (49-77)	57.56 (45.63-70.38)	-1.48 (-1.73--1.23)
Sierra Leone	2413 (1779-3105)	124.2 (91.96-160.46)	3049 (2060-4336)	88.45 (60.56-124.1)	-1.18 (-2.33--0.02)
Singapore	1337 (1070-1640)	67.17 (53.28-83.29)	736 (567-909)	8.66 (6.73-10.72)	-5.45 (-5.82--5.07)
Slovakia	1884 (1459-2369)	31.2 (24.31-38.21)	1977 (1470-2544)	20.2 (15.19-26.03)	-0.33 (-0.81-0.16)
Slovenia	1375 (1105-1687)	55.27 (44.7-66.77)	910 (694-1153)	19.34 (14.87-24.31)	-3.05 (-3.79--2.3)
Solomon Islands	192 (129-273)	165.6 (116.92-219.95)	415 (306-546)	133.14 (99.24-171.32)	-0.28 (-1.56-1.02)
Somalia	4770 (2795-6741)	236.74 (139.05-330.35)	9577 (5489-13949)	170.38 (98.25-247.52)	-1.1 (-2.83-0.66)
South Africa	15348 (12545-19179)	77.56 (62.59-97.28)	30770 (25576-36371)	69.53 (57.7-82.55)	-0.02 (-0.73-0.7)
South Sudan	4422 (2697-6222)	180.57 (109.66-249.81)	4775 (2985-6883)	140.65 (88.88-201.13)	-1.46 (-2.95-0.05)
Spain	34032 (26789-42769)	60.08 (47.55-74.97)	31294 (22480-41216)	28.21 (21.33-36.31)	-1.89 (-2.76--1.01)
Sri Lanka	16103 (12624-19707)	168.15 (131.68-207.79)	24345 (15608-35300)	92.28 (58.86-132.88)	-0.55 (-1--0.1)
Sudan	8027 (4003-12974)	89.44 (45.12-144.41)	11551 (7432-16850)	63.74 (41.96-91.86)	-1.33 (-2.48--0.18)
Suriname	85 (69-103)	35.62 (28.33-43.45)	181 (132-235)	28.76 (20.96-37.29)	0.31 (-0.12-0.75)
Sweden	3277 (2610-4021)	20.51 (16.64-24.89)	4578 (3518-5631)	18.91 (14.93-23.17)	0.14 (-0.83-1.12)
Switzerland	4456 (3512-5525)	41.5 (32.55-50.97)	3616 (2790-4503)	18.87 (14.99-23.18)	-1.92 (-2.72--1.12)
Syrian Arab Republic	3299 (2327-4470)	65.33 (46-88.65)	6591 (4651-9154)	55.12 (39.29-75.1)	0.36 (-0.79-1.53)
Taiwan (Province of China)	9042 (7422-10860)	66.5 (53.97-80.82)	15338 (11699-19354)	35.07 (26.97-44.16)	-0.7 (-1.16--0.25)
Tajikistan	2824 (2192-3544)	105.61 (81.48-134.11)	3083 (2197-4320)	60.14 (41.6-84.12)	-2.19 (-3.22--1.15)
Thailand	62825 (49706-77250)	194.2 (151.82-240.43)	66520 (48372-88881)	61.87 (45.12-81.99)	-2.9 (-3.37--2.43)
Timor-Leste	399 (228-555)	180.89 (108.26-243.76)	1174 (816-1621)	147.63 (101.55-203.95)	0.69 (-0.52-1.92)
Togo	1405 (1064-1769)	124.2 (94.77-156.04)	3316 (2321-4554)	94.63 (66.72-129.42)	-0.14 (-1.56-1.3)
Tokelau	2 (1-3)	138.84 (94.19-205.29)	1 (1-2)	82 (57.85-115.01)	-1.4 (-1.58--1.22)
Tonga	69 (51-88)	136.16 (99.96-175.88)	79 (57-101)	101.91 (73.54-130.57)	-0.39 (-1.03-0.26)
Trinidad and Tobago	288 (237-340)	35.29 (28.99-41.97)	567 (397-758)	28.78 (20.22-38.55)	0.3 (-0.04-0.65)
Tunisia	2000 (1502-2596)	43.14 (31.92-56.02)	4419 (2912-6394)	34.76 (23.29-50.31)	0.21 (-0.26-0.67)
Turkey	51552 (39512-63575)	159.39 (123.42-196.91)	84458 (63382-108861)	93.1 (69.9-119.09)	-0.41 (-0.9-0.07)
Turkmenistan	1506 (1234-1848)	81.96 (67.74-100.23)	1014 (727-1326)	25.18 (18.17-32.58)	-3.99 (-4.81--3.16)
Tuvalu	14 (9-18)	219.32 (151.45-283.21)	11 (8-15)	113.9 (80.8-155.93)	-2.01 (-2.42--1.6)
Uganda	10353 (6820-14424)	176.3 (116.42-240.11)	14390 (9189-20150)	108.66 (70.82-152.25)	-2.27 (-3.86--0.66)
Ukraine	71022 (57932-85006)	97.99 (80.46-115.71)	16260 (10864-22693)	21.01 (14.23-29.41)	-6.1 (-6.79--5.41)
United Arab Emirates	559 (391-798)	115.45 (80.15-168.93)	1929 (1410-2518)	58.53 (40.86-80.46)	-1.49 (-3.43-0.49)
United Kingdom	57983 (46711-70792)	60.84 (49.26-73.5)	52632 (42596-63314)	38.66 (31.83-46.51)	-1.02 (-1.8--0.24)
United Republic of Tanzania	12579 (9175-15633)	125.39 (92.87-158.95)	19588 (14138-26133)	84.5 (61.66-111.55)	-1.48 (-2.74--0.2)
United States of America	164687 (134690-198995)	50.21 (41.15-59.98)	292669 (239074-353582)	48.27 (39.66-57.77)	0.39 (-0.13-0.91)
United States Virgin Islands	18 (14-23)	23.34 (17.4-29.77)	26 (18-37)	13.82 (9.72-19.39)	0.14 (-0.39-0.67)
Uruguay	3124 (2544-3748)	78.63 (64.02-94.62)	4088 (3313-4862)	73.21 (59.97-86.14)	0.06 (-0.43-0.55)
Uzbekistan	8142 (6440-10089)	72.87 (57.38-89.62)	5625 (4403-7216)	23.89 (18.53-30.38)	-4.48 (-5.4--3.56)
Vanuatu	208 (132-292)	374.77 (246.02-509.6)	410 (264-560)	263.4 (170.28-351.51)	-0.86 (-2.03-0.33)
Venezuela (Bolivarian Republic of)	4082 (3406-4696)	44.93 (36.97-52.38)	14178 (9866-19213)	48.81 (33.95-65.56)	1.06 (0.37-1.77)
Viet Nam	68290 (50608-89214)	178.16 (132.41-234.6)	128277 (95582-165438)	141.35 (107.55-181.53)	0.11 (-0.45-0.67)
Yemen	4042 (2236-5996)	83.52 (45.68-123.39)	8147 (5597-11635)	62.34 (42.56-87.02)	-0.85 (-2.22-0.53)
Zambia	3520 (2496-4605)	140.12 (98.94-183.73)	6907 (4975-8984)	112.91 (83.49-145.01)	-1.06 (-2.63-0.53)
Zimbabwe	3382 (2467-4315)	95.48 (69.76-120.79)	6402 (4798-8389)	105.88 (80.31-136.98)	0.7 (-0.66-2.09)
