# Supplementary material for: Global, regional, and national disease burden of pneumoconiosis, chronic obstructive pulmonary disease, tracheal-bronchus-and-lung cancer, and asthma attributable to occupational risks, 1990–2021: a systematic analysis for the global burden of disease study 2021
Source: Front Public Health. 2025 Oct 8;13:1652216. doi: 10.3389/fpubh.2025.1652216 (PMC12540489; doi:10.3389/fpubh.2025.1652216)
Supplement: Supplementary file 2 [file Supplementary_file_2.zip › Table S13.xls]

## Sheet: Table S13
	Number of Deaths cases (95% UI) in 1990	The age-standardized Deaths rate/100000 (95% UI) in 1990	Number of Deaths cases (95% UI) in 2021	The age-standardized Deaths rate/100000 (95% UI) in 2021	EAPC (95% CI)
Global	17465 (15592-19416)	0.46 (0.42-0.51)	18315 (16054-20938)	0.22 (0.19-0.25)	-1.9 (-2.18--1.61)
Sex
Both	17465 (15592-19416)	0.46 (0.42-0.51)	18315 (16054-20938)	0.22 (0.19-0.25)	-2.55 (-2.63--2.47)
Female	1080 (655-1583)	0.05 (0.03-0.08)	1701 (990-2499)	0.04 (0.02-0.05)	-1.39 (-1.6--1.19)
Male	16385 (14563-18322)	1.02 (0.92-1.13)	16615 (14449-19017)	0.46 (0.4-0.52)	-2.72 (-2.8--2.64)
Age
15-19 years	26 (20-34)	0.01 (0-0.01)	12 (9-17)	0 (0-0)	-3.09 (-3.22--2.96)
20-24 years	36 (28-45)	0.01 (0.01-0.01)	22 (17-27)	0 (0-0)	-2.34 (-2.41--2.28)
25-29 years	75 (60-92)	0.02 (0.01-0.02)	44 (37-52)	0.01 (0.01-0.01)	-3.11 (-3.35--2.88)
30-34 years	164 (132-207)	0.04 (0.03-0.05)	104 (86-125)	0.02 (0.01-0.02)	-3.71 (-4.13--3.28)
35-39 years	401 (316-508)	0.11 (0.09-0.14)	204 (169-246)	0.04 (0.03-0.04)	-4.15 (-4.55--3.75)
40-44 years	542 (426-679)	0.19 (0.15-0.24)	337 (274-418)	0.07 (0.05-0.08)	-3.16 (-3.43--2.88)
45-49 years	582 (449-745)	0.25 (0.19-0.32)	556 (442-706)	0.12 (0.09-0.15)	-2.11 (-2.39--1.83)
50-54 years	964 (782-1189)	0.45 (0.37-0.56)	928 (738-1166)	0.21 (0.17-0.26)	-2.57 (-2.76--2.38)
55-59 years	1313 (1109-1560)	0.71 (0.6-0.84)	1174 (989-1435)	0.3 (0.25-0.36)	-2.93 (-3.03--2.84)
60-64 years	1936 (1674-2213)	1.21 (1.04-1.38)	1368 (1122-1623)	0.43 (0.35-0.51)	-3.29 (-3.39--3.19)
65-69 years	2523 (2225-2830)	2.04 (1.8-2.29)	1904 (1627-2242)	0.69 (0.59-0.81)	-3.76 (-3.9--3.62)
70-74 years	2780 (2455-3126)	3.28 (2.9-3.69)	2590 (2244-3018)	1.26 (1.09-1.47)	-3.47 (-3.63--3.3)
75-79 years	2939 (2634-3241)	4.78 (4.28-5.26)	2838 (2495-3248)	2.15 (1.89-2.46)	-2.74 (-2.88--2.59)
80-84 years	1945 (1749-2160)	5.5 (4.94-6.11)	2852 (2475-3233)	3.26 (2.83-3.69)	-1.79 (-1.94--1.64)
85-89 years	927 (826-1027)	6.14 (5.47-6.79)	2254 (1944-2541)	4.93 (4.25-5.56)	-0.76 (-0.95--0.58)
90-94 years	257 (222-284)	6.01 (5.19-6.63)	910 (752-1010)	5.09 (4.2-5.65)	-0.44 (-0.52--0.35)
95+ years	54 (44-61)	5.33 (4.29-6.01)	217 (168-246)	3.99 (3.08-4.52)	-1 (-1.09--0.91)
SDI region
High-middle SDI	5133 (4540-5789)	0.54 (0.48-0.61)	4537 (3707-5550)	0.23 (0.19-0.29)	-2.96 (-3.15--2.76)
High SDI	5653 (5347-5940)	0.49 (0.47-0.52)	4642 (4134-4991)	0.19 (0.18-0.21)	-3.22 (-3.32--3.12)
Low-middle SDI	1243 (792-1696)	0.23 (0.15-0.32)	2248 (1653-2862)	0.17 (0.13-0.22)	-0.93 (-0.98--0.87)
Low SDI	776 (450-1250)	0.41 (0.24-0.66)	1183 (627-1972)	0.28 (0.15-0.46)	-1.31 (-1.4--1.22)
Middle SDI	4645 (3823-5607)	0.46 (0.39-0.55)	5700 (4557-7031)	0.22 (0.18-0.28)	-2.34 (-2.39--2.28)
GBD region
Advanced Health System	7522 (7124-7833)	0.45 (0.42-0.47)	5208 (4647-5548)	0.16 (0.14-0.17)	-2.79 (-3.46--2.12)
Africa	1223 (786-1807)	0.5 (0.32-0.73)	1821 (1157-2685)	0.33 (0.2-0.48)	-1.5 (-2.76--0.22)
African Region	996 (611-1531)	0.53 (0.32-0.81)	1514 (885-2344)	0.35 (0.21-0.55)	-1.46 (-2.81--0.1)
America	1867 (1753-1967)	0.31 (0.29-0.32)	1734 (1580-1854)	0.13 (0.12-0.14)	-2.32 (-2.52--2.12)
Andean Latin America	52 (38-67)	0.26 (0.2-0.34)	117 (85-164)	0.2 (0.15-0.29)	0.65 (0.03-1.27)
Asia	9444 (7833-11196)	0.49 (0.41-0.58)	12126 (10055-14504)	0.25 (0.21-0.3)	-1.35 (-1.78--0.93)
Australasia	45 (39-51)	0.18 (0.16-0.21)	189 (162-218)	0.31 (0.27-0.36)	3.31 (2.61-4.02)
Basic Health System	8012 (6654-9577)	0.56 (0.47-0.67)	9711 (7807-12219)	0.27 (0.22-0.34)	-1.4 (-1.77--1.02)
Caribbean	11 (10-13)	0.05 (0.04-0.05)	11 (9-13)	0.02 (0.02-0.02)	-3.23 (-3.77--2.68)
Central Africa	143 (77-231)	0.62 (0.32-1.01)	264 (117-501)	0.48 (0.21-0.97)	-1 (-2.47-0.49)
Central Asia	90 (68-118)	0.2 (0.15-0.26)	94 (69-127)	0.13 (0.09-0.17)	-1.44 (-2.02--0.85)
Central Europe	615 (558-679)	0.41 (0.37-0.45)	207 (186-234)	0.09 (0.08-0.1)	-4.78 (-5.43--4.13)
Central Latin America	227 (215-239)	0.3 (0.28-0.32)	218 (190-244)	0.09 (0.08-0.1)	-3.37 (-4.03--2.7)
Central Sub-Saharan Africa	95 (45-161)	0.52 (0.23-0.92)	198 (82-400)	0.44 (0.17-1.01)	-0.68 (-2.19-0.85)
Commonwealth High Income	491 (466-511)	0.3 (0.29-0.31)	705 (630-754)	0.23 (0.2-0.24)	0.03 (-0.73-0.79)
Commonwealth Low Income	232 (128-350)	0.3 (0.16-0.44)	364 (193-567)	0.18 (0.09-0.28)	-1.33 (-2.55--0.1)
Commonwealth Middle Income	1246 (756-1783)	0.24 (0.15-0.34)	2353 (1675-3068)	0.17 (0.12-0.22)	-0.52 (-1.4-0.37)
East Asia	7231 (5888-8829)	0.88 (0.72-1.06)	8496 (6609-10890)	0.41 (0.32-0.52)	-1.3 (-1.61--0.98)
East Asia & Pacific - WB	8383 (7017-9984)	0.65 (0.55-0.77)	10023 (8137-12446)	0.31 (0.26-0.39)	-1.36 (-1.65--1.07)
Eastern Africa	245 (125-418)	0.4 (0.21-0.68)	357 (166-589)	0.26 (0.12-0.44)	-1.64 (-3.1--0.17)
Eastern Europe	459 (375-540)	0.17 (0.14-0.19)	178 (159-196)	0.05 (0.04-0.06)	-4.13 (-4.99--3.26)
Eastern Mediterranean Region	330 (232-464)	0.2 (0.14-0.29)	517 (410-689)	0.13 (0.1-0.17)	-1.29 (-2.3--0.28)
Eastern Sub-Saharan Africa	297 (155-507)	0.46 (0.24-0.78)	440 (204-753)	0.31 (0.14-0.53)	-1.6 (-3.11--0.07)
Europe	4915 (4621-5177)	0.46 (0.43-0.49)	2626 (2358-2851)	0.14 (0.13-0.16)	-3.24 (-3.94--2.54)
Europe & Central Asia - WB	4994 (4689-5254)	0.46 (0.43-0.48)	2705 (2434-2937)	0.15 (0.13-0.16)	-3.22 (-3.85--2.58)
European Region	5002 (4696-5262)	0.45 (0.43-0.48)	2711 (2439-2944)	0.14 (0.13-0.16)	-3.23 (-3.86--2.6)
High-income Asia Pacific	1071 (998-1149)	0.54 (0.5-0.57)	1270 (1095-1413)	0.22 (0.19-0.25)	-1.82 (-2.77--0.85)
High-income North America	1296 (1187-1384)	0.34 (0.31-0.37)	830 (735-900)	0.12 (0.1-0.13)	-3.15 (-3.75--2.54)
Latin America & Caribbean - WB	573 (546-604)	0.23 (0.22-0.24)	905 (827-990)	0.13 (0.12-0.14)	-1.02 (-1.47--0.57)
Limited Health System	1634 (985-2377)	0.24 (0.15-0.35)	2926 (1912-3999)	0.17 (0.11-0.23)	-0.68 (-1.64-0.29)
Middle East & North Africa - WB	240 (172-362)	0.21 (0.15-0.32)	380 (286-508)	0.12 (0.09-0.16)	-1.28 (-2.14--0.41)
Minimal Health System	283 (152-467)	0.57 (0.3-0.93)	465 (215-870)	0.45 (0.2-0.86)	-1 (-2.48-0.49)
North Africa and Middle East	284 (217-408)	0.18 (0.13-0.26)	453 (351-595)	0.11 (0.08-0.14)	-1.09 (-1.9--0.27)
North America	1296 (1187-1384)	0.34 (0.31-0.37)	830 (735-900)	0.12 (0.1-0.13)	-3.15 (-3.75--2.54)
Northern Africa	218 (151-332)	0.38 (0.26-0.6)	288 (208-401)	0.2 (0.15-0.28)	-1.75 (-2.54--0.94)
Oceania	0 (0-1)	0.03 (0.01-0.06)	2 (1-6)	0.05 (0.02-0.12)	2.45 (0.73-4.2)
Region of the Americas	1867 (1753-1967)	0.31 (0.29-0.32)	1734 (1580-1854)	0.13 (0.12-0.14)	-2.32 (-2.52--2.12)
South-East Asia Region	948 (544-1426)	0.16 (0.09-0.24)	1948 (1329-2662)	0.12 (0.08-0.16)	0.07 (-0.7-0.85)
South Asia	946 (523-1440)	0.2 (0.11-0.3)	1916 (1299-2644)	0.15 (0.1-0.2)	-0.11 (-0.97-0.76)
South Asia - WB	952 (528-1446)	0.19 (0.11-0.29)	1925 (1306-2657)	0.14 (0.1-0.2)	-0.11 (-0.97-0.76)
Southeast Asia	38 (26-53)	0.02 (0.01-0.02)	65 (43-93)	0.01 (0.01-0.02)	-0.82 (-1.54--0.1)
Southern Africa	198 (144-249)	0.52 (0.38-0.67)	353 (283-439)	0.43 (0.34-0.53)	-0.78 (-1.95-0.4)
Southern Latin America	129 (114-149)	0.29 (0.25-0.33)	146 (124-168)	0.16 (0.14-0.18)	-1.29 (-1.55--1.04)
Southern Sub-Saharan Africa	142 (107-179)	0.58 (0.43-0.74)	251 (216-288)	0.48 (0.41-0.56)	-0.38 (-1.25-0.51)
Sub-Saharan Africa - WB	1011 (617-1562)	0.54 (0.33-0.82)	1539 (892-2407)	0.37 (0.21-0.57)	-1.44 (-2.82--0.04)
Tropical Latin America	154 (143-166)	0.17 (0.15-0.18)	414 (380-446)	0.16 (0.15-0.18)	0.63 (0.1-1.17)
Western Africa	419 (251-668)	0.61 (0.36-0.97)	560 (309-900)	0.39 (0.22-0.62)	-1.8 (-3.18--0.4)
Western Europe	3807 (3560-4044)	0.62 (0.58-0.66)	2177 (1930-2390)	0.19 (0.17-0.2)	-3.18 (-4.13--2.22)
Western Pacific Region	8206 (6850-9813)	0.74 (0.62-0.88)	9698 (7819-12157)	0.35 (0.28-0.44)	-1.37 (-1.66--1.08)
Western Sub-Saharan Africa	476 (289-755)	0.63 (0.38-1)	643 (358-1019)	0.4 (0.22-0.62)	-1.81 (-3.19--0.41)
World Bank High Income	6928 (6559-7223)	0.52 (0.49-0.54)	4933 (4394-5259)	0.18 (0.16-0.19)	-2.82 (-3.56--2.07)
World Bank Low Income	523 (293-852)	0.41 (0.23-0.66)	822 (417-1444)	0.29 (0.14-0.51)	-1.24 (-2.54-0.09)
World Bank Lower Middle Income	2022 (1377-2699)	0.23 (0.15-0.3)	2994 (2131-3885)	0.14 (0.1-0.18)	-1.26 (-2.09--0.42)
World Bank Upper Middle Income	7979 (6647-9556)	0.55 (0.46-0.65)	9561 (7629-12067)	0.28 (0.23-0.35)	-1.22 (-1.5--0.94)
Country
Afghanistan	2 (1-4)	0.03 (0.01-0.08)	5 (3-10)	0.06 (0.03-0.12)	1.44 (0.05-2.84)
Albania	10 (5-16)	0.53 (0.29-0.91)	9 (5-17)	0.21 (0.11-0.39)	-1.32 (-1.85--0.78)
Algeria	2 (1-4)	0.02 (0.01-0.04)	10 (7-18)	0.04 (0.03-0.06)	4.22 (3.15-5.31)
American Samoa	0 (0-0)	0.02 (0.01-0.03)	0 (0-0)	0.03 (0.01-0.05)	3.03 (1.53-4.54)
Andorra	0 (0-0)	0.35 (0.17-0.66)	0 (0-0)	0.16 (0.09-0.26)	-1.53 (-2.14--0.93)
Angola	15 (8-24)	0.46 (0.23-0.75)	26 (14-42)	0.27 (0.15-0.46)	-2.17 (-3.81--0.51)
Antigua and Barbuda	0 (0-0)	0 (0-0)	0 (0-0)	0 (0-0)	-6.32 (-7.07--5.57)
Argentina	23 (20-27)	0.07 (0.06-0.09)	30 (25-35)	0.05 (0.04-0.06)	-1.14 (-1.45--0.83)
Armenia	3 (3-4)	0.12 (0.1-0.14)	1 (1-2)	0.03 (0.03-0.04)	-3.28 (-3.66--2.91)
Australia	41 (36-48)	0.21 (0.18-0.23)	166 (142-192)	0.32 (0.27-0.37)	3.09 (2.38-3.82)
Austria	22 (19-25)	0.17 (0.15-0.19)	15 (12-17)	0.07 (0.06-0.08)	-2.05 (-2.93--1.17)
Azerbaijan	1 (1-2)	0.03 (0.01-0.06)	3 (2-5)	0.03 (0.02-0.06)	0.89 (0.29-1.5)
Bahamas	0 (0-0)	0.05 (0.04-0.06)	0 (0-0)	0.03 (0.02-0.04)	-1.78 (-2.46--1.09)
Bahrain	0 (0-0)	0.09 (0.07-0.11)	1 (1-1)	0.15 (0.12-0.19)	3.11 (1.4-4.86)
Bangladesh	87 (42-144)	0.2 (0.1-0.33)	122 (67-201)	0.1 (0.05-0.16)	-1.34 (-2.4--0.27)
Barbados	0 (0-0)	0.01 (0.01-0.01)	0 (0-0)	0.01 (0-0.01)	-1.98 (-2.63--1.32)
Belarus	27 (17-41)	0.23 (0.15-0.34)	3 (2-5)	0.02 (0.02-0.03)	-8.6 (-9.31--7.87)
Belgium	442 (375-517)	2.72 (2.35-3.12)	94 (74-110)	0.33 (0.26-0.38)	-6.57 (-7.48--5.64)
Belize	0 (0-0)	0.19 (0.14-0.24)	0 (0-0)	0.12 (0.1-0.15)	-2.38 (-3.4--1.35)
Benin	15 (8-25)	0.83 (0.46-1.37)	18 (8-31)	0.41 (0.18-0.7)	-2.42 (-3.86--0.94)
Bermuda	0 (0-0)	0.14 (0.13-0.18)	0 (0-0)	0 (0-0)	-10.05 (-11.1--8.98)
Bhutan	0 (0-0)	0.13 (0.05-0.25)	1 (0-1)	0.11 (0.06-0.18)	0.72 (-0.32-1.77)
Bolivia (Plurinational State of)	7 (5-10)	0.25 (0.17-0.34)	15 (10-21)	0.18 (0.12-0.25)	-0.06 (-0.84-0.72)
Bosnia and Herzegovina	5 (3-9)	0.14 (0.08-0.24)	5 (3-8)	0.08 (0.05-0.12)	-0.98 (-1.54--0.42)
Botswana	5 (3-8)	1.07 (0.59-1.7)	8 (5-12)	0.63 (0.42-0.96)	-1.25 (-2.41--0.08)
Brazil	149 (138-161)	0.16 (0.15-0.18)	400 (366-432)	0.16 (0.15-0.17)	0.62 (0.09-1.16)
Brunei Darussalam	0 (0-0)	0.02 (0.01-0.03)	0 (0-0)	0.01 (0.01-0.02)	0.04 (-1.28-1.38)
Bulgaria	79 (58-105)	0.67 (0.5-0.89)	25 (17-36)	0.17 (0.11-0.24)	-4.47 (-5.27--3.66)
Burkina Faso	17 (9-33)	0.48 (0.24-0.88)	24 (11-45)	0.3 (0.14-0.58)	-1.72 (-3.09--0.33)
Burundi	12 (6-20)	0.58 (0.29-0.96)	15 (6-27)	0.37 (0.15-0.69)	-2.31 (-3.82--0.77)
Cabo Verde	2 (1-3)	0.77 (0.4-1.31)	1 (1-2)	0.3 (0.19-0.47)	-2.98 (-3.79--2.17)
Cambodia	0 (0-1)	0.01 (0.01-0.02)	1 (1-2)	0.01 (0.01-0.02)	0.94 (-0.24-2.13)
Cameroon	30 (18-44)	0.81 (0.48-1.19)	49 (25-78)	0.46 (0.24-0.74)	-1.98 (-3.4--0.53)
Canada	71 (60-82)	0.21 (0.18-0.25)	88 (73-104)	0.11 (0.09-0.13)	-0.99 (-1.67--0.3)
Central African Republic	7 (3-12)	0.69 (0.3-1.25)	11 (4-21)	0.57 (0.21-1.19)	-0.8 (-2.29-0.72)
Chad	20 (10-35)	0.77 (0.4-1.37)	27 (14-49)	0.57 (0.28-1.02)	-1.78 (-3.24--0.31)
Chile	104 (90-121)	1.1 (0.95-1.28)	115 (98-133)	0.44 (0.37-0.51)	-1.81 (-2.12--1.5)
China	7077 (5742-8670)	0.9 (0.73-1.08)	8213 (6298-10659)	0.41 (0.32-0.53)	-1.33 (-1.65--1.02)
Colombia	55 (50-61)	0.34 (0.3-0.37)	87 (71-105)	0.16 (0.13-0.19)	-2.06 (-2.76--1.36)
Comoros	1 (0-1)	0.49 (0.21-0.79)	1 (1-2)	0.3 (0.14-0.54)	-1.16 (-2.29--0.02)
Congo	5 (2-9)	0.55 (0.22-0.99)	8 (4-13)	0.37 (0.17-0.6)	-1.52 (-2.85--0.18)
Cook Islands	0 (0-0)	0.02 (0.01-0.03)	0 (0-0)	0.02 (0.01-0.04)	2.17 (1.34-3)
Costa Rica	1 (1-1)	0.04 (0.04-0.05)	2 (1-2)	0.03 (0.03-0.04)	-0.79 (-1.41--0.17)
Côte d'Ivoire	26 (15-41)	0.83 (0.48-1.27)	41 (20-67)	0.44 (0.21-0.74)	-1.84 (-3.46--0.2)
Croatia	10 (8-14)	0.18 (0.14-0.24)	6 (4-8)	0.06 (0.05-0.08)	-2.85 (-3.62--2.07)
Cuba	2 (2-2)	0.02 (0.02-0.02)	0 (0-0)	0 (0-0)	-7.98 (-9.03--6.92)
Cyprus	2 (1-4)	0.4 (0.24-0.65)	2 (1-3)	0.09 (0.06-0.13)	-4.19 (-4.53--3.85)
Czechia	164 (128-208)	1.15 (0.9-1.45)	40 (30-52)	0.17 (0.13-0.22)	-5.32 (-6.01--4.63)
Democratic People's Republic of Korea	53 (35-78)	0.34 (0.23-0.5)	96 (56-158)	0.3 (0.17-0.49)	0.27 (0.05-0.49)
Democratic Republic of the Congo	65 (29-119)	0.52 (0.22-0.96)	150 (53-334)	0.5 (0.17-1.26)	-0.2 (-1.7-1.32)
Denmark	25 (21-28)	0.28 (0.25-0.32)	13 (11-15)	0.1 (0.08-0.11)	-3.42 (-4.24--2.6)
Djibouti	0 (0-1)	0.38 (0.22-0.61)	1 (1-2)	0.27 (0.15-0.46)	-0.46 (-2.02-1.13)
Dominica	0 (0-0)	0.01 (0.01-0.01)	0 (0-0)	0.01 (0.01-0.01)	0.75 (0.53-0.97)
Dominican Republic	1 (0-1)	0.02 (0.01-0.03)	2 (1-3)	0.02 (0.01-0.03)	-0.12 (-0.93-0.69)
Ecuador	4 (4-5)	0.09 (0.08-0.1)	8 (7-11)	0.05 (0.04-0.07)	0.23 (-0.51-0.97)
Egypt	208 (143-315)	0.89 (0.61-1.43)	253 (180-350)	0.48 (0.34-0.67)	-2.03 (-3.1--0.95)
El Salvador	0 (0-0)	0.01 (0.01-0.01)	0 (0-0)	0 (0-0.01)	-1.14 (-1.63--0.65)
Equatorial Guinea	1 (0-2)	0.61 (0.26-1.09)	1 (1-2)	0.24 (0.13-0.43)	-4.21 (-5.82--2.57)
Eritrea	5 (2-9)	0.47 (0.23-0.88)	7 (4-14)	0.31 (0.15-0.6)	-1.29 (-2.83-0.28)
Estonia	0 (0-0)	0.01 (0.01-0.01)	0 (0-1)	0.01 (0.01-0.02)	2.57 (0.97-4.21)
Eswatini	7 (2-13)	3.03 (0.97-5.36)	8 (4-13)	1.51 (0.75-2.53)	-1.43 (-2.83--0.01)
Ethiopia	83 (37-156)	0.46 (0.2-0.86)	84 (38-158)	0.23 (0.1-0.42)	-2.66 (-4.17--1.14)
Fiji	0 (0-0)	0 (0-0.01)	0 (0-0)	0 (0-0.01)	-0.87 (-2.85-1.16)
Finland	26 (23-29)	0.35 (0.31-0.4)	24 (20-29)	0.16 (0.14-0.19)	-1.44 (-2.35--0.52)
France	736 (636-837)	0.84 (0.73-0.96)	438 (365-521)	0.25 (0.21-0.29)	-3.23 (-4.17--2.29)
Gabon	2 (1-3)	0.41 (0.21-0.66)	2 (1-4)	0.27 (0.15-0.47)	-1.54 (-2.51--0.56)
Gambia	3 (1-4)	0.87 (0.46-1.4)	5 (2-8)	0.54 (0.25-0.93)	-1.26 (-2.67-0.17)
Georgia	0 (0-1)	0.01 (0.01-0.01)	3 (3-4)	0.06 (0.04-0.07)	12.86 (10.36-15.41)
Germany	697 (601-805)	0.52 (0.45-0.6)	444 (363-519)	0.18 (0.15-0.21)	-2.35 (-3.38--1.31)
Ghana	22 (12-37)	0.45 (0.25-0.74)	53 (31-83)	0.39 (0.22-0.6)	0.11 (-1.22-1.46)
Greece	2 (1-2)	0.01 (0.01-0.01)	1 (1-1)	0 (0-0)	-1.73 (-2.7--0.75)
Greenland	0 (0-0)	0.08 (0.06-0.11)	0 (0-0)	0.03 (0.02-0.04)	-2.69 (-4.09--1.26)
Grenada	0 (0-0)	0.2 (0.16-0.24)	0 (0-0)	0.07 (0.06-0.08)	-4.24 (-5.1--3.38)
Guam	0 (0-0)	0.01 (0-0.01)	0 (0-0)	0 (0-0.01)	1.89 (0.93-2.86)
Guatemala	5 (4-6)	0.17 (0.15-0.19)	7 (6-8)	0.07 (0.05-0.08)	-3.25 (-4.44--2.05)
Guinea	22 (12-36)	0.75 (0.4-1.23)	26 (13-43)	0.53 (0.27-0.86)	-1.28 (-2.34--0.21)
Guinea-Bissau	4 (2-7)	1.15 (0.62-2.05)	4 (2-7)	0.62 (0.28-1.1)	-2.03 (-3.61--0.43)
Guyana	0 (0-0)	0.01 (0.01-0.01)	0 (0-0)	0.02 (0.02-0.03)	1.54 (0.17-2.91)
Haiti	1 (1-3)	0.05 (0.02-0.1)	2 (1-5)	0.04 (0.02-0.08)	-0.91 (-2.06-0.26)
Honduras	3 (2-5)	0.16 (0.1-0.25)	8 (5-11)	0.14 (0.09-0.2)	0.14 (-0.89-1.18)
Hungary	56 (43-71)	0.38 (0.29-0.48)	20 (15-27)	0.1 (0.07-0.13)	-3.86 (-4.59--3.13)
Iceland	0 (0-0)	0.06 (0.05-0.07)	0 (0-0)	0.02 (0.02-0.02)	-2.95 (-3.45--2.44)
India	761 (415-1189)	0.2 (0.11-0.31)	1644 (1102-2273)	0.16 (0.1-0.22)	0.12 (-0.69-0.94)
Indonesia	10 (7-14)	0.01 (0.01-0.02)	23 (14-37)	0.01 (0.01-0.02)	0.35 (-0.45-1.16)
Iran (Islamic Republic of)	5 (4-6)	0.02 (0.02-0.03)	40 (32-46)	0.06 (0.04-0.07)	6.2 (5.12-7.29)
Iraq	11 (7-15)	0.13 (0.08-0.18)	25 (16-37)	0.12 (0.07-0.17)	-0.52 (-1.51-0.48)
Ireland	5 (4-6)	0.12 (0.1-0.13)	3 (2-3)	0.03 (0.03-0.04)	-3.68 (-4.1--3.25)
Israel	3 (3-4)	0.07 (0.06-0.08)	2 (2-3)	0.02 (0.01-0.02)	-3.82 (-4.07--3.57)
Italy	891 (825-953)	0.95 (0.88-1.01)	348 (295-388)	0.17 (0.15-0.19)	-4.86 (-5.99--3.71)
Jamaica	4 (4-5)	0.24 (0.2-0.29)	3 (2-4)	0.1 (0.08-0.13)	-3.78 (-4.61--2.95)
Japan	817 (774-849)	0.48 (0.45-0.5)	878 (756-954)	0.17 (0.15-0.19)	-2.19 (-3.4--0.97)
Jordan	0 (0-1)	0.02 (0.01-0.04)	2 (1-3)	0.03 (0.02-0.06)	2.78 (1.45-4.14)
Kazakhstan	67 (48-95)	0.55 (0.38-0.77)	68 (44-100)	0.41 (0.26-0.6)	-1.05 (-1.5--0.59)
Kenya	23 (10-44)	0.33 (0.15-0.65)	66 (27-129)	0.35 (0.14-0.78)	0.53 (-0.99-2.08)
Kiribati	0 (0-0)	0.03 (0.01-0.07)	0 (0-0)	0.05 (0.02-0.13)	2.24 (0.4-4.11)
Kuwait	0 (0-0)	0.01 (0.01-0.01)	0 (0-0)	0.01 (0.01-0.01)	0.33 (-1.09-1.77)
Kyrgyzstan	1 (1-2)	0.04 (0.02-0.09)	2 (1-4)	0.05 (0.03-0.1)	1.35 (0.65-2.05)
Lao People's Democratic Republic	0 (0-1)	0.02 (0.01-0.03)	1 (0-1)	0.01 (0.01-0.03)	-0.81 (-1.92-0.3)
Latvia	1 (1-1)	0.03 (0.02-0.04)	1 (1-1)	0.02 (0.02-0.03)	0.49 (-0.79-1.79)
Lebanon	4 (2-5)	0.18 (0.12-0.26)	9 (7-12)	0.14 (0.1-0.19)	0.47 (0.12-0.82)
Lesotho	9 (3-16)	1.12 (0.37-2.03)	11 (4-19)	1.08 (0.39-1.89)	0.17 (-0.7-1.05)
Liberia	7 (4-13)	0.74 (0.39-1.26)	8 (3-17)	0.49 (0.2-0.95)	-2.39 (-3.72--1.03)
Libya	0 (0-1)	0.01 (0.01-0.03)	2 (1-4)	0.04 (0.02-0.08)	5.47 (4.53-6.42)
Lithuania	1 (0-1)	0.01 (0.01-0.02)	1 (1-1)	0.02 (0.01-0.02)	2.29 (0.87-3.74)
Luxembourg	1 (1-2)	0.25 (0.21-0.28)	1 (1-1)	0.08 (0.06-0.09)	-3.54 (-4.16--2.92)
Madagascar	27 (14-45)	0.63 (0.32-1.05)	43 (18-86)	0.52 (0.21-1.07)	-1.16 (-2.79-0.5)
Malawi	13 (6-23)	0.4 (0.19-0.7)	23 (10-43)	0.37 (0.16-0.67)	-0.7 (-2.19-0.81)
Malaysia	0 (0-0)	0 (0-0)	1 (1-1)	0 (0-0.01)	2.8 (1.9-3.7)
Maldives	0 (0-0)	0.21 (0.13-0.29)	0 (0-0)	0.07 (0.05-0.1)	-2.97 (-4.06--1.88)
Mali	36 (18-63)	1.09 (0.53-1.85)	60 (31-106)	0.81 (0.41-1.38)	-1.08 (-2.52-0.39)
Malta	1 (1-1)	0.21 (0.18-0.24)	1 (1-1)	0.06 (0.05-0.07)	-3.12 (-3.82--2.41)
Marshall Islands	0 (0-0)	0.02 (0.01-0.04)	0 (0-0)	0.03 (0.01-0.06)	1.68 (-0.5-3.9)
Mauritania	6 (4-10)	0.7 (0.41-1.08)	6 (4-11)	0.35 (0.2-0.57)	-2.28 (-3.48--1.08)
Mauritius	0 (0-0)	0.01 (0.01-0.01)	0 (0-0)	0.01 (0.01-0.01)	4.6 (3.39-5.82)
Mexico	156 (148-164)	0.41 (0.39-0.44)	101 (86-118)	0.08 (0.07-0.1)	-4.37 (-5.05--3.68)
Micronesia (Federated States of)	0 (0-0)	0.03 (0.01-0.07)	0 (0-0)	0.04 (0.02-0.09)	1.82 (0.1-3.56)
Monaco	0 (0-0)	0.17 (0.11-0.25)	0 (0-0)	0.1 (0.07-0.15)	-1.65 (-3.01--0.26)
Mongolia	2 (1-3)	0.19 (0.1-0.32)	4 (3-6)	0.19 (0.12-0.29)	0.62 (-0.33-1.59)
Montenegro	1 (0-1)	0.14 (0.08-0.24)	1 (1-2)	0.12 (0.07-0.21)	-0.26 (-0.87-0.35)
Morocco	2 (1-5)	0.02 (0.01-0.04)	11 (7-20)	0.04 (0.02-0.07)	4.42 (3.72-5.13)
Mozambique	17 (8-32)	0.34 (0.16-0.63)	31 (14-66)	0.32 (0.14-0.66)	-0.19 (-1.64-1.28)
Myanmar	5 (3-8)	0.03 (0.02-0.05)	9 (5-14)	0.02 (0.01-0.03)	-0.5 (-1.28-0.28)
Namibia	5 (3-8)	0.93 (0.55-1.42)	8 (5-11)	0.65 (0.4-0.93)	-1.09 (-2.25-0.08)
Nauru	0 (0-0)	0.01 (0.01-0.02)	0 (0-0)	0.04 (0.01-0.08)	2.92 (1.23-4.65)
Nepal	20 (9-33)	0.26 (0.12-0.43)	38 (21-61)	0.19 (0.1-0.3)	0.04 (-0.97-1.06)
Netherlands	80 (70-91)	0.38 (0.33-0.43)	37 (31-43)	0.09 (0.08-0.11)	-4.44 (-5.21--3.67)
New Zealand	3 (3-4)	0.08 (0.07-0.1)	23 (19-28)	0.25 (0.21-0.3)	5.07 (4.37-5.77)
Nicaragua	1 (1-1)	0.08 (0.06-0.09)	2 (2-3)	0.05 (0.04-0.06)	-0.66 (-1.63-0.32)
Niger	18 (8-32)	0.79 (0.36-1.43)	31 (13-58)	0.49 (0.2-0.88)	-1.44 (-3.24-0.4)
Nigeria	200 (117-317)	0.52 (0.3-0.82)	229 (123-370)	0.32 (0.18-0.51)	-2.35 (-3.73--0.95)
Niue	0 (0-0)	0.02 (0.01-0.04)	0 (0-0)	0.03 (0.01-0.06)	1.08 (0.87-1.28)
North Macedonia	3 (2-5)	0.2 (0.14-0.28)	3 (2-4)	0.09 (0.06-0.12)	-2.87 (-3.22--2.51)
Northern Mariana Islands	0 (0-0)	0.08 (0.05-0.13)	0 (0-0)	0.09 (0.02-0.16)	1.25 (-0.76-3.3)
Norway	8 (7-8)	0.1 (0.09-0.11)	8 (7-9)	0.07 (0.06-0.08)	-2.56 (-3.65--1.45)
Oman	0 (0-0)	0 (0-0.01)	0 (0-0)	0 (0-0.01)	0.79 (-0.6-2.2)
Pakistan	78 (42-121)	0.16 (0.08-0.24)	110 (71-162)	0.11 (0.07-0.17)	-1.53 (-2.7--0.34)
Palau	0 (0-0)	0.02 (0.01-0.03)	0 (0-0)	0.02 (0.01-0.04)	2.18 (1.07-3.31)
Palestine	1 (1-2)	0.14 (0.09-0.21)	2 (1-4)	0.13 (0.07-0.19)	-0.06 (-1.55-1.46)
Panama	0 (0-0)	0.02 (0.02-0.03)	1 (1-1)	0.02 (0.01-0.02)	-1.08 (-1.54--0.61)
Papua New Guinea	0 (0-1)	0.04 (0.01-0.08)	2 (1-6)	0.08 (0.02-0.18)	2.43 (0.54-4.36)
Paraguay	5 (4-6)	0.22 (0.18-0.28)	14 (10-18)	0.24 (0.17-0.31)	0.95 (0.34-1.56)
Peru	40 (29-53)	0.34 (0.25-0.47)	94 (65-137)	0.28 (0.2-0.41)	0.88 (0.32-1.45)
Philippines	5 (4-7)	0.03 (0.02-0.04)	6 (5-8)	0.01 (0.01-0.01)	-2.93 (-4.05--1.79)
Poland	153 (139-169)	0.35 (0.31-0.38)	44 (38-52)	0.06 (0.05-0.07)	-6.48 (-7.27--5.69)
Portugal	133 (116-155)	0.94 (0.82-1.08)	80 (68-94)	0.28 (0.24-0.32)	-2.94 (-3.83--2.04)
Puerto Rico	1 (1-1)	0.03 (0.03-0.03)	1 (1-1)	0.01 (0.01-0.01)	-4.32 (-5.31--3.31)
Qatar	0 (0-0)	0.07 (0.04-0.13)	0 (0-1)	0.06 (0.03-0.1)	-0.13 (-2.48-2.28)
Republic of Korea	253 (191-322)	0.92 (0.7-1.17)	391 (293-507)	0.41 (0.31-0.53)	-0.89 (-1.34--0.44)
Republic of Moldova	0 (0-0)	0 (0-0)	0 (0-0)	0 (0-0)	1.21 (-0.06-2.5)
Romania	96 (76-118)	0.36 (0.29-0.44)	34 (27-42)	0.09 (0.07-0.11)	-4.29 (-4.97--3.6)
Russian Federation	61 (57-64)	0.03 (0.03-0.04)	136 (122-149)	0.06 (0.05-0.06)	2.36 (0.85-3.89)
Rwanda	15 (8-24)	0.63 (0.35-0.98)	17 (8-28)	0.32 (0.15-0.55)	-2.94 (-4.43--1.43)
Saint Kitts and Nevis	0 (0-0)	0.05 (0.04-0.06)	0 (0-0)	0.03 (0.02-0.04)	-2.49 (-3.18--1.8)
Saint Lucia	0 (0-0)	0.12 (0.1-0.15)	0 (0-0)	0.01 (0.01-0.01)	-8.7 (-9.52--7.87)
Saint Vincent and the Grenadines	0 (0-0)	0.01 (0.01-0.01)	0 (0-0)	0 (0-0)	-3.15 (-5.25--1.02)
Samoa	0 (0-0)	0.02 (0.01-0.05)	0 (0-0)	0.02 (0.01-0.05)	1.92 (0.58-3.27)
San Marino	0 (0-0)	0.39 (0.28-0.53)	0 (0-0)	0.14 (0.09-0.22)	-1.73 (-2.83--0.61)
Sao Tome and Principe	1 (0-1)	1.34 (0.72-2.35)	1 (1-2)	1.09 (0.63-1.94)	-0.97 (-2.07-0.15)
Saudi Arabia	0 (0-1)	0.01 (0-0.01)	2 (1-3)	0.01 (0.01-0.01)	3.98 (2.62-5.36)
Senegal	22 (12-36)	0.79 (0.44-1.29)	29 (16-49)	0.44 (0.23-0.73)	-1.54 (-2.82--0.25)
Serbia	7 (5-10)	0.07 (0.05-0.1)	5 (4-7)	0.03 (0.02-0.04)	-2.41 (-3.05--1.78)
Seychelles	0 (0-0)	0.01 (0.01-0.02)	0 (0-0)	0.01 (0-0.01)	-1.35 (-1.64--1.06)
Sierra Leone	16 (8-27)	0.86 (0.46-1.44)	15 (7-27)	0.47 (0.2-0.84)	-2.33 (-3.54--1.11)
Singapore	1 (1-1)	0.04 (0.03-0.05)	1 (1-1)	0.01 (0.01-0.01)	-3.24 (-3.63--2.85)
Slovakia	15 (12-19)	0.26 (0.2-0.32)	8 (6-12)	0.08 (0.06-0.12)	-3.53 (-4.03--3.03)
Slovenia	7 (6-9)	0.3 (0.24-0.35)	4 (3-4)	0.07 (0.06-0.09)	-4.13 (-4.89--3.38)
Solomon Islands	0 (0-0)	0.01 (0.01-0.03)	0 (0-0)	0.03 (0.01-0.07)	2.84 (0.93-4.78)
Somalia	15 (6-32)	0.77 (0.28-1.62)	27 (9-64)	0.52 (0.17-1.21)	-1.38 (-3.2-0.47)
South Africa	108 (84-137)	0.56 (0.44-0.73)	201 (173-246)	0.48 (0.41-0.59)	-0.36 (-1.12-0.4)
South Sudan	13 (6-23)	0.57 (0.26-0.98)	14 (6-26)	0.45 (0.19-0.85)	-1.57 (-3.12-0.01)
Spain	298 (265-335)	0.53 (0.47-0.59)	212 (179-246)	0.17 (0.15-0.2)	-2.82 (-3.76--1.88)
Sri Lanka	4 (3-5)	0.04 (0.03-0.05)	3 (2-6)	0.01 (0.01-0.02)	-2.99 (-3.56--2.42)
Sudan	2 (1-4)	0.02 (0.01-0.05)	8 (4-13)	0.04 (0.02-0.07)	2.47 (1.26-3.7)
Suriname	0 (0-1)	0.16 (0.11-0.21)	0 (0-1)	0.07 (0.05-0.11)	-2.61 (-3.12--2.09)
Sweden	26 (23-30)	0.15 (0.13-0.17)	13 (11-16)	0.05 (0.04-0.06)	-2.73 (-3.84--1.6)
Switzerland	34 (30-39)	0.3 (0.27-0.34)	15 (13-17)	0.07 (0.06-0.08)	-4.2 (-5.07--3.32)
Syrian Arab Republic	1 (0-2)	0.02 (0.01-0.05)	5 (3-9)	0.05 (0.03-0.08)	4.89 (3.59-6.2)
Taiwan (Province of China)	101 (90-112)	0.64 (0.58-0.71)	186 (160-213)	0.44 (0.38-0.51)	-0.4 (-1-0.22)
Tajikistan	0 (0-1)	0.02 (0.01-0.04)	1 (1-2)	0.03 (0.01-0.05)	1.56 (0.27-2.87)
Thailand	7 (5-10)	0.02 (0.01-0.03)	10 (7-14)	0.01 (0.01-0.01)	-1.51 (-1.93--1.1)
Timor-Leste	0 (0-0)	0.01 (0.01-0.02)	0 (0-0)	0.01 (0.01-0.03)	1.2 (-0.06-2.48)
Togo	9 (5-15)	0.86 (0.46-1.41)	17 (7-30)	0.53 (0.23-0.96)	-1.03 (-2.58-0.54)
Tokelau	0 (0-0)	0.02 (0.01-0.03)	0 (0-0)	0.02 (0.01-0.05)	1.96 (1.56-2.36)
Tonga	0 (0-0)	0.02 (0.01-0.03)	0 (0-0)	0.03 (0.01-0.06)	2.96 (2.02-3.92)
Trinidad and Tobago	0 (0-0)	0.03 (0.02-0.03)	0 (0-0)	0.01 (0.01-0.01)	-2.59 (-3.19--1.98)
Tunisia	1 (0-2)	0.02 (0.01-0.04)	4 (3-8)	0.04 (0.02-0.06)	4.38 (3.78-4.99)
Turkey	45 (31-66)	0.13 (0.09-0.19)	64 (47-85)	0.07 (0.05-0.1)	-0.74 (-1.2--0.28)
Turkmenistan	1 (1-2)	0.06 (0.03-0.09)	1 (0-1)	0.02 (0.01-0.04)	-3.42 (-4.22--2.61)
Tuvalu	0 (0-0)	0.02 (0.01-0.05)	0 (0-0)	0.03 (0.01-0.07)	1.46 (0.42-2.51)
Uganda	29 (12-50)	0.52 (0.22-0.89)	41 (17-71)	0.33 (0.12-0.57)	-2.29 (-3.94--0.61)
Ukraine	369 (284-451)	0.5 (0.39-0.61)	36 (24-49)	0.04 (0.03-0.06)	-8.7 (-9.66--7.73)
United Arab Emirates	0 (0-0)	0.03 (0.01-0.07)	1 (1-2)	0.05 (0.03-0.09)	3.09 (0.94-5.29)
United Kingdom	371 (352-386)	0.37 (0.35-0.38)	423 (385-451)	0.27 (0.25-0.29)	-0.26 (-1.18-0.67)
United Republic of Tanzania	32 (17-53)	0.34 (0.17-0.56)	48 (21-81)	0.22 (0.09-0.37)	-1.82 (-3.14--0.47)
United States of America	1225 (1118-1316)	0.36 (0.32-0.38)	742 (653-807)	0.12 (0.1-0.13)	-3.32 (-3.92--2.72)
United States Virgin Islands	0 (0-0)	0.05 (0.04-0.07)	0 (0-0)	0.02 (0.02-0.03)	-2.15 (-2.72--1.57)
Uruguay	2 (2-2)	0.06 (0.05-0.06)	2 (2-2)	0.03 (0.03-0.04)	-2.03 (-2.63--1.43)
Uzbekistan	13 (9-19)	0.12 (0.08-0.17)	11 (8-14)	0.05 (0.03-0.06)	-3.64 (-4.65--2.62)
Vanuatu	0 (0-0)	0.01 (0-0.02)	0 (0-0)	0.01 (0-0.02)	0.63 (-1.23-2.53)
Venezuela (Bolivarian Republic of)	5 (5-6)	0.06 (0.05-0.07)	10 (7-13)	0.04 (0.03-0.05)	-1.43 (-2.14--0.71)
Viet Nam	5 (2-10)	0.01 (0.01-0.03)	10 (5-18)	0.01 (0.01-0.02)	0.12 (-0.54-0.79)
Yemen	1 (0-2)	0.02 (0.01-0.05)	6 (3-10)	0.05 (0.03-0.08)	3.34 (1.81-4.9)
Zambia	12 (7-18)	0.48 (0.27-0.74)	22 (11-35)	0.37 (0.19-0.57)	-1.39 (-3-0.25)
Zimbabwe	8 (6-11)	0.23 (0.17-0.31)	15 (11-21)	0.26 (0.18-0.35)	0.44 (-0.94-1.84)
