# Supplementary material for: Global, regional, and national disease burden of pneumoconiosis, chronic obstructive pulmonary disease, tracheal-bronchus-and-lung cancer, and asthma attributable to occupational risks, 1990–2021: a systematic analysis for the global burden of disease study 2021
Source: Front Public Health. 2025 Oct 8;13:1652216. doi: 10.3389/fpubh.2025.1652216 (PMC12540489; doi:10.3389/fpubh.2025.1652216)
Supplement: Supplementary file 2 [file Supplementary_file_2.zip › Table S14.xls]

## Sheet: Table S14
	Number of DALYs cases (95% UI) in 1990	The age-standardized DALYs rate/100000 (95% UI) in 1990	Number of DALYs cases (95% UI) in 2021	The age-standardized DALYs rate/100000 (95% UI) in 2021	EAPC (95% CI)
Global	461804 (405744-518729)	11.35 (10.05-12.72)	446894 (392414-512871)	5.22 (4.58-5.97)	-2.06 (-2.27--1.85)
Sex
Both	461804 (405744-518729)	11.35 (10.05-12.72)	446894 (392414-512871)	5.22 (4.58-5.97)	-2.63 (-2.68--2.57)
Female	31359 (20395-43731)	1.42 (0.93-1.98)	45810 (30111-64677)	1.01 (0.66-1.43)	-1.35 (-1.52--1.19)
Male	430445 (378658-484839)	23.34 (20.64-26.09)	401084 (345604-460157)	10.15 (8.79-11.6)	-2.79 (-2.85--2.74)
Age
15-19 years	2143 (1629-2716)	0.41 (0.31-0.52)	1120 (833-1478)	0.18 (0.13-0.24)	-2.73 (-2.85--2.61)
20-24 years	3402 (2632-4390)	0.69 (0.53-0.89)	2440 (1852-3351)	0.41 (0.31-0.56)	-1.81 (-1.85--1.76)
25-29 years	6152 (4994-7561)	1.39 (1.13-1.71)	4273 (3448-5480)	0.73 (0.59-0.93)	-2.47 (-2.64--2.29)
30-34 years	10935 (8917-13549)	2.84 (2.31-3.52)	7865 (6493-9526)	1.3 (1.07-1.58)	-3.17 (-3.53--2.81)
35-39 years	22796 (18176-28343)	6.47 (5.16-8.05)	12807 (10703-15136)	2.28 (1.91-2.7)	-3.77 (-4.13--3.42)
40-44 years	27449 (21906-33897)	9.58 (7.65-11.83)	18233 (15115-22024)	3.64 (3.02-4.4)	-2.97 (-3.23--2.7)
45-49 years	26680 (20863-34048)	11.49 (8.99-14.66)	26730 (21696-33082)	5.65 (4.58-6.99)	-1.98 (-2.24--1.71)
50-54 years	39197 (32013-47696)	18.44 (15.06-22.44)	39667 (32692-48751)	8.92 (7.35-10.96)	-2.4 (-2.57--2.22)
55-59 years	47373 (40203-55731)	25.58 (21.71-30.09)	45170 (38369-53946)	11.41 (9.7-13.63)	-2.72 (-2.81--2.62)
60-64 years	60306 (52847-68916)	37.55 (32.9-42.91)	45752 (38521-53628)	14.3 (12.04-16.76)	-3.04 (-3.14--2.94)
65-69 years	66312 (58719-74028)	53.65 (47.5-59.89)	54982 (47188-65385)	19.93 (17.11-23.7)	-3.44 (-3.57--3.31)
70-74 years	59986 (52902-67597)	70.85 (62.49-79.84)	60379 (52301-69852)	29.33 (25.41-33.94)	-3.2 (-3.35--3.06)
75-79 years	50278 (45159-55490)	81.68 (73.36-90.15)	52022 (45868-58865)	39.45 (34.78-44.63)	-2.52 (-2.65--2.39)
80-84 years	26107 (23460-28803)	73.8 (66.32-81.42)	40250 (35036-45723)	45.96 (40-52.21)	-1.62 (-1.76--1.49)
85-89 years	9838 (8721-10919)	65.1 (57.72-72.26)	24577 (21242-27664)	53.75 (46.46-60.5)	-0.67 (-0.83--0.51)
90-94 years	2372 (2083-2612)	55.36 (48.6-60.96)	8623 (7340-9627)	48.2 (41.03-53.81)	-0.35 (-0.42--0.27)
95+ years	479 (393-546)	47.07 (38.56-53.67)	2003 (1578-2297)	36.75 (28.96-42.14)	-0.87 (-0.96--0.78)
SDI region
High-middle SDI	135630 (118515-154626)	13.43 (11.75-15.28)	112688 (92591-138347)	5.87 (4.83-7.19)	-2.91 (-3.05--2.77)
High SDI	121452 (114554-127854)	10.84 (10.22-11.43)	85283 (76941-92930)	3.97 (3.62-4.35)	-3.46 (-3.54--3.37)
Low-middle SDI	34717 (23609-46193)	5.49 (3.68-7.37)	58460 (44616-73882)	4 (3.03-5.04)	-1.06 (-1.11--1.01)
Low SDI	19891 (11787-31810)	8.91 (5.23-14.2)	30104 (16789-49367)	5.95 (3.26-9.74)	-1.43 (-1.5--1.35)
Middle SDI	149778 (125005-180625)	12.98 (10.88-15.58)	160207 (132402-196222)	5.9 (4.9-7.17)	-2.53 (-2.57--2.48)
GBD region
Advanced Health System	160856 (152532-168221)	9.65 (9.16-10.1)	93518 (85738-101396)	3.16 (2.91-3.45)	-3.21 (-3.81--2.62)
Africa	31882 (21027-46606)	11.01 (7.16-16.14)	47471 (31274-69683)	7.07 (4.58-10.34)	-1.55 (-2.59--0.51)
African Region	24849 (15457-37895)	11.25 (7-17.14)	38159 (23067-58784)	7.48 (4.47-11.46)	-1.48 (-2.62--0.33)
America	42228 (39822-44805)	6.81 (6.42-7.21)	42017 (38365-46064)	3.19 (2.92-3.5)	-1.96 (-2.13--1.78)
Andean Latin America	1412 (1063-1786)	6.48 (4.87-8.18)	2707 (2019-3720)	4.55 (3.38-6.25)	0.03 (-0.49-0.56)
Asia	282543 (236188-334655)	12.98 (10.89-15.31)	310892 (260913-371898)	6.15 (5.18-7.34)	-1.72 (-2.01--1.43)
Australasia	885 (772-1013)	3.63 (3.19-4.15)	2938 (2548-3342)	5.05 (4.38-5.76)	2.47 (1.84-3.11)
Basic Health System	250130 (210137-296559)	15.44 (13-18.34)	268123 (217566-332131)	7.16 (5.82-8.81)	-1.67 (-1.93--1.41)
Caribbean	320 (277-371)	1.18 (1.03-1.36)	335 (271-417)	0.64 (0.52-0.8)	-2.36 (-2.78--1.94)
Central Africa	3640 (2002-5733)	13.14 (7.15-21.04)	6982 (3170-12565)	10.42 (4.69-19.64)	-0.91 (-2.15-0.34)
Central Asia	2542 (1960-3298)	5.15 (3.96-6.71)	2680 (2028-3525)	3.23 (2.44-4.23)	-1.61 (-2.08--1.14)
Central Europe	15434 (13967-17076)	10.07 (9.12-11.13)	5295 (4694-6079)	2.45 (2.17-2.83)	-4.44 (-5.03--3.85)
Central Latin America	6347 (5952-6837)	7.28 (6.84-7.78)	6832 (5939-7901)	2.72 (2.36-3.14)	-2.73 (-3.26--2.19)
Central Sub-Saharan Africa	2564 (1260-4252)	11.42 (5.48-19.35)	5360 (2334-10025)	9.65 (4.05-19.56)	-0.69 (-1.94-0.57)
Commonwealth High Income	9347 (8856-9826)	5.88 (5.57-6.22)	11591 (10500-12529)	3.98 (3.61-4.34)	-0.48 (-1.15-0.2)
Commonwealth Low Income	5981 (3461-8962)	6.77 (3.86-10.07)	9278 (5113-14180)	3.94 (2.16-5.97)	-1.34 (-2.37--0.31)
Commonwealth Middle Income	32496 (20768-45249)	5.28 (3.36-7.39)	57240 (41992-73690)	3.7 (2.69-4.75)	-0.71 (-1.39--0.02)
East Asia	226180 (186139-273273)	23.94 (19.8-28.98)	230959 (182398-292751)	10.83 (8.63-13.64)	-1.57 (-1.84--1.3)
East Asia & Pacific - WB	253489 (212587-300723)	17.55 (14.81-20.79)	258356 (209418-321371)	7.96 (6.49-9.85)	-1.7 (-1.93--1.46)
Eastern Africa	6443 (3458-11038)	9.09 (4.8-15.46)	9294 (4687-15177)	5.7 (2.78-9.29)	-1.74 (-2.98--0.49)
Eastern Europe	11418 (9282-13436)	4.01 (3.32-4.7)	4493 (3991-5002)	1.32 (1.17-1.47)	-4.08 (-4.91--3.25)
Eastern Mediterranean Region	10024 (7268-13880)	4.96 (3.57-6.88)	15683 (12428-20580)	3.14 (2.49-4.14)	-1.37 (-2.1--0.63)
Eastern Sub-Saharan Africa	7730 (4162-13253)	10.29 (5.5-17.51)	11452 (5623-19505)	6.69 (3.19-11.33)	-1.66 (-2.94--0.35)
Europe	104781 (99064-110698)	9.88 (9.35-10.41)	46334 (42384-50213)	2.82 (2.59-3.07)	-3.73 (-4.35--3.11)
Europe & Central Asia - WB	106986 (101123-112740)	9.83 (9.3-10.35)	48561 (44339-52679)	2.89 (2.64-3.15)	-3.68 (-4.24--3.12)
European Region	107178 (101325-112940)	9.79 (9.26-10.3)	48733 (44501-52875)	2.87 (2.63-3.14)	-3.69 (-4.25--3.12)
High-income Asia Pacific	24423 (22569-26226)	11.89 (10.99-12.76)	20412 (18014-22797)	4.07 (3.6-4.59)	-2.68 (-3.54--1.82)
High-income North America	25520 (23679-27341)	6.94 (6.44-7.43)	17291 (15372-19411)	2.54 (2.26-2.87)	-2.74 (-3.27--2.2)
Latin America & Caribbean - WB	16740 (15783-17862)	5.9 (5.57-6.27)	24753 (22702-27068)	3.5 (3.21-3.82)	-1.16 (-1.51--0.8)
Limited Health System	43362 (27766-61433)	5.51 (3.5-7.85)	72956 (49982-97988)	3.7 (2.53-4.96)	-0.86 (-1.63--0.09)
Middle East & North Africa - WB	7670 (5718-10903)	5.35 (3.87-7.9)	11832 (9077-15602)	3.1 (2.38-4.06)	-1.38 (-1.97--0.78)
Minimal Health System	7119 (3894-11704)	12.08 (6.59-19.79)	12145 (5809-21962)	9.68 (4.57-17.95)	-0.93 (-2.18-0.34)
North Africa and Middle East	9418 (7455-12672)	4.75 (3.73-6.6)	14311 (11395-18301)	2.85 (2.28-3.6)	-1.22 (-1.76--0.67)
North America	25520 (23679-27342)	6.94 (6.44-7.43)	17290 (15371-19410)	2.54 (2.26-2.87)	-2.74 (-3.27--2.21)
Northern Africa	6745 (4843-9921)	9.54 (6.7-14.4)	8667 (6312-11996)	5.13 (3.74-7.08)	-1.83 (-2.39--1.27)
Oceania	22 (13-37)	0.79 (0.47-1.36)	84 (47-156)	1.42 (0.79-2.65)	2.12 (0.85-3.4)
Region of the Americas	42228 (39822-44805)	6.81 (6.42-7.21)	42017 (38365-46064)	3.19 (2.92-3.5)	-1.96 (-2.13--1.78)
South-East Asia Region	26964 (16754-38603)	3.79 (2.34-5.46)	49674 (34809-66303)	2.75 (1.94-3.67)	-0.24 (-0.81-0.34)
South Asia	25501 (14832-37444)	4.46 (2.61-6.61)	46634 (32230-62793)	3.19 (2.2-4.31)	-0.4 (-1.07-0.26)
South Asia - WB	25701 (15000-37646)	4.35 (2.56-6.44)	46968 (32535-63170)	3.13 (2.17-4.23)	-0.4 (-1.06-0.26)
Southeast Asia	2072 (1569-2663)	0.71 (0.54-0.92)	3994 (3056-5250)	0.59 (0.45-0.77)	0.01 (-0.39-0.42)
Southern Africa	5109 (3802-6310)	11.48 (8.47-14.22)	9139 (7363-11414)	9.41 (7.58-11.64)	-0.76 (-1.74-0.22)
Southern Latin America	3075 (2738-3482)	6.62 (5.9-7.48)	3027 (2638-3421)	3.44 (3-3.89)	-1.69 (-1.9--1.47)
Southern Sub-Saharan Africa	3623 (2788-4438)	12.91 (9.88-15.92)	6356 (5504-7300)	10.79 (9.33-12.4)	-0.39 (-1.12-0.35)
Sub-Saharan Africa - WB	25272 (15706-38842)	11.46 (7.08-17.57)	38910 (23297-60738)	7.78 (4.62-12.07)	-1.46 (-2.63--0.27)
Tropical Latin America	5599 (5165-6020)	5.25 (4.83-5.67)	11864 (11023-12829)	4.58 (4.25-4.96)	-0.05 (-0.48-0.38)
Western Africa	9945 (6074-15951)	12.77 (7.74-20.44)	13389 (7400-21689)	7.83 (4.35-12.58)	-1.87 (-3.06--0.67)
Western Europe	76438 (71991-81161)	12.86 (12.12-13.69)	34387 (31036-37336)	3.36 (3.07-3.67)	-3.84 (-4.69--2.99)
Western Pacific Region	247131 (206584-294047)	19.97 (16.78-23.73)	248179 (197762-311107)	8.97 (7.17-11.19)	-1.7 (-1.95--1.44)
Western Sub-Saharan Africa	11281 (6968-18057)	13.11 (8.03-20.87)	15483 (8649-24757)	8.07 (4.52-12.79)	-1.86 (-3.05--0.65)
World Bank High Income	145503 (138262-151820)	11.07 (10.52-11.55)	86216 (78547-93596)	3.46 (3.18-3.77)	-3.27 (-3.92--2.62)
World Bank Low Income	13958 (8171-22318)	9.34 (5.44-15.02)	22140 (11922-37797)	6.55 (3.45-11.14)	-1.23 (-2.32--0.12)
World Bank Lower Middle Income	54071 (38021-71123)	5.16 (3.63-6.79)	77436 (59112-98090)	3.08 (2.33-3.9)	-1.37 (-2.01--0.73)
World Bank Upper Middle Income	247936 (207829-294227)	15.31 (12.88-18.16)	260949 (210140-325317)	7.52 (6.09-9.33)	-1.5 (-1.72--1.28)
Country
Afghanistan	61 (32-129)	0.89 (0.46-1.97)	197 (118-349)	1.49 (0.85-2.7)	1.19 (0.19-2.2)
Albania	231 (141-377)	11.55 (6.86-19)	208 (119-355)	4.66 (2.69-7.95)	-1.52 (-2--1.03)
Algeria	88 (60-155)	0.62 (0.42-1.09)	346 (252-538)	0.97 (0.71-1.45)	2.49 (1.95-3.04)
American Samoa	0 (0-0)	0.57 (0.38-0.81)	0 (0-0)	0.77 (0.48-1.14)	2.16 (1.29-3.03)
Andorra	4 (2-7)	6.51 (3.35-11.8)	5 (3-7)	3.01 (1.8-4.53)	-1.75 (-2.29--1.21)
Angola	424 (232-673)	10.6 (5.7-16.74)	708 (396-1133)	5.93 (3.27-9.72)	-2.29 (-3.63--0.93)
Antigua and Barbuda	0 (0-0)	0.26 (0.17-0.36)	0 (0-0)	0.17 (0.11-0.25)	-1.09 (-1.26--0.91)
Argentina	591 (506-688)	1.83 (1.57-2.13)	694 (595-800)	1.24 (1.06-1.42)	-1.23 (-1.46--1)
Armenia	92 (77-109)	3.11 (2.63-3.7)	45 (38-54)	1.09 (0.92-1.31)	-3.09 (-3.4--2.78)
Australia	814 (705-936)	4.01 (3.5-4.59)	2557 (2206-2931)	5.2 (4.48-5.98)	2.27 (1.62-2.92)
Austria	516 (447-584)	4.38 (3.81-4.97)	410 (341-493)	2.29 (1.88-2.77)	-1.29 (-2.03--0.54)
Azerbaijan	49 (32-79)	0.94 (0.6-1.53)	101 (61-176)	0.99 (0.61-1.67)	0.42 (-0.01-0.85)
Bahamas	2 (2-3)	1.4 (1.21-1.65)	4 (3-4)	0.89 (0.69-1.09)	-1.66 (-2.16--1.16)
Bahrain	5 (4-7)	2.18 (1.82-2.66)	34 (28-42)	3.33 (2.65-4.06)	2.69 (1.74-3.66)
Bangladesh	2359 (1284-3745)	4.88 (2.56-7.8)	3055 (1800-4693)	2.2 (1.3-3.4)	-1.49 (-2.34--0.64)
Barbados	1 (1-1)	0.36 (0.28-0.45)	1 (1-2)	0.26 (0.2-0.34)	-1.02 (-1.41--0.63)
Belarus	545 (385-773)	4.41 (3.11-6.27)	119 (92-155)	0.79 (0.61-1.03)	-6.25 (-6.83--5.66)
Belgium	8901 (7649-10255)	56.24 (49.07-64.43)	1466 (1215-1687)	5.88 (4.97-6.72)	-7.23 (-8.04--6.41)
Belize	5 (4-6)	4.54 (3.41-5.48)	10 (9-13)	3.02 (2.54-3.69)	-2.05 (-2.85--1.25)
Benin	334 (192-552)	17.07 (9.7-28.18)	429 (198-743)	8.42 (3.81-14.41)	-2.33 (-3.62--1.02)
Bermuda	2 (2-2)	3.14 (2.72-3.81)	0 (0-0)	0.27 (0.2-0.36)	-7.51 (-8.11--6.9)
Bhutan	8 (4-14)	3 (1.43-5.64)	13 (8-21)	2.21 (1.35-3.47)	0.05 (-0.74-0.83)
Bolivia (Plurinational State of)	205 (146-276)	6.06 (4.28-8.19)	368 (268-503)	4 (2.91-5.43)	-0.47 (-1.11-0.18)
Bosnia and Herzegovina	137 (85-223)	3.38 (2.11-5.46)	126 (87-181)	2.03 (1.41-2.9)	-0.93 (-1.47--0.39)
Botswana	131 (72-205)	23.3 (12.84-36.12)	199 (131-298)	13.54 (9.06-20.5)	-1.36 (-2.33--0.38)
Brazil	5440 (5014-5851)	5.22 (4.79-5.63)	11439 (10620-12393)	4.53 (4.2-4.91)	-0.08 (-0.51-0.36)
Brunei Darussalam	1 (1-1)	0.76 (0.54-1.08)	2 (2-3)	0.64 (0.46-0.89)	0.19 (-0.5-0.88)
Bulgaria	1985 (1531-2649)	15.58 (12.01-20.7)	557 (395-778)	4.02 (2.87-5.58)	-4.6 (-5.37--3.82)
Burkina Faso	415 (208-782)	9.89 (4.97-18.46)	560 (261-1074)	6.17 (2.92-11.95)	-1.75 (-2.94--0.54)
Burundi	310 (157-501)	13.13 (6.58-21.33)	380 (172-692)	7.85 (3.38-14.36)	-2.34 (-3.64--1.02)
Cabo Verde	37 (19-62)	16.18 (8.81-27.35)	28 (18-44)	6.29 (4.05-9.92)	-2.83 (-3.64--2.01)
Cambodia	24 (16-33)	0.48 (0.33-0.64)	59 (41-84)	0.46 (0.32-0.67)	0.6 (-0.17-1.37)
Cameroon	730 (451-1105)	16.74 (10.26-24.99)	1259 (662-2050)	9.83 (5.18-15.75)	-1.87 (-3.07--0.65)
Canada	1495 (1280-1715)	4.5 (3.86-5.15)	1735 (1468-2021)	2.28 (1.93-2.69)	-1.14 (-1.75--0.53)
Central African Republic	195 (93-343)	16.26 (7.58-29)	317 (120-597)	13.32 (5.19-26.38)	-0.77 (-1.98-0.46)
Chad	443 (228-800)	15.82 (8.22-28.25)	668 (337-1198)	11.76 (5.92-21.16)	-1.61 (-2.91--0.3)
Chile	2423 (2124-2822)	24.12 (21.11-28.1)	2279 (1969-2606)	8.84 (7.64-10.14)	-2.29 (-2.56--2.01)
China	221261 (181104-268049)	24.31 (20.02-29.52)	223608 (173905-286451)	10.86 (8.47-13.81)	-1.6 (-1.87--1.33)
Colombia	1576 (1426-1741)	8.38 (7.54-9.22)	2222 (1869-2614)	4.05 (3.41-4.75)	-1.89 (-2.42--1.36)
Comoros	21 (9-34)	10.6 (4.73-17.19)	30 (15-54)	6.19 (3.05-11.2)	-1.37 (-2.31--0.42)
Congo	134 (62-232)	12.4 (5.41-21.69)	217 (104-340)	7.9 (3.7-12.38)	-1.64 (-2.72--0.55)
Cook Islands	0 (0-0)	0.54 (0.36-0.77)	0 (0-0)	0.61 (0.39-0.93)	1.88 (1.46-2.3)
Costa Rica	35 (28-44)	1.85 (1.49-2.28)	81 (65-103)	1.48 (1.18-1.88)	-0.17 (-0.59-0.25)
Côte d'Ivoire	697 (417-1107)	17.63 (10.17-27.76)	1063 (517-1791)	9.37 (4.6-15.28)	-1.9 (-3.25--0.54)
Croatia	264 (213-337)	4.33 (3.5-5.48)	154 (121-190)	1.76 (1.38-2.17)	-2.62 (-3.34--1.9)
Cuba	71 (61-84)	0.67 (0.57-0.79)	33 (22-47)	0.19 (0.13-0.27)	-3.93 (-4.39--3.46)
Cyprus	44 (28-69)	6.33 (4.03-9.79)	39 (28-52)	1.84 (1.36-2.42)	-3.55 (-3.88--3.22)
Czechia	3725 (2890-4709)	26.65 (20.73-33.66)	876 (665-1129)	4.1 (3.09-5.29)	-5.39 (-6.04--4.74)
Democratic People's Republic of Korea	1859 (1280-2644)	10.52 (7.35-14.87)	3083 (1834-4875)	9.2 (5.47-14.38)	0.14 (-0.03-0.32)
Democratic Republic of the Congo	1730 (803-3054)	11.27 (5.08-20.61)	4028 (1546-8112)	10.92 (3.94-24.28)	-0.16 (-1.4-1.1)
Denmark	479 (420-547)	5.82 (5.11-6.61)	228 (199-260)	1.84 (1.61-2.08)	-3.59 (-4.32--2.84)
Djibouti	11 (7-18)	8.24 (4.89-13.17)	37 (20-66)	5.87 (3.29-10.07)	-0.53 (-1.76-0.71)
Dominica	0 (0-0)	0.34 (0.25-0.45)	0 (0-0)	0.34 (0.27-0.43)	0.48 (0.32-0.64)
Dominican Republic	24 (18-31)	0.57 (0.44-0.75)	67 (51-93)	0.65 (0.49-0.9)	0.07 (-0.49-0.63)
Ecuador	122 (108-136)	2.19 (1.95-2.44)	237 (190-290)	1.43 (1.15-1.75)	0.11 (-0.5-0.72)
Egypt	6361 (4500-9458)	20.78 (14.48-31.63)	7623 (5467-10560)	11.07 (8.03-15.24)	-2.16 (-2.87--1.44)
El Salvador	32 (22-46)	0.99 (0.7-1.41)	53 (37-76)	0.84 (0.59-1.19)	0.23 (-0.19-0.65)
Equatorial Guinea	29 (14-49)	14.35 (6.64-24.78)	27 (15-47)	5.12 (2.91-8.95)	-4.47 (-5.85--3.06)
Eritrea	148 (76-270)	11.57 (5.96-21.58)	206 (112-383)	6.97 (3.67-13.27)	-1.57 (-2.8--0.33)
Estonia	11 (8-14)	0.54 (0.41-0.71)	15 (12-20)	0.62 (0.48-0.81)	1.14 (0.06-2.23)
Eswatini	186 (63-331)	64.64 (21.41-116.17)	212 (107-350)	35.4 (17.69-58.1)	-1.16 (-2.33-0.03)
Ethiopia	2267 (1055-4208)	10.96 (4.99-20.26)	2024 (991-3821)	4.72 (2.25-8.84)	-3.14 (-4.44--1.82)
Fiji	1 (1-2)	0.35 (0.23-0.5)	3 (2-4)	0.37 (0.24-0.52)	1.03 (0.33-1.75)
Finland	569 (500-642)	7.98 (7-9.03)	454 (389-522)	3.47 (3-3.94)	-1.9 (-2.72--1.07)
France	14879 (12923-17041)	17.88 (15.57-20.55)	6750 (5756-7868)	4.36 (3.76-5.05)	-4.01 (-4.82--3.18)
Gabon	52 (28-84)	9.18 (4.92-14.76)	63 (37-108)	5.96 (3.47-10.28)	-1.48 (-2.28--0.68)
Gambia	66 (36-110)	18.8 (10.17-30.56)	113 (57-193)	11.46 (5.6-19.44)	-1.43 (-2.67--0.18)
Georgia	32 (24-43)	0.53 (0.4-0.71)	95 (73-121)	1.65 (1.27-2.11)	6.55 (5.54-7.57)
Germany	14154 (12208-16134)	11 (9.51-12.55)	7094 (6035-8131)	3.3 (2.84-3.78)	-3.13 (-4.06--2.19)
Ghana	559 (302-913)	9.18 (4.97-14.97)	1312 (781-2087)	7.91 (4.66-12.36)	0.13 (-0.96-1.23)
Greece	63 (49-81)	0.42 (0.33-0.54)	67 (47-90)	0.32 (0.22-0.42)	-0.26 (-1.02-0.51)
Greenland	1 (0-1)	1.85 (1.47-2.37)	1 (0-1)	1.03 (0.75-1.37)	-0.92 (-1.63--0.19)
Grenada	4 (3-4)	4.97 (4.25-5.83)	2 (2-2)	1.82 (1.52-2.14)	-3.42 (-4.16--2.68)
Guam	0 (0-0)	0.4 (0.28-0.55)	1 (1-1)	0.41 (0.27-0.58)	1.67 (1.24-2.1)
Guatemala	163 (143-186)	4.35 (3.83-4.92)	249 (206-302)	2.17 (1.8-2.64)	-2.34 (-3.24--1.44)
Guinea	493 (259-816)	15.2 (8.05-25.37)	617 (322-1012)	11.04 (5.73-18.1)	-1.16 (-2.1--0.2)
Guinea-Bissau	102 (57-181)	25.57 (14.21-45.42)	102 (48-182)	13.56 (6.29-24.32)	-1.9 (-3.24--0.55)
Guyana	2 (1-2)	0.38 (0.31-0.48)	5 (4-6)	0.67 (0.52-0.84)	1.26 (0.32-2.21)
Haiti	52 (24-87)	1.44 (0.71-2.44)	81 (40-147)	1.01 (0.51-1.81)	-0.97 (-1.71--0.22)
Honduras	103 (73-142)	4.57 (3.2-6.45)	237 (174-315)	3.64 (2.65-4.83)	-0.14 (-0.97-0.7)
Hungary	1390 (1070-1757)	9.44 (7.27-11.96)	482 (375-612)	2.53 (1.97-3.25)	-3.96 (-4.63--3.28)
Iceland	4 (4-5)	1.49 (1.29-1.72)	4 (3-5)	0.76 (0.6-0.95)	-1.82 (-2.21--1.42)
India	20599 (11769-30820)	4.52 (2.63-6.83)	39512 (27158-53894)	3.35 (2.31-4.55)	-0.22 (-0.83-0.4)
Indonesia	934 (668-1274)	0.77 (0.57-1.03)	2036 (1523-2817)	0.79 (0.59-1.07)	0.66 (0.27-1.04)
Iran (Islamic Republic of)	276 (213-360)	0.86 (0.68-1.07)	1251 (1048-1439)	1.55 (1.3-1.78)	3.8 (3.23-4.37)
Iraq	370 (251-497)	3.63 (2.46-4.84)	838 (558-1213)	2.97 (2.01-4.22)	-0.68 (-1.35--0.02)
Ireland	110 (94-126)	2.6 (2.26-2.98)	72 (60-86)	0.92 (0.76-1.11)	-2.99 (-3.36--2.63)
Israel	82 (71-96)	1.66 (1.43-1.94)	85 (67-107)	0.7 (0.55-0.9)	-2.35 (-2.51--2.18)
Italy	17534 (16276-18727)	18.93 (17.59-20.23)	4864 (4240-5354)	2.84 (2.52-3.13)	-5.75 (-6.77--4.71)
Jamaica	96 (80-114)	5.28 (4.42-6.29)	72 (55-95)	2.31 (1.76-3.07)	-3.62 (-4.42--2.81)
Japan	17833 (16957-18557)	10.27 (9.75-10.68)	13120 (11636-14253)	3.14 (2.81-3.42)	-3.1 (-4.18--2.01)
Jordan	9 (5-19)	0.5 (0.31-1.08)	68 (48-114)	0.79 (0.55-1.32)	2.27 (1.43-3.12)
Kazakhstan	1860 (1327-2585)	13.84 (9.89-19.39)	1806 (1221-2607)	9.87 (6.66-14.24)	-1.34 (-1.73--0.95)
Kenya	560 (276-994)	6.89 (3.27-12.77)	1674 (757-2999)	7.35 (3.17-14.27)	0.63 (-0.67-1.96)
Kiribati	0 (0-0)	0.81 (0.49-1.48)	1 (1-1)	1.6 (1-2.69)	2.29 (1.04-3.54)
Kuwait	6 (5-9)	0.58 (0.46-0.74)	18 (13-26)	0.4 (0.3-0.55)	-0.08 (-0.48-0.33)
Kyrgyzstan	41 (26-67)	1.3 (0.84-2.19)	74 (51-124)	1.45 (0.99-2.53)	0.96 (0.42-1.5)
Lao People's Democratic Republic	14 (9-20)	0.62 (0.4-0.89)	25 (17-38)	0.5 (0.33-0.76)	-0.48 (-1.24-0.29)
Latvia	40 (32-50)	1.12 (0.89-1.4)	31 (24-39)	0.86 (0.67-1.11)	-0.03 (-1.09-1.04)
Lebanon	108 (71-151)	4.66 (3.08-6.58)	197 (151-250)	3.18 (2.42-4.03)	-0.35 (-0.58--0.13)
Lesotho	199 (72-356)	23.73 (8.43-42.52)	291 (116-528)	25.67 (10.07-46.41)	0.67 (-0.06-1.42)
Liberia	168 (87-289)	14.96 (7.88-25.59)	213 (87-419)	10.07 (4-19.97)	-2.15 (-3.32--0.97)
Libya	14 (9-23)	0.58 (0.39-0.99)	74 (47-133)	1.21 (0.76-2.2)	3.64 (3.11-4.19)
Lithuania	26 (20-33)	0.58 (0.44-0.75)	32 (26-41)	0.62 (0.49-0.78)	0.59 (-0.42-1.61)
Luxembourg	31 (27-35)	5.57 (4.87-6.38)	22 (18-26)	2.09 (1.77-2.52)	-2.96 (-3.49--2.42)
Madagascar	666 (362-1087)	13.21 (7.03-21.68)	1153 (508-2351)	10.51 (4.49-20.92)	-1.06 (-2.38-0.28)
Malawi	325 (156-583)	8.61 (4.18-15.24)	616 (284-1167)	8.12 (3.68-14.83)	-0.62 (-1.92-0.69)
Malaysia	33 (23-46)	0.3 (0.21-0.41)	96 (69-128)	0.32 (0.23-0.42)	1.2 (0.71-1.7)
Maldives	5 (3-7)	5.14 (3.27-6.99)	6 (4-9)	1.58 (1.14-2.24)	-3.3 (-4.07--2.54)
Mali	906 (460-1611)	23.07 (11.48-40.48)	1496 (773-2685)	16.99 (8.9-30.17)	-1.13 (-2.34-0.1)
Malta	21 (18-24)	4.89 (4.26-5.61)	16 (13-19)	1.81 (1.48-2.25)	-2.16 (-2.76--1.56)
Marshall Islands	0 (0-0)	0.67 (0.45-1)	0 (0-0)	1.03 (0.65-1.51)	2 (0.53-3.49)
Mauritania	146 (90-235)	14.63 (8.87-23.36)	144 (84-228)	6.84 (3.95-11.02)	-2.5 (-3.56--1.44)
Mauritius	3 (2-4)	0.35 (0.26-0.47)	8 (7-10)	0.46 (0.38-0.57)	2.44 (1.77-3.11)
Mexico	4155 (3890-4433)	9.51 (8.91-10.12)	3419 (2898-4058)	2.67 (2.27-3.16)	-3.55 (-4.1--2.99)
Micronesia (Federated States of)	0 (0-1)	0.73 (0.45-1.22)	1 (0-1)	1.09 (0.67-1.71)	1.73 (0.59-2.89)
Monaco	3 (2-4)	3.77 (2.68-5.11)	2 (2-3)	2.36 (1.78-3.08)	-1.52 (-2.72--0.31)
Mongolia	53 (31-83)	4.75 (2.74-7.63)	125 (84-174)	4.86 (3.24-6.88)	0.81 (0.1-1.53)
Montenegro	21 (13-32)	3.37 (2.02-5.22)	26 (17-41)	2.69 (1.78-4.23)	-0.48 (-1.1-0.13)
Morocco	102 (65-188)	0.6 (0.38-1.15)	353 (245-558)	1.02 (0.72-1.64)	2.71 (2.31-3.11)
Mozambique	439 (207-810)	7.4 (3.54-13.7)	868 (412-1818)	7.38 (3.43-15.48)	0.08 (-1.16-1.34)
Myanmar	204 (133-294)	0.84 (0.55-1.23)	310 (202-454)	0.64 (0.42-0.92)	-0.57 (-1.06--0.07)
Namibia	129 (77-192)	20.08 (12.05-29.93)	197 (122-285)	14.15 (8.99-20.3)	-1.12 (-2.09--0.13)
Nauru	0 (0-0)	0.56 (0.4-0.77)	0 (0-0)	0.98 (0.6-1.68)	1.83 (0.63-3.04)
Nepal	562 (295-869)	5.99 (3.08-9.49)	1049 (640-1552)	4.46 (2.71-6.57)	0.06 (-0.72-0.84)
Netherlands	1565 (1369-1779)	7.57 (6.65-8.63)	677 (580-779)	1.87 (1.61-2.16)	-4.33 (-5.02--3.64)
New Zealand	72 (62-84)	1.75 (1.51-2.04)	381 (326-448)	4.22 (3.62-4.95)	4.07 (3.45-4.69)
Nicaragua	42 (34-50)	2.44 (2.01-2.91)	92 (73-112)	1.76 (1.41-2.15)	-0.26 (-1.06-0.53)
Niger	440 (203-809)	16.44 (7.66-30.49)	733 (301-1444)	9.41 (3.94-17.95)	-1.63 (-3.17--0.08)
Nigeria	4621 (2728-7420)	10.72 (6.32-17.06)	5225 (2735-8494)	6.1 (3.29-9.86)	-2.55 (-3.76--1.32)
Niue	0 (0-0)	0.58 (0.39-0.86)	0 (0-0)	0.77 (0.5-1.18)	1.48 (1.2-1.76)
North Macedonia	89 (65-120)	4.79 (3.47-6.44)	72 (52-101)	2.2 (1.58-3.01)	-2.53 (-2.9--2.17)
Northern Mariana Islands	0 (0-0)	1.63 (1.19-2.18)	1 (0-1)	1.66 (0.74-2.72)	0.93 (-0.33-2.2)
Norway	157 (144-171)	2.19 (2-2.41)	156 (139-174)	1.52 (1.34-1.71)	-2.56 (-3.51--1.6)
Oman	5 (3-7)	0.38 (0.25-0.55)	15 (10-23)	0.36 (0.24-0.54)	0.54 (0.1-0.98)
Pakistan	1974 (1191-2892)	3.49 (2.07-5.2)	3004 (2034-4215)	2.49 (1.66-3.53)	-1.44 (-2.39--0.48)
Palau	0 (0-0)	0.55 (0.39-0.76)	0 (0-0)	0.81 (0.54-1.15)	2.18 (1.63-2.73)
Palestine	32 (21-44)	3.21 (2.05-4.55)	74 (49-102)	2.63 (1.68-3.78)	-0.16 (-1.19-0.89)
Panama	23 (17-31)	1.41 (1.09-1.88)	53 (39-72)	1.2 (0.87-1.63)	-0.07 (-0.39-0.25)
Papua New Guinea	16 (9-29)	0.98 (0.54-1.78)	69 (36-137)	1.85 (0.95-3.7)	2.14 (0.7-3.61)
Paraguay	159 (130-194)	6.48 (5.25-7.97)	425 (315-552)	6.81 (5.01-8.89)	0.72 (0.21-1.24)
Peru	1085 (781-1448)	8.51 (6.08-11.41)	2102 (1476-2972)	6.22 (4.35-8.91)	0.19 (-0.29-0.68)
Philippines	153 (112-191)	0.55 (0.41-0.69)	228 (183-293)	0.27 (0.22-0.35)	-1.64 (-2.44--0.84)
Poland	4120 (3756-4548)	9.23 (8.4-10.2)	1432 (1199-1692)	2.1 (1.76-2.5)	-5.25 (-5.88--4.62)
Portugal	2793 (2467-3223)	19.45 (17.24-22.32)	1387 (1217-1588)	5.56 (4.9-6.34)	-3.17 (-3.97--2.37)
Puerto Rico	30 (26-34)	0.84 (0.71-0.96)	25 (21-31)	0.43 (0.35-0.53)	-3.15 (-3.84--2.47)
Qatar	3 (2-5)	1.57 (1.05-2.53)	22 (15-33)	1.41 (0.83-2.17)	0.08 (-0.9-1.07)
Republic of Korea	6561 (5014-8084)	21.51 (16.61-26.94)	7238 (5538-9253)	7.58 (5.81-9.68)	-1.92 (-2.33--1.5)
Republic of Moldova	19 (13-28)	0.44 (0.3-0.61)	24 (17-33)	0.42 (0.3-0.59)	0.73 (0.15-1.31)
Romania	2443 (1932-3001)	8.62 (6.89-10.5)	837 (684-1020)	2.33 (1.9-2.85)	-4.17 (-4.79--3.54)
Russian Federation	2085 (1879-2356)	1.14 (1.03-1.29)	3301 (2972-3634)	1.42 (1.28-1.57)	1.08 (-0.21-2.39)
Rwanda	404 (224-654)	14.1 (7.86-22.03)	432 (210-706)	6.87 (3.29-11.36)	-3.18 (-4.44--1.9)
Saint Kitts and Nevis	0 (0-1)	1.28 (1.11-1.48)	1 (0-1)	0.77 (0.61-1.01)	-1.96 (-2.53--1.39)
Saint Lucia	2 (2-2)	2.52 (2.14-2.93)	1 (1-1)	0.39 (0.32-0.5)	-6.58 (-7.2--5.95)
Saint Vincent and the Grenadines	0 (0-0)	0.33 (0.25-0.44)	0 (0-0)	0.25 (0.18-0.34)	-1.41 (-2.67--0.13)
Samoa	0 (0-1)	0.53 (0.32-0.91)	1 (1-2)	0.79 (0.49-1.26)	1.79 (0.93-2.66)
San Marino	3 (2-3)	7.19 (5.4-9.38)	2 (1-3)	2.83 (1.84-4.33)	-1.8 (-2.72--0.87)
Sao Tome and Principe	17 (10-31)	27.16 (15.13-47.9)	24 (14-43)	22.07 (13.01-39.78)	-0.97 (-1.96-0.03)
Saudi Arabia	41 (28-59)	0.42 (0.3-0.58)	179 (128-238)	0.52 (0.4-0.67)	1.9 (1.39-2.41)
Senegal	526 (300-859)	16.5 (9.32-26.9)	673 (376-1151)	8.81 (4.88-15.03)	-1.64 (-2.75--0.52)
Serbia	182 (136-240)	1.67 (1.27-2.17)	137 (105-177)	0.84 (0.64-1.08)	-1.94 (-2.56--1.32)
Seychelles	0 (0-0)	0.44 (0.31-0.58)	0 (0-1)	0.33 (0.23-0.49)	-0.47 (-0.65--0.29)
Sierra Leone	362 (193-603)	17.93 (9.63-30.29)	373 (169-678)	9.87 (4.36-17.78)	-2.13 (-3.2--1.05)
Singapore	28 (22-34)	1.18 (0.97-1.42)	51 (37-68)	0.61 (0.44-0.82)	-1.23 (-1.49--0.96)
Slovakia	418 (334-522)	6.94 (5.53-8.57)	231 (175-308)	2.5 (1.91-3.31)	-2.84 (-3.33--2.34)
Slovenia	181 (148-213)	7.27 (5.97-8.58)	81 (66-99)	1.82 (1.49-2.24)	-4.14 (-4.82--3.45)
Solomon Islands	1 (0-1)	0.52 (0.36-0.77)	2 (2-4)	0.91 (0.56-1.56)	2.17 (0.87-3.49)
Somalia	423 (167-921)	17.36 (6.85-37.9)	799 (281-1875)	12.26 (4.23-28.53)	-1.36 (-2.86-0.16)
South Africa	2768 (2252-3390)	12.74 (10.26-15.79)	5030 (4333-6085)	10.65 (9.17-12.91)	-0.43 (-1.06-0.19)
South Sudan	320 (161-556)	12.41 (6.12-21.35)	372 (164-709)	9.69 (4.14-17.88)	-1.47 (-2.85--0.06)
Spain	6500 (5812-7330)	11.63 (10.4-13.09)	3262 (2831-3695)	3.02 (2.64-3.4)	-3.83 (-4.66--3)
Sri Lanka	133 (107-163)	1.14 (0.91-1.39)	131 (93-183)	0.5 (0.35-0.69)	-2.35 (-2.74--1.96)
Sudan	88 (48-150)	0.78 (0.42-1.37)	298 (182-477)	1.2 (0.72-1.92)	1.73 (0.91-2.55)
Suriname	11 (8-14)	3.92 (2.86-4.95)	12 (9-17)	2.01 (1.46-2.75)	-2.42 (-2.8--2.05)
Sweden	442 (389-502)	2.62 (2.32-2.97)	218 (183-257)	0.92 (0.77-1.09)	-2.85 (-3.83--1.86)
Switzerland	660 (587-749)	6.22 (5.55-7.09)	278 (240-316)	1.5 (1.29-1.7)	-4.09 (-4.84--3.34)
Syrian Arab Republic	46 (29-85)	0.69 (0.44-1.34)	170 (112-269)	1.31 (0.88-2.02)	3.36 (2.58-4.14)
Taiwan (Province of China)	3060 (2754-3391)	17.97 (16.25-19.86)	4268 (3772-4779)	10.59 (9.38-11.79)	-1.12 (-1.66--0.57)
Tajikistan	19 (13-28)	0.68 (0.44-0.98)	45 (28-69)	0.79 (0.48-1.27)	0.69 (-0.27-1.65)
Thailand	299 (224-396)	0.74 (0.56-0.97)	473 (359-612)	0.47 (0.36-0.6)	-0.58 (-0.91--0.25)
Timor-Leste	2 (1-2)	0.52 (0.34-0.74)	5 (3-7)	0.51 (0.35-0.75)	0.74 (-0.11-1.59)
Togo	218 (121-363)	18 (9.88-30.08)	454 (193-788)	11.56 (4.89-20.31)	-0.83 (-2.12-0.48)
Tokelau	0 (0-0)	0.57 (0.37-0.84)	0 (0-0)	0.75 (0.49-1.14)	1.88 (1.56-2.2)
Tonga	0 (0-0)	0.53 (0.35-0.82)	1 (0-1)	0.82 (0.55-1.29)	2.2 (1.54-2.86)
Trinidad and Tobago	6 (5-7)	0.71 (0.6-0.85)	7 (6-9)	0.41 (0.32-0.51)	-1.5 (-1.88--1.12)
Tunisia	34 (23-61)	0.6 (0.4-1.15)	126 (87-200)	0.98 (0.68-1.53)	2.7 (2.38-3.02)
Turkey	1709 (1254-2450)	4.15 (3.09-5.78)	2110 (1640-2664)	2.29 (1.8-2.87)	-0.85 (-1.17--0.54)
Turkmenistan	35 (24-50)	1.67 (1.13-2.43)	36 (25-54)	0.82 (0.56-1.22)	-2.11 (-2.7--1.51)
Tuvalu	0 (0-0)	0.64 (0.41-1.03)	0 (0-0)	0.9 (0.57-1.46)	1.44 (0.89-2)
Uganda	723 (330-1234)	11.29 (5-19.25)	1059 (452-1769)	7.06 (3-12.14)	-2.3 (-3.76--0.83)
Ukraine	8692 (6562-10655)	11.81 (8.99-14.38)	971 (700-1301)	1.28 (0.93-1.71)	-8.27 (-9.17--7.37)
United Arab Emirates	11 (7-16)	1.04 (0.62-1.85)	85 (62-114)	1.39 (0.97-1.96)	1.99 (1.1-2.9)
United Kingdom	6862 (6529-7169)	7.12 (6.75-7.47)	6796 (6220-7299)	4.8 (4.41-5.2)	-0.76 (-1.57-0.06)
United Republic of Tanzania	810 (439-1324)	7.41 (4.01-12.36)	1201 (574-1992)	4.66 (2.17-7.79)	-1.89 (-3.03--0.73)
United States of America	24023 (22253-25785)	7.18 (6.66-7.73)	15555 (13872-17477)	2.57 (2.29-2.9)	-2.87 (-3.39--2.34)
United States Virgin Islands	1 (1-2)	1.41 (1.06-1.88)	1 (1-1)	0.69 (0.52-0.91)	-1.98 (-2.45--1.52)
Uruguay	61 (52-71)	1.56 (1.35-1.82)	53 (44-64)	0.99 (0.82-1.2)	-1.54 (-1.99--1.09)
Uzbekistan	360 (276-484)	3.01 (2.24-4.08)	353 (273-448)	1.33 (1.03-1.68)	-3.14 (-3.94--2.34)
Vanuatu	0 (0-0)	0.41 (0.25-0.62)	1 (1-1)	0.58 (0.37-0.9)	1.48 (0.32-2.65)
Venezuela (Bolivarian Republic of)	219 (183-267)	2.03 (1.7-2.4)	426 (325-547)	1.44 (1.09-1.84)	-0.54 (-1.03--0.04)
Viet Nam	265 (180-398)	0.62 (0.42-0.93)	610 (427-851)	0.61 (0.44-0.86)	0.88 (0.45-1.31)
Yemen	45 (27-73)	0.73 (0.42-1.37)	219 (144-319)	1.27 (0.81-1.93)	2.35 (1.31-3.41)
Zambia	299 (171-454)	10.54 (6.05-16.14)	591 (321-942)	8.22 (4.38-12.86)	-1.35 (-2.76-0.08)
Zimbabwe	209 (151-275)	5.17 (3.77-6.71)	427 (299-586)	5.96 (4.18-8.06)	0.61 (-0.58-1.82)
