# Supplementary material for: Global, regional, and national disease burden of pneumoconiosis, chronic obstructive pulmonary disease, tracheal-bronchus-and-lung cancer, and asthma attributable to occupational risks, 1990–2021: a systematic analysis for the global burden of disease study 2021
Source: Front Public Health. 2025 Oct 8;13:1652216. doi: 10.3389/fpubh.2025.1652216 (PMC12540489; doi:10.3389/fpubh.2025.1652216)
Supplement: Supplementary file 2 [file Supplementary_file_2.zip › Table S15.xls]

## Sheet: Table S15
	Number of YLDs cases (95% UI) in 1990	The age-standardized YLDs rate/100000 (95% UI) in 1990	Number of YLDs cases (95% UI) in 2021	The age-standardized YLDs rate/100000 (95% UI) in 2021	EAPC (95% CI)
Global	34345 (22507-48628)	0.82 (0.54-1.17)	59941 (40210-84874)	0.7 (0.47-0.98)	0.02 (-0.18-0.22)
Sex
Both	34345 (22507-48628)	0.82 (0.54-1.17)	59941 (40210-84874)	0.7 (0.47-0.98)	-0.52 (-0.57--0.46)
Female	5716 (3697-8380)	0.25 (0.16-0.37)	9892 (6534-14200)	0.22 (0.15-0.32)	-0.45 (-0.55--0.35)
Male	28629 (18915-40867)	1.52 (1.01-2.15)	50048 (33694-70727)	1.25 (0.84-1.76)	-0.6 (-0.68--0.52)
Age
15-19 years	235 (102-440)	0.05 (0.02-0.08)	227 (99-424)	0.04 (0.02-0.07)	-0.74 (-0.82--0.66)
20-24 years	971 (471-1780)	0.2 (0.1-0.36)	948 (456-1742)	0.16 (0.08-0.29)	-0.74 (-0.79--0.7)
25-29 years	1435 (788-2468)	0.32 (0.18-0.56)	1534 (830-2622)	0.26 (0.14-0.45)	-0.84 (-0.89--0.78)
30-34 years	1504 (842-2532)	0.39 (0.22-0.66)	1892 (1055-3164)	0.31 (0.17-0.52)	-0.83 (-0.92--0.73)
35-39 years	1597 (944-2602)	0.45 (0.27-0.74)	2016 (1213-3166)	0.36 (0.22-0.56)	-0.7 (-0.79--0.61)
40-44 years	1496 (819-2343)	0.52 (0.29-0.82)	2102 (1172-3265)	0.42 (0.23-0.65)	-0.51 (-0.66--0.35)
45-49 years	1708 (964-2596)	0.74 (0.41-1.12)	2868 (1643-4304)	0.61 (0.35-0.91)	-0.43 (-0.58--0.27)
50-54 years	2427 (1288-3946)	1.14 (0.61-1.86)	4258 (2335-6784)	0.96 (0.52-1.52)	-0.43 (-0.54--0.33)
55-59 years	3393 (1975-5359)	1.83 (1.07-2.89)	5786 (3461-9172)	1.46 (0.87-2.32)	-0.72 (-0.88--0.56)
60-64 years	4395 (2684-7244)	2.74 (1.67-4.51)	6279 (3782-10135)	1.96 (1.18-3.17)	-0.84 (-0.98--0.71)
65-69 years	4983 (3092-7484)	4.03 (2.5-6.05)	8710 (5634-12927)	3.16 (2.04-4.69)	-0.84 (-0.91--0.76)
70-74 years	4380 (2606-6550)	5.17 (3.08-7.74)	8595 (5186-13019)	4.18 (2.52-6.32)	-0.77 (-0.8--0.73)
75-79 years	3304 (2080-4953)	5.37 (3.38-8.05)	6727 (4278-9840)	5.1 (3.24-7.46)	-0.26 (-0.32--0.19)
80-84 years	1718 (1061-2697)	4.86 (3-7.62)	4703 (2986-7158)	5.37 (3.41-8.17)	0.33 (0.29-0.36)
85-89 years	610 (373-976)	4.04 (2.47-6.46)	2270 (1423-3470)	4.97 (3.11-7.59)	0.72 (0.67-0.76)
90-94 years	151 (88-252)	3.53 (2.06-5.89)	780 (487-1219)	4.36 (2.72-6.81)	0.8 (0.71-0.89)
95+ years	37 (20-64)	3.62 (1.93-6.25)	247 (140-416)	4.53 (2.57-7.64)	0.77 (0.69-0.85)
SDI region
High-middle SDI	10270 (6772-14760)	1 (0.66-1.44)	16982 (11375-23950)	0.88 (0.59-1.23)	-0.45 (-0.5--0.41)
High SDI	7972 (5320-11342)	0.73 (0.49-1.04)	12825 (8647-18047)	0.65 (0.44-0.91)	-0.19 (-0.31--0.08)
Low-middle SDI	2799 (1822-4139)	0.38 (0.25-0.55)	5359 (3526-7763)	0.33 (0.22-0.48)	-0.42 (-0.48--0.35)
Low SDI	679 (442-1009)	0.24 (0.16-0.35)	1482 (951-2166)	0.22 (0.14-0.31)	-0.23 (-0.32--0.13)
Middle SDI	12597 (8259-18113)	1.12 (0.74-1.6)	23260 (15489-32816)	0.86 (0.57-1.22)	-0.89 (-0.96--0.81)
GBD region
Advanced Health System	10307 (6885-14725)	0.64 (0.43-0.91)	13988 (9400-19608)	0.53 (0.36-0.75)	0.12 (-0.39-0.63)
Africa	700 (457-1030)	0.2 (0.13-0.29)	1420 (917-2079)	0.17 (0.11-0.25)	-0.42 (-1.18-0.34)
African Region	486 (317-716)	0.18 (0.12-0.26)	983 (634-1450)	0.16 (0.1-0.22)	-0.55 (-1.42-0.32)
America	4500 (2992-6445)	0.71 (0.47-1.02)	8636 (5857-12187)	0.66 (0.45-0.92)	0.59 (0.4-0.78)
Andean Latin America	81 (53-115)	0.38 (0.25-0.55)	178 (118-249)	0.3 (0.2-0.42)	0.1 (-0.41-0.61)
Asia	22943 (15103-32702)	1.05 (0.69-1.5)	43406 (29083-61282)	0.85 (0.57-1.2)	0.08 (-0.21-0.38)
Australasia	61 (39-88)	0.26 (0.17-0.37)	172 (112-242)	0.32 (0.21-0.45)	1.48 (0.96-2)
Basic Health System	20471 (13459-29456)	1.29 (0.85-1.86)	38777 (25816-54869)	1.03 (0.69-1.45)	0.13 (-0.16-0.42)
Caribbean	58 (37-86)	0.21 (0.14-0.31)	87 (54-129)	0.16 (0.1-0.24)	-0.41 (-0.6--0.22)
Central Africa	52 (33-77)	0.16 (0.11-0.23)	120 (77-175)	0.15 (0.1-0.21)	-0.33 (-1.34-0.69)
Central Asia	182 (119-265)	0.37 (0.25-0.54)	298 (195-434)	0.37 (0.24-0.53)	0.19 (-0.2-0.59)
Central Europe	1258 (839-1808)	0.84 (0.56-1.2)	1291 (851-1835)	0.64 (0.43-0.92)	-0.19 (-0.72-0.34)
Central Latin America	905 (598-1319)	0.96 (0.64-1.4)	2060 (1360-3071)	0.81 (0.54-1.21)	0.11 (-0.39-0.62)
Central Sub-Saharan Africa	46 (30-68)	0.19 (0.13-0.27)	103 (67-151)	0.16 (0.11-0.23)	-0.51 (-1.6-0.58)
Commonwealth High Income	888 (588-1282)	0.61 (0.41-0.88)	1508 (994-2140)	0.6 (0.4-0.85)	0.02 (-0.52-0.55)
Commonwealth Low Income	375 (239-567)	0.32 (0.21-0.46)	678 (450-987)	0.23 (0.16-0.33)	-0.67 (-1.29--0.04)
Commonwealth Middle Income	2560 (1643-3834)	0.32 (0.21-0.46)	5176 (3280-7520)	0.28 (0.18-0.4)	0.06 (-0.31-0.43)
East Asia	17596 (11597-25407)	1.92 (1.27-2.74)	32592 (21612-46054)	1.48 (0.98-2.08)	0.25 (-0.05-0.55)
East Asia & Pacific - WB	19794 (13031-28507)	1.39 (0.92-2)	36942 (24650-52030)	1.12 (0.75-1.57)	0.26 (0.01-0.52)
Eastern Africa	192 (128-280)	0.24 (0.16-0.34)	387 (253-566)	0.19 (0.13-0.28)	-0.59 (-1.59-0.43)
Eastern Europe	1008 (652-1476)	0.36 (0.24-0.53)	837 (546-1198)	0.26 (0.17-0.37)	-0.87 (-1.4--0.35)
Eastern Mediterranean Region	762 (485-1176)	0.31 (0.2-0.46)	1709 (1076-2606)	0.28 (0.18-0.41)	-0.01 (-0.45-0.43)
Eastern Sub-Saharan Africa	192 (129-278)	0.23 (0.15-0.33)	379 (251-553)	0.19 (0.12-0.27)	-0.67 (-1.76-0.43)
Europe	6166 (4099-8779)	0.61 (0.4-0.86)	6435 (4230-9194)	0.46 (0.3-0.66)	-0.47 (-1-0.06)
Europe & Central Asia - WB	6280 (4169-8935)	0.6 (0.4-0.85)	6629 (4351-9458)	0.45 (0.3-0.64)	-0.5 (-0.98--0.01)
European Region	6318 (4194-8990)	0.6 (0.4-0.85)	6698 (4396-9563)	0.45 (0.3-0.64)	-0.5 (-0.98--0.01)
High-income Asia Pacific	1124 (747-1611)	0.56 (0.37-0.81)	1836 (1233-2609)	0.47 (0.32-0.68)	0.4 (-0.26-1.06)
High-income North America	2517 (1685-3577)	0.71 (0.47-1.02)	4653 (3174-6563)	0.71 (0.49-1)	1.31 (0.75-1.87)
Latin America & Caribbean - WB	1991 (1311-2907)	0.68 (0.45-0.99)	3993 (2618-5802)	0.57 (0.37-0.82)	-0.15 (-0.49-0.2)
Limited Health System	3429 (2227-5103)	0.34 (0.23-0.49)	6897 (4462-9895)	0.29 (0.19-0.41)	-0.02 (-0.48-0.44)
Middle East & North Africa - WB	510 (320-785)	0.3 (0.2-0.45)	1194 (770-1783)	0.28 (0.18-0.42)	0.25 (-0.13-0.63)
Minimal Health System	110 (72-161)	0.16 (0.11-0.23)	247 (159-363)	0.15 (0.1-0.21)	-0.27 (-1.23-0.69)
North Africa and Middle East	862 (546-1323)	0.37 (0.25-0.56)	1867 (1212-2802)	0.34 (0.22-0.49)	0.38 (-0.02-0.77)
North America	2517 (1685-3577)	0.71 (0.47-1.02)	4653 (3174-6563)	0.71 (0.49-1)	1.31 (0.75-1.87)
Northern Africa	218 (136-330)	0.26 (0.17-0.39)	446 (288-664)	0.25 (0.16-0.36)	0.21 (-0.13-0.56)
Oceania	11 (7-16)	0.33 (0.21-0.47)	34 (22-49)	0.54 (0.36-0.78)	1.92 (0.83-3.02)
Region of the Americas	4500 (2992-6445)	0.71 (0.47-1.02)	8636 (5857-12187)	0.66 (0.45-0.92)	0.59 (0.4-0.78)
South-East Asia Region	3482 (2227-5143)	0.39 (0.26-0.57)	7056 (4623-10243)	0.35 (0.23-0.5)	0.34 (0.01-0.66)
South Asia	2686 (1721-4036)	0.36 (0.23-0.52)	5406 (3437-7906)	0.31 (0.2-0.45)	0.17 (-0.18-0.51)
South Asia - WB	2731 (1752-4105)	0.35 (0.23-0.51)	5505 (3497-8041)	0.31 (0.2-0.44)	0.17 (-0.18-0.51)
Southeast Asia	1031 (659-1532)	0.33 (0.22-0.49)	2367 (1551-3521)	0.34 (0.23-0.5)	0.89 (0.54-1.23)
Southern Africa	144 (96-215)	0.28 (0.19-0.4)	254 (166-372)	0.24 (0.16-0.33)	-0.64 (-1.43-0.15)
Southern Latin America	274 (180-388)	0.59 (0.39-0.83)	393 (263-553)	0.45 (0.3-0.64)	-0.43 (-0.65--0.21)
Southern Sub-Saharan Africa	107 (70-159)	0.33 (0.22-0.48)	178 (116-261)	0.29 (0.19-0.41)	-0.3 (-0.84-0.24)
Sub-Saharan Africa - WB	483 (315-713)	0.18 (0.12-0.26)	975 (635-1440)	0.16 (0.1-0.22)	-0.59 (-1.48-0.32)
Tropical Latin America	675 (449-995)	0.65 (0.43-0.94)	1279 (846-1838)	0.5 (0.33-0.72)	-0.61 (-0.95--0.27)
Western Africa	94 (59-142)	0.09 (0.06-0.13)	213 (130-325)	0.08 (0.05-0.12)	-0.3 (-1.01-0.41)
Western Europe	3567 (2378-5038)	0.64 (0.42-0.91)	3691 (2430-5237)	0.44 (0.29-0.62)	-0.85 (-1.55--0.15)
Western Pacific Region	18476 (12182-26702)	1.51 (1.01-2.18)	34267 (22794-48236)	1.21 (0.81-1.7)	0.26 (-0.02-0.54)
Western Sub-Saharan Africa	103 (65-156)	0.09 (0.06-0.13)	239 (147-364)	0.08 (0.05-0.12)	-0.28 (-0.99-0.44)
World Bank High Income	8839 (5937-12585)	0.7 (0.46-0.99)	12489 (8418-17548)	0.57 (0.38-0.79)	0.07 (-0.49-0.64)
World Bank Low Income	547 (358-779)	0.33 (0.22-0.46)	1011 (655-1482)	0.27 (0.17-0.38)	-0.56 (-1.5-0.39)
World Bank Lower Middle Income	4667 (3001-6927)	0.36 (0.24-0.53)	9116 (5915-13199)	0.31 (0.21-0.45)	0.02 (-0.37-0.42)
World Bank Upper Middle Income	20265 (13353-29197)	1.27 (0.84-1.83)	37293 (24869-52608)	1.06 (0.71-1.49)	0.27 (0.04-0.5)
Country
Afghanistan	16 (10-24)	0.24 (0.15-0.36)	41 (25-65)	0.23 (0.14-0.34)	-0.37 (-1.09-0.35)
Albania	26 (16-37)	1.18 (0.75-1.7)	32 (20-46)	0.74 (0.47-1.06)	-0.34 (-0.75-0.07)
Algeria	43 (27-66)	0.27 (0.18-0.39)	102 (65-153)	0.25 (0.16-0.38)	0.51 (0.15-0.87)
American Samoa	0 (0-0)	0.29 (0.19-0.44)	0 (0-0)	0.36 (0.23-0.53)	1.73 (1.08-2.38)
Andorra	0 (0-0)	0.55 (0.36-0.81)	1 (0-1)	0.48 (0.32-0.69)	0.08 (-0.37-0.54)
Angola	9 (6-13)	0.2 (0.13-0.28)	20 (13-29)	0.14 (0.09-0.2)	-1.21 (-2.37--0.03)
Antigua and Barbuda	0 (0-0)	0.24 (0.15-0.34)	0 (0-0)	0.17 (0.11-0.25)	-0.86 (-1.03--0.69)
Argentina	90 (57-131)	0.28 (0.18-0.4)	144 (92-212)	0.26 (0.17-0.38)	0.6 (0.3-0.91)
Armenia	8 (5-12)	0.3 (0.19-0.44)	15 (10-22)	0.37 (0.24-0.53)	1.85 (1.54-2.16)
Australia	48 (31-70)	0.24 (0.16-0.35)	141 (91-201)	0.3 (0.2-0.43)	1.62 (1.07-2.17)
Austria	103 (68-152)	0.96 (0.64-1.42)	175 (118-247)	1.07 (0.72-1.49)	1.19 (0.4-1.99)
Azerbaijan	16 (10-25)	0.31 (0.19-0.45)	30 (19-44)	0.29 (0.18-0.42)	0.24 (-0.09-0.56)
Bahamas	0 (0-1)	0.21 (0.13-0.3)	1 (0-1)	0.17 (0.11-0.24)	-0.24 (-0.52-0.03)
Bahrain	1 (1-2)	0.31 (0.2-0.46)	5 (3-8)	0.32 (0.21-0.47)	0.64 (0.45-0.83)
Bangladesh	283 (176-437)	0.42 (0.27-0.62)	486 (311-725)	0.3 (0.2-0.45)	-0.38 (-0.8-0.04)
Barbados	1 (0-1)	0.2 (0.12-0.29)	1 (0-1)	0.16 (0.1-0.24)	-0.32 (-0.65-0.01)
Belarus	46 (29-69)	0.36 (0.23-0.53)	48 (30-72)	0.32 (0.21-0.48)	0.13 (-0.35-0.62)
Belgium	193 (125-284)	1.26 (0.82-1.84)	106 (69-152)	0.49 (0.32-0.69)	-2.64 (-3.39--1.89)
Belize	0 (0-0)	0.27 (0.18-0.39)	1 (0-1)	0.22 (0.14-0.32)	-0.42 (-1.05-0.21)
Benin	2 (1-3)	0.09 (0.05-0.13)	7 (4-10)	0.08 (0.05-0.12)	0.03 (-0.8-0.86)
Bermuda	0 (0-0)	0.25 (0.16-0.37)	0 (0-0)	0.17 (0.11-0.25)	-0.7 (-1.14--0.26)
Bhutan	2 (1-2)	0.38 (0.25-0.57)	3 (2-4)	0.35 (0.22-0.52)	0.38 (0.04-0.72)
Bolivia (Plurinational State of)	11 (7-16)	0.32 (0.21-0.46)	25 (16-36)	0.28 (0.18-0.39)	0.14 (-0.51-0.79)
Bosnia and Herzegovina	26 (16-39)	0.58 (0.38-0.88)	32 (21-47)	0.55 (0.36-0.81)	0.64 (0.15-1.14)
Botswana	2 (1-3)	0.33 (0.22-0.47)	4 (3-7)	0.26 (0.17-0.37)	-0.32 (-1.01-0.39)
Brazil	655 (435-964)	0.64 (0.42-0.94)	1234 (816-1775)	0.49 (0.33-0.71)	-0.63 (-0.97--0.29)
Brunei Darussalam	1 (0-1)	0.42 (0.27-0.62)	2 (1-2)	0.38 (0.25-0.55)	0.38 (-0.09-0.84)
Bulgaria	143 (90-204)	1.12 (0.71-1.58)	74 (46-109)	0.56 (0.35-0.84)	-2.08 (-2.8--1.35)
Burkina Faso	4 (3-7)	0.08 (0.05-0.12)	10 (6-16)	0.08 (0.05-0.12)	-0.07 (-0.87-0.73)
Burundi	6 (4-9)	0.24 (0.16-0.34)	13 (8-18)	0.22 (0.14-0.31)	-0.37 (-1.5-0.77)
Cabo Verde	0 (0-0)	0.09 (0.06-0.13)	0 (0-1)	0.09 (0.06-0.13)	0.52 (0.11-0.93)
Cambodia	12 (7-18)	0.22 (0.14-0.32)	28 (17-41)	0.2 (0.13-0.3)	0.59 (-0.08-1.27)
Cameroon	5 (3-8)	0.09 (0.06-0.13)	16 (10-24)	0.08 (0.05-0.12)	-0.05 (-0.81-0.71)
Canada	219 (141-315)	0.67 (0.43-0.96)	470 (298-693)	0.67 (0.43-0.99)	1.13 (0.57-1.7)
Central African Republic	3 (2-4)	0.2 (0.13-0.29)	5 (3-7)	0.18 (0.12-0.26)	-0.41 (-1.53-0.71)
Chad	3 (2-5)	0.09 (0.05-0.13)	8 (5-12)	0.09 (0.06-0.13)	-0.05 (-0.95-0.85)
Chile	167 (111-236)	1.66 (1.11-2.35)	229 (149-322)	0.89 (0.58-1.26)	-1.51 (-1.79--1.22)
China	17059 (11245-24709)	1.93 (1.28-2.76)	31644 (20963-44760)	1.48 (0.98-2.1)	0.25 (-0.04-0.55)
Colombia	185 (122-270)	0.94 (0.62-1.35)	460 (297-682)	0.83 (0.54-1.23)	0.75 (0.36-1.14)
Comoros	0 (0-1)	0.23 (0.15-0.33)	1 (1-2)	0.2 (0.13-0.28)	0.2 (-0.59-0.99)
Congo	2 (1-3)	0.19 (0.13-0.27)	4 (3-6)	0.15 (0.1-0.21)	-0.69 (-1.6-0.23)
Cook Islands	0 (0-0)	0.31 (0.2-0.44)	0 (0-0)	0.36 (0.23-0.53)	2.04 (1.69-2.39)
Costa Rica	18 (11-27)	0.9 (0.58-1.34)	46 (30-68)	0.83 (0.55-1.24)	0.69 (0.33-1.04)
Côte d'Ivoire	6 (4-9)	0.09 (0.06-0.14)	15 (9-22)	0.08 (0.05-0.12)	0.12 (-0.64-0.89)
Croatia	38 (25-58)	0.64 (0.41-0.95)	52 (33-76)	0.66 (0.42-0.96)	-0.18 (-0.88-0.53)
Cuba	21 (14-32)	0.2 (0.13-0.31)	28 (17-42)	0.16 (0.1-0.25)	-0.1 (-0.44-0.23)
Cyprus	3 (2-5)	0.42 (0.27-0.62)	7 (4-10)	0.35 (0.22-0.52)	-0.04 (-0.37-0.29)
Czechia	151 (95-226)	1.1 (0.68-1.63)	130 (82-197)	0.65 (0.41-0.97)	-0.99 (-1.63--0.35)
Democratic People's Republic of Korea	252 (167-359)	1.5 (0.99-2.12)	400 (252-577)	1.21 (0.76-1.73)	0.2 (0.02-0.38)
Democratic Republic of the Congo	32 (20-47)	0.19 (0.13-0.27)	72 (47-105)	0.17 (0.11-0.24)	-0.28 (-1.36-0.81)
Denmark	20 (13-29)	0.26 (0.17-0.37)	22 (14-31)	0.2 (0.13-0.29)	-0.53 (-1.18-0.13)
Djibouti	0 (0-1)	0.21 (0.14-0.3)	2 (1-2)	0.21 (0.14-0.29)	0.45 (-0.52-1.42)
Dominica	0 (0-0)	0.19 (0.12-0.29)	0 (0-0)	0.16 (0.1-0.24)	-0.16 (-0.34-0.01)
Dominican Republic	9 (6-13)	0.21 (0.13-0.3)	17 (10-26)	0.16 (0.1-0.24)	-0.13 (-0.52-0.27)
Ecuador	16 (10-23)	0.28 (0.18-0.41)	48 (32-68)	0.29 (0.19-0.41)	1.11 (0.58-1.63)
Egypt	101 (64-158)	0.27 (0.18-0.41)	205 (129-318)	0.26 (0.17-0.38)	0.03 (-0.4-0.47)
El Salvador	27 (17-41)	0.83 (0.53-1.26)	47 (31-70)	0.75 (0.48-1.11)	0.47 (0.05-0.9)
Equatorial Guinea	0 (0-1)	0.21 (0.14-0.31)	1 (1-2)	0.15 (0.09-0.21)	-1.4 (-2.53--0.25)
Eritrea	3 (2-4)	0.21 (0.14-0.3)	6 (4-8)	0.16 (0.11-0.23)	-0.32 (-1.37-0.74)
Estonia	7 (4-10)	0.33 (0.21-0.49)	8 (5-11)	0.33 (0.21-0.5)	0.73 (0.13-1.34)
Eswatini	1 (1-2)	0.37 (0.25-0.52)	2 (1-3)	0.28 (0.18-0.4)	-0.38 (-1.31-0.55)
Ethiopia	58 (39-84)	0.26 (0.18-0.37)	96 (63-144)	0.18 (0.12-0.26)	-1.06 (-2.16-0.06)
Fiji	1 (1-2)	0.29 (0.19-0.44)	2 (2-4)	0.33 (0.21-0.49)	1.28 (0.67-1.9)
Finland	47 (31-69)	0.7 (0.46-1.03)	67 (44-98)	0.64 (0.42-0.93)	-0.25 (-1-0.5)
France	664 (445-954)	0.82 (0.54-1.18)	645 (426-907)	0.49 (0.32-0.69)	-1.41 (-2.12--0.7)
Gabon	1 (1-1)	0.17 (0.11-0.24)	2 (1-2)	0.14 (0.09-0.2)	-0.62 (-1.31-0.08)
Gambia	0 (0-1)	0.09 (0.06-0.13)	1 (1-2)	0.09 (0.06-0.13)	0.11 (-0.66-0.88)
Georgia	23 (15-34)	0.37 (0.24-0.55)	27 (18-39)	0.47 (0.31-0.66)	1.69 (1.2-2.19)
Germany	630 (407-911)	0.52 (0.34-0.74)	667 (428-978)	0.37 (0.24-0.53)	-0.03 (-0.9-0.85)
Ghana	7 (4-12)	0.09 (0.05-0.13)	18 (11-28)	0.08 (0.05-0.11)	-0.06 (-0.69-0.57)
Greece	34 (20-51)	0.23 (0.14-0.35)	48 (29-70)	0.24 (0.15-0.34)	0.64 (-0.08-1.37)
Greenland	0 (0-0)	0.59 (0.37-0.89)	0 (0-1)	0.63 (0.4-0.96)	1.31 (0.98-1.65)
Grenada	0 (0-0)	0.28 (0.17-0.4)	0 (0-0)	0.18 (0.12-0.26)	-1.25 (-1.48--1.01)
Guam	0 (0-0)	0.3 (0.19-0.44)	1 (0-1)	0.33 (0.21-0.48)	1.71 (1.33-2.09)
Guatemala	30 (19-45)	0.74 (0.48-1.11)	98 (64-148)	0.83 (0.53-1.25)	1.22 (0.41-2.04)
Guinea	3 (2-5)	0.09 (0.05-0.13)	7 (4-10)	0.08 (0.05-0.12)	-0.14 (-0.81-0.53)
Guinea-Bissau	0 (0-1)	0.09 (0.05-0.13)	1 (1-2)	0.08 (0.05-0.12)	0.15 (-0.66-0.97)
Guyana	1 (1-1)	0.19 (0.13-0.29)	1 (1-2)	0.15 (0.09-0.23)	-0.17 (-0.65-0.31)
Haiti	8 (5-12)	0.23 (0.15-0.34)	15 (9-23)	0.18 (0.11-0.25)	-0.69 (-1.4-0.02)
Honduras	18 (11-27)	0.75 (0.49-1.11)	54 (36-82)	0.79 (0.52-1.2)	0.71 (-0.08-1.5)
Hungary	98 (63-141)	0.68 (0.45-0.98)	94 (61-135)	0.53 (0.34-0.77)	-0.44 (-1.07-0.19)
Iceland	1 (1-2)	0.42 (0.27-0.6)	2 (1-3)	0.4 (0.26-0.59)	0.5 (0.14-0.86)
India	2057 (1306-3071)	0.35 (0.23-0.5)	4155 (2633-6056)	0.3 (0.2-0.43)	0.23 (-0.09-0.56)
Indonesia	625 (392-944)	0.49 (0.32-0.74)	1400 (906-2095)	0.53 (0.34-0.78)	0.88 (0.55-1.21)
Iran (Islamic Republic of)	138 (86-216)	0.37 (0.24-0.55)	307 (201-456)	0.35 (0.23-0.52)	0.25 (-0.11-0.6)
Iraq	32 (20-48)	0.29 (0.19-0.43)	86 (55-131)	0.27 (0.18-0.4)	0.25 (-0.26-0.78)
Ireland	17 (11-25)	0.42 (0.27-0.63)	26 (17-38)	0.36 (0.23-0.52)	-0.07 (-0.37-0.24)
Israel	22 (14-32)	0.45 (0.29-0.68)	45 (28-66)	0.39 (0.25-0.58)	-0.06 (-0.23-0.1)
Italy	610 (411-894)	0.69 (0.47-1.01)	439 (292-624)	0.36 (0.24-0.51)	-2.03 (-2.87--1.19)
Jamaica	5 (3-7)	0.25 (0.16-0.36)	5 (3-8)	0.16 (0.1-0.25)	-1.35 (-1.57--1.13)
Japan	872 (585-1258)	0.54 (0.36-0.78)	1359 (909-1931)	0.46 (0.31-0.67)	0.48 (-0.32-1.27)
Jordan	2 (1-3)	0.1 (0.06-0.16)	14 (8-21)	0.13 (0.08-0.19)	1.96 (1.35-2.58)
Kazakhstan	67 (43-94)	0.52 (0.34-0.74)	91 (58-132)	0.52 (0.34-0.76)	-0.11 (-0.37-0.15)
Kenya	19 (12-29)	0.19 (0.13-0.27)	53 (34-77)	0.19 (0.13-0.27)	-0.59 (-1.61-0.45)
Kiribati	0 (0-0)	0.38 (0.25-0.56)	0 (0-1)	0.81 (0.5-1.23)	2.6 (1.51-3.7)
Kuwait	4 (3-7)	0.31 (0.19-0.47)	14 (8-21)	0.27 (0.18-0.41)	0.08 (-0.07-0.24)
Kyrgyzstan	10 (6-15)	0.31 (0.19-0.48)	15 (10-23)	0.3 (0.19-0.45)	-0.11 (-0.61-0.39)
Lao People's Democratic Republic	5 (3-8)	0.22 (0.14-0.32)	11 (7-16)	0.21 (0.13-0.3)	0.23 (-0.48-0.93)
Latvia	15 (9-21)	0.42 (0.27-0.62)	11 (7-16)	0.33 (0.2-0.5)	0.06 (-0.73-0.85)
Lebanon	6 (4-9)	0.26 (0.17-0.38)	16 (10-24)	0.25 (0.16-0.38)	0.47 (0.31-0.62)
Lesotho	3 (2-4)	0.32 (0.22-0.46)	4 (3-6)	0.34 (0.23-0.49)	0.29 (-0.3-0.89)
Liberia	1 (1-2)	0.09 (0.06-0.13)	3 (2-4)	0.08 (0.05-0.12)	-0.24 (-0.95-0.49)
Libya	7 (5-12)	0.28 (0.18-0.41)	17 (11-26)	0.25 (0.16-0.37)	0.44 (0.09-0.8)
Lithuania	14 (9-20)	0.3 (0.19-0.46)	13 (8-20)	0.27 (0.17-0.41)	-0.71 (-1.34--0.08)
Luxembourg	5 (3-7)	0.88 (0.57-1.3)	7 (5-10)	0.74 (0.48-1.08)	0.06 (-0.46-0.58)
Madagascar	13 (9-19)	0.24 (0.16-0.35)	29 (19-42)	0.22 (0.14-0.31)	-0.4 (-1.53-0.75)
Malawi	9 (6-13)	0.2 (0.13-0.29)	17 (11-25)	0.19 (0.13-0.28)	-0.22 (-1.3-0.87)
Malaysia	25 (15-38)	0.23 (0.14-0.33)	65 (41-95)	0.21 (0.14-0.31)	0.56 (0.11-1.02)
Maldives	0 (0-0)	0.29 (0.19-0.42)	1 (1-1)	0.23 (0.15-0.34)	0.22 (-0.48-0.92)
Mali	5 (3-7)	0.09 (0.06-0.13)	11 (7-17)	0.09 (0.06-0.13)	-0.19 (-1-0.63)
Malta	4 (3-7)	1.07 (0.7-1.57)	6 (4-9)	0.85 (0.54-1.26)	0.41 (-0.15-0.98)
Marshall Islands	0 (0-0)	0.3 (0.2-0.44)	0 (0-0)	0.52 (0.33-0.74)	2.3 (1.05-3.57)
Mauritania	1 (1-2)	0.09 (0.06-0.13)	2 (1-4)	0.08 (0.05-0.12)	-0.01 (-0.68-0.67)
Mauritius	2 (1-3)	0.23 (0.14-0.34)	4 (2-6)	0.21 (0.14-0.32)	0.83 (0.58-1.08)
Mexico	509 (342-738)	1.07 (0.71-1.54)	1066 (709-1553)	0.83 (0.56-1.21)	-0.38 (-0.93-0.16)
Micronesia (Federated States of)	0 (0-0)	0.3 (0.19-0.43)	0 (0-0)	0.45 (0.29-0.67)	1.88 (0.96-2.81)
Monaco	0 (0-1)	0.56 (0.36-0.8)	0 (0-1)	0.54 (0.35-0.77)	0.02 (-1.07-1.12)
Mongolia	4 (3-7)	0.39 (0.25-0.55)	8 (5-12)	0.35 (0.22-0.51)	0.05 (-0.72-0.82)
Montenegro	4 (2-5)	0.57 (0.37-0.84)	5 (3-8)	0.56 (0.36-0.83)	0.52 (0.14-0.91)
Morocco	48 (29-74)	0.26 (0.17-0.39)	88 (57-132)	0.24 (0.16-0.36)	0.32 (0.05-0.59)
Mozambique	13 (9-19)	0.2 (0.13-0.29)	24 (15-35)	0.17 (0.11-0.25)	-0.62 (-1.68-0.45)
Myanmar	60 (38-89)	0.23 (0.15-0.34)	107 (68-158)	0.22 (0.14-0.32)	0.26 (-0.16-0.68)
Namibia	3 (2-4)	0.34 (0.22-0.49)	4 (3-6)	0.26 (0.17-0.37)	-0.57 (-1.31-0.18)
Nauru	0 (0-0)	0.3 (0.2-0.44)	0 (0-0)	0.44 (0.28-0.65)	1.36 (0.29-2.44)
Nepal	79 (51-118)	0.6 (0.4-0.89)	228 (148-328)	0.79 (0.52-1.14)	2.08 (1.63-2.53)
Netherlands	106 (69-154)	0.53 (0.35-0.78)	111 (72-161)	0.36 (0.24-0.53)	-0.87 (-1.42--0.31)
New Zealand	13 (8-19)	0.34 (0.22-0.48)	31 (20-43)	0.39 (0.26-0.56)	0.92 (0.54-1.31)
Nicaragua	15 (10-22)	0.79 (0.52-1.15)	39 (25-57)	0.71 (0.46-1.04)	0.53 (-0.2-1.27)
Niger	4 (2-6)	0.09 (0.06-0.13)	10 (6-16)	0.08 (0.05-0.13)	-0.24 (-1.2-0.72)
Nigeria	53 (33-80)	0.09 (0.06-0.14)	112 (67-172)	0.08 (0.05-0.12)	-0.51 (-1.19-0.17)
Niue	0 (0-0)	0.29 (0.19-0.43)	0 (0-0)	0.39 (0.25-0.56)	1.81 (1.46-2.16)
North Macedonia	12 (8-18)	0.62 (0.4-0.91)	18 (12-28)	0.57 (0.37-0.86)	0.3 (-0.02-0.63)
Northern Mariana Islands	0 (0-0)	0.37 (0.24-0.54)	0 (0-0)	0.51 (0.32-0.74)	2.24 (1.43-3.05)
Norway	23 (15-33)	0.38 (0.25-0.56)	31 (20-44)	0.36 (0.24-0.53)	-0.01 (-0.58-0.56)
Oman	4 (2-7)	0.29 (0.19-0.44)	13 (8-21)	0.28 (0.17-0.42)	0.51 (0.17-0.84)
Pakistan	266 (167-410)	0.36 (0.23-0.54)	535 (335-832)	0.3 (0.19-0.44)	-0.47 (-0.94-0)
Palau	0 (0-0)	0.3 (0.2-0.43)	0 (0-0)	0.47 (0.31-0.68)	2.22 (1.81-2.63)
Palestine	3 (2-5)	0.25 (0.16-0.38)	10 (6-15)	0.25 (0.16-0.37)	0.35 (-0.25-0.95)
Panama	15 (10-23)	0.91 (0.59-1.38)	40 (25-59)	0.89 (0.57-1.32)	0.57 (0.27-0.88)
Papua New Guinea	7 (4-10)	0.34 (0.22-0.5)	25 (16-36)	0.62 (0.41-0.91)	2.06 (0.82-3.3)
Paraguay	20 (13-29)	0.8 (0.52-1.14)	45 (30-65)	0.71 (0.47-1.03)	-0.2 (-0.69-0.29)
Peru	54 (36-77)	0.44 (0.29-0.62)	105 (68-146)	0.31 (0.2-0.43)	-0.26 (-0.73-0.2)
Philippines	26 (16-40)	0.08 (0.05-0.11)	74 (46-109)	0.09 (0.06-0.13)	1.35 (0.64-2.06)
Poland	421 (279-620)	0.96 (0.64-1.4)	552 (362-790)	0.85 (0.56-1.21)	0.51 (0.02-1.01)
Portugal	109 (71-157)	0.79 (0.51-1.14)	101 (68-142)	0.46 (0.3-0.64)	-1 (-1.72--0.27)
Puerto Rico	7 (5-11)	0.2 (0.13-0.31)	9 (6-14)	0.16 (0.1-0.25)	0.05 (-0.37-0.47)
Qatar	1 (1-2)	0.33 (0.21-0.51)	11 (6-16)	0.32 (0.21-0.48)	0.49 (0.32-0.66)
Republic of Korea	239 (157-348)	0.7 (0.46-1.01)	441 (294-631)	0.51 (0.34-0.74)	0.24 (-0.11-0.59)
Republic of Moldova	16 (10-24)	0.35 (0.22-0.53)	19 (12-28)	0.33 (0.21-0.5)	0.67 (0.28-1.05)
Romania	206 (130-307)	0.73 (0.46-1.09)	163 (107-240)	0.49 (0.32-0.73)	-1.01 (-1.55--0.47)
Russian Federation	494 (313-734)	0.28 (0.18-0.41)	527 (343-747)	0.24 (0.16-0.35)	-0.13 (-0.66-0.41)
Rwanda	8 (5-11)	0.24 (0.16-0.34)	13 (8-19)	0.17 (0.11-0.24)	-0.84 (-1.89-0.23)
Saint Kitts and Nevis	0 (0-0)	0.2 (0.13-0.29)	0 (0-0)	0.16 (0.1-0.23)	-0.24 (-0.42--0.07)
Saint Lucia	0 (0-0)	0.24 (0.15-0.34)	0 (0-1)	0.16 (0.1-0.24)	-0.54 (-0.88--0.19)
Saint Vincent and the Grenadines	0 (0-0)	0.23 (0.15-0.33)	0 (0-0)	0.18 (0.12-0.26)	-0.14 (-0.43-0.15)
Samoa	0 (0-0)	0.3 (0.19-0.44)	1 (0-1)	0.44 (0.29-0.63)	1.77 (1.04-2.51)
San Marino	0 (0-0)	0.46 (0.31-0.66)	0 (0-0)	0.42 (0.28-0.6)	0.34 (-0.41-1.08)
Sao Tome and Principe	0 (0-0)	0.09 (0.06-0.14)	0 (0-0)	0.11 (0.07-0.16)	0.75 (0.07-1.44)
Saudi Arabia	31 (19-49)	0.29 (0.18-0.44)	105 (64-164)	0.27 (0.17-0.41)	0.51 (0.17-0.85)
Senegal	4 (2-6)	0.09 (0.06-0.13)	9 (5-13)	0.08 (0.05-0.12)	0.1 (-0.61-0.81)
Serbia	31 (20-45)	0.27 (0.17-0.39)	36 (23-54)	0.24 (0.15-0.36)	0.64 (0.01-1.27)
Seychelles	0 (0-0)	0.22 (0.14-0.33)	0 (0-0)	0.21 (0.13-0.31)	0.27 (0.11-0.43)
Sierra Leone	2 (1-4)	0.09 (0.06-0.13)	5 (3-7)	0.08 (0.05-0.12)	-0.17 (-0.83-0.5)
Singapore	12 (7-18)	0.43 (0.27-0.63)	35 (22-52)	0.43 (0.27-0.63)	0.8 (0.57-1.03)
Slovakia	70 (44-102)	1.18 (0.73-1.71)	65 (41-98)	0.78 (0.5-1.17)	-0.28 (-1.03-0.47)
Slovenia	12 (8-17)	0.49 (0.33-0.71)	20 (13-29)	0.49 (0.32-0.71)	0.68 (0.03-1.33)
Solomon Islands	0 (0-1)	0.3 (0.19-0.44)	1 (1-2)	0.48 (0.31-0.69)	1.91 (0.73-3.11)
Somalia	8 (5-11)	0.27 (0.18-0.4)	20 (14-30)	0.27 (0.18-0.39)	-0.03 (-1.39-1.34)
South Africa	84 (56-124)	0.35 (0.23-0.5)	144 (95-209)	0.3 (0.2-0.42)	-0.32 (-0.76-0.13)
South Sudan	7 (4-10)	0.24 (0.16-0.34)	9 (6-13)	0.22 (0.14-0.31)	-0.48 (-1.62-0.68)
Spain	307 (207-435)	0.56 (0.38-0.79)	281 (182-387)	0.31 (0.2-0.43)	-1.12 (-1.84--0.4)
Sri Lanka	28 (18-43)	0.23 (0.14-0.34)	57 (35-85)	0.22 (0.13-0.32)	0.6 (0.35-0.84)
Sudan	32 (20-49)	0.26 (0.17-0.38)	73 (45-113)	0.24 (0.16-0.36)	-0.01 (-0.62-0.6)
Suriname	1 (1-1)	0.35 (0.23-0.5)	1 (1-2)	0.22 (0.14-0.32)	-1.27 (-1.6--0.94)
Sweden	39 (25-55)	0.28 (0.18-0.4)	40 (26-57)	0.21 (0.14-0.31)	-1.56 (-2.34--0.78)
Switzerland	41 (27-59)	0.41 (0.27-0.59)	48 (31-70)	0.3 (0.19-0.44)	-0.56 (-1.26-0.14)
Syrian Arab Republic	20 (13-32)	0.28 (0.18-0.41)	31 (20-46)	0.23 (0.15-0.35)	0.38 (-0.15-0.91)
Taiwan (Province of China)	285 (182-422)	1.7 (1.1-2.49)	547 (347-786)	1.31 (0.83-1.89)	0.06 (-0.32-0.45)
Tajikistan	10 (6-15)	0.33 (0.21-0.48)	20 (12-30)	0.3 (0.19-0.45)	-0.07 (-0.88-0.75)
Thailand	94 (59-143)	0.23 (0.15-0.35)	218 (138-315)	0.21 (0.14-0.31)	1.03 (0.72-1.35)
Timor-Leste	1 (1-1)	0.22 (0.14-0.32)	2 (1-3)	0.21 (0.14-0.31)	0.49 (-0.28-1.26)
Togo	2 (1-2)	0.09 (0.06-0.13)	5 (3-7)	0.08 (0.05-0.12)	0.3 (-0.45-1.05)
Tokelau	0 (0-0)	0.3 (0.2-0.43)	0 (0-0)	0.4 (0.26-0.57)	2.08 (1.71-2.45)
Tonga	0 (0-0)	0.3 (0.19-0.45)	0 (0-1)	0.44 (0.28-0.64)	2.02 (1.43-2.62)
Trinidad and Tobago	2 (1-3)	0.2 (0.12-0.29)	3 (2-4)	0.16 (0.1-0.24)	0.09 (-0.16-0.33)
Tunisia	17 (10-26)	0.27 (0.17-0.4)	31 (19-47)	0.24 (0.15-0.36)	0.39 (0.18-0.59)
Turkey	330 (212-501)	0.73 (0.47-1.09)	611 (387-941)	0.65 (0.41-1)	1.04 (0.6-1.48)
Turkmenistan	6 (4-9)	0.3 (0.19-0.43)	12 (8-18)	0.28 (0.18-0.43)	0.43 (-0.18-1.05)
Tuvalu	0 (0-0)	0.29 (0.19-0.42)	0 (0-0)	0.44 (0.29-0.65)	1.81 (1.34-2.28)
Uganda	18 (12-26)	0.25 (0.17-0.35)	34 (22-50)	0.19 (0.12-0.26)	-0.85 (-2.12-0.43)
Ukraine	417 (273-616)	0.58 (0.38-0.86)	212 (136-310)	0.29 (0.19-0.43)	-2.37 (-2.97--1.76)
United Arab Emirates	5 (3-8)	0.31 (0.21-0.48)	35 (21-53)	0.33 (0.21-0.48)	0.73 (0.58-0.89)
United Kingdom	585 (385-857)	0.72 (0.48-1.06)	812 (539-1154)	0.71 (0.47-1.04)	-0.46 (-1.06-0.13)
United Republic of Tanzania	24 (16-34)	0.19 (0.13-0.27)	48 (31-70)	0.16 (0.1-0.22)	-0.48 (-1.45-0.49)
United States of America	2297 (1527-3275)	0.72 (0.48-1.03)	4183 (2837-5905)	0.72 (0.49-1.01)	1.33 (0.77-1.9)
United States Virgin Islands	0 (0-0)	0.23 (0.15-0.33)	0 (0-0)	0.17 (0.11-0.25)	0.06 (-0.32-0.44)
Uruguay	17 (11-25)	0.44 (0.28-0.65)	20 (13-30)	0.39 (0.25-0.6)	-0.01 (-0.43-0.4)
Uzbekistan	37 (24-57)	0.29 (0.19-0.43)	80 (50-117)	0.3 (0.19-0.43)	0.48 (-0.09-1.05)
Vanuatu	0 (0-0)	0.31 (0.2-0.45)	1 (0-1)	0.47 (0.3-0.68)	1.77 (0.67-2.88)
Venezuela (Bolivarian Republic of)	89 (58-140)	0.78 (0.5-1.19)	210 (136-321)	0.7 (0.46-1.07)	0.76 (0.33-1.2)
Viet Nam	151 (96-221)	0.34 (0.22-0.5)	398 (257-585)	0.39 (0.25-0.56)	1.5 (1.12-1.89)
Yemen	18 (11-28)	0.24 (0.15-0.36)	53 (33-82)	0.24 (0.15-0.36)	0.35 (-0.37-1.08)
Zambia	7 (5-10)	0.22 (0.15-0.32)	16 (10-23)	0.18 (0.12-0.25)	-0.63 (-1.82-0.59)
Zimbabwe	14 (9-22)	0.27 (0.17-0.39)	19 (12-30)	0.21 (0.13-0.31)	-0.53 (-1.33-0.28)
