# Supplementary material for: Global, regional, and national disease burden of pneumoconiosis, chronic obstructive pulmonary disease, tracheal-bronchus-and-lung cancer, and asthma attributable to occupational risks, 1990–2021: a systematic analysis for the global burden of disease study 2021
Source: Front Public Health. 2025 Oct 8;13:1652216. doi: 10.3389/fpubh.2025.1652216 (PMC12540489; doi:10.3389/fpubh.2025.1652216)
Supplement: Supplementary file 2 [file Supplementary_file_2.zip › Table S16.xls]

## Sheet: Table S16
	Number of YLLs cases (95% UI) in 1990	The age-standardized YLLs rate/100000 (95% UI) in 1990	Number of YLLs cases (95% UI) in 2021	The age-standardized YLLs rate/100000 (95% UI) in 2021	EAPC (95% CI)
Global	427459 (372950-483569)	10.53 (9.24-11.86)	386953 (336672-450097)	4.52 (3.93-5.25)	-2.29 (-2.5--2.08)
Sex
Both	427459 (372950-483569)	10.53 (9.24-11.86)	386953 (336672-450097)	4.52 (3.93-5.25)	-2.86 (-2.93--2.79)
Female	25643 (14874-37083)	1.17 (0.68-1.7)	35917 (20378-53138)	0.79 (0.45-1.17)	-1.58 (-1.77--1.38)
Male	401817 (350429-458431)	21.83 (19.16-24.68)	351036 (298432-408767)	8.9 (7.64-10.31)	-3.01 (-3.07--2.94)
Age
15-19 years	1907 (1426-2441)	0.37 (0.27-0.47)	893 (643-1208)	0.14 (0.1-0.19)	-3.1 (-3.23--2.97)
20-24 years	2431 (1891-3053)	0.49 (0.38-0.62)	1492 (1151-1856)	0.25 (0.19-0.31)	-2.35 (-2.42--2.28)
25-29 years	4717 (3797-5774)	1.07 (0.86-1.3)	2739 (2332-3236)	0.47 (0.4-0.55)	-3.12 (-3.35--2.88)
30-34 years	9431 (7579-11922)	2.45 (1.97-3.09)	5973 (4961-7228)	0.99 (0.82-1.2)	-3.7 (-4.13--3.28)
35-39 years	21199 (16705-26838)	6.02 (4.74-7.62)	10791 (8905-12982)	1.92 (1.59-2.31)	-4.15 (-4.55--3.75)
40-44 years	25952 (20421-32531)	9.06 (7.13-11.36)	16131 (13124-19970)	3.22 (2.62-3.99)	-3.17 (-3.45--2.89)
45-49 years	24971 (19274-31997)	10.75 (8.3-13.78)	23862 (18958-30251)	5.04 (4-6.39)	-2.11 (-2.39--1.83)
50-54 years	36770 (29827-45361)	17.3 (14.03-21.34)	35409 (28179-44490)	7.96 (6.33-10)	-2.57 (-2.76--2.38)
55-59 years	43980 (37149-52234)	23.75 (20.06-28.2)	39384 (33189-48131)	9.95 (8.39-12.16)	-2.93 (-3.02--2.84)
60-64 years	55912 (48333-63899)	34.81 (30.09-39.79)	39474 (32381-46835)	12.33 (10.12-14.63)	-3.29 (-3.39--3.19)
65-69 years	61330 (54084-68794)	49.62 (43.75-55.65)	46273 (39548-54472)	16.78 (14.34-19.75)	-3.76 (-3.9--3.62)
70-74 years	55606 (49116-62536)	65.68 (58.01-73.87)	51784 (44866-60341)	25.16 (21.8-29.31)	-3.48 (-3.64--3.31)
75-79 years	46974 (42085-51817)	76.31 (68.37-84.18)	45295 (39806-51832)	34.34 (30.18-39.3)	-2.75 (-2.9--2.6)
80-84 years	24388 (21923-27088)	68.94 (61.97-76.57)	35547 (30835-40294)	40.59 (35.21-46.01)	-1.81 (-1.96--1.66)
85-89 years	9227 (8220-10219)	61.06 (54.4-67.63)	22307 (19235-25141)	48.79 (42.07-54.99)	-0.78 (-0.96--0.6)
90-94 years	2221 (1918-2452)	51.83 (44.77-57.23)	7844 (6482-8710)	43.85 (36.23-48.69)	-0.44 (-0.52--0.35)
95+ years	442 (357-499)	43.46 (35.06-49.03)	1756 (1357-1990)	32.22 (24.9-36.51)	-1.05 (-1.14--0.95)
SDI region
High-middle SDI	125360 (108954-143698)	12.43 (10.83-14.19)	95706 (75958-120829)	5 (3.99-6.28)	-3.2 (-3.36--3.03)
High SDI	113480 (107670-119479)	10.11 (9.6-10.63)	72458 (66024-77558)	3.32 (3.02-3.56)	-3.86 (-3.97--3.74)
Low-middle SDI	31918 (20674-43186)	5.11 (3.27-6.97)	53101 (39736-67693)	3.67 (2.72-4.67)	-1.11 (-1.17--1.06)
Low SDI	19212 (11131-31097)	8.66 (5.02-13.95)	28622 (15279-47733)	5.73 (3.04-9.54)	-1.46 (-1.55--1.38)
Middle SDI	137181 (111840-167072)	11.86 (9.74-14.39)	136947 (109314-171248)	5.04 (4.03-6.28)	-2.73 (-2.78--2.68)
GBD region
Advanced Health System	150550 (143390-156338)	9.01 (8.58-9.35)	79530 (72722-83993)	2.63 (2.43-2.77)	-3.61 (-4.22--3)
Africa	31183 (20380-46057)	10.81 (6.98-15.98)	46051 (29875-68308)	6.9 (4.4-10.16)	-1.58 (-2.62--0.53)
African Region	24363 (14972-37440)	11.07 (6.81-17)	37175 (22123-57930)	7.32 (4.3-11.32)	-1.5 (-2.65--0.34)
America	37727 (36000-39452)	6.09 (5.81-6.37)	33381 (31088-35496)	2.54 (2.36-2.69)	-2.41 (-2.6--2.23)
Andean Latin America	1331 (978-1705)	6.1 (4.48-7.73)	2529 (1842-3510)	4.25 (3.09-5.91)	0.03 (-0.5-0.55)
Asia	259600 (215364-311030)	11.93 (9.91-14.22)	267486 (218718-325213)	5.3 (4.35-6.41)	-1.93 (-2.22--1.64)
Australasia	824 (713-949)	3.38 (2.93-3.86)	2766 (2390-3173)	4.73 (4.09-5.43)	2.54 (1.9-3.19)
Basic Health System	229659 (189378-277016)	14.14 (11.7-16.95)	229346 (182099-291826)	6.13 (4.9-7.75)	-1.89 (-2.15--1.63)
Caribbean	262 (227-305)	0.97 (0.85-1.11)	249 (195-316)	0.48 (0.37-0.61)	-2.85 (-3.34--2.35)
Central Africa	3588 (1949-5681)	12.98 (7.02-20.86)	6862 (3046-12415)	10.28 (4.55-19.5)	-0.92 (-2.16-0.33)
Central Asia	2360 (1777-3071)	4.78 (3.6-6.28)	2383 (1758-3204)	2.86 (2.11-3.85)	-1.78 (-2.27--1.28)
Central Europe	14176 (12884-15597)	9.23 (8.39-10.16)	4004 (3578-4530)	1.81 (1.61-2.05)	-5.24 (-5.86--4.62)
Central Latin America	5442 (5188-5724)	6.32 (5.99-6.65)	4772 (4161-5354)	1.9 (1.66-2.13)	-3.54 (-4.09--2.98)
Central Sub-Saharan Africa	2517 (1204-4198)	11.23 (5.29-19.17)	5257 (2218-9891)	9.49 (3.89-19.37)	-0.69 (-1.95-0.57)
Commonwealth High Income	8459 (8085-8806)	5.27 (5.04-5.48)	10083 (9178-10752)	3.38 (3.09-3.6)	-0.55 (-1.25-0.16)
Commonwealth Low Income	5606 (3129-8554)	6.46 (3.58-9.74)	8600 (4524-13484)	3.7 (1.96-5.73)	-1.39 (-2.43--0.33)
Commonwealth Middle Income	29936 (18248-42758)	4.96 (3.02-7.07)	52064 (37623-67876)	3.42 (2.45-4.44)	-0.77 (-1.48--0.05)
East Asia	208584 (168984-255720)	22.03 (17.89-26.9)	198367 (152123-257439)	9.36 (7.2-12.1)	-1.78 (-2.05--1.51)
East Asia & Pacific - WB	233696 (193294-280984)	16.16 (13.43-19.35)	221413 (174923-280301)	6.84 (5.42-8.63)	-1.92 (-2.16--1.69)
Eastern Africa	6252 (3291-10780)	8.85 (4.57-15.14)	8908 (4345-14747)	5.51 (2.59-9.09)	-1.78 (-3.03--0.52)
Eastern Europe	10411 (8352-12381)	3.65 (2.96-4.32)	3655 (3268-4038)	1.06 (0.95-1.17)	-4.52 (-5.39--3.64)
Eastern Mediterranean Region	9262 (6620-13131)	4.65 (3.28-6.52)	13974 (10892-18881)	2.86 (2.26-3.81)	-1.49 (-2.25--0.73)
Eastern Sub-Saharan Africa	7538 (3978-12998)	10.06 (5.28-17.21)	11073 (5294-19073)	6.5 (3.03-11.14)	-1.68 (-2.98--0.37)
Europe	98615 (93332-103644)	9.27 (8.78-9.74)	39899 (36686-42900)	2.37 (2.18-2.53)	-4.1 (-4.73--3.45)
Europe & Central Asia - WB	100706 (95331-105744)	9.23 (8.75-9.7)	41932 (38636-45121)	2.44 (2.26-2.61)	-4.03 (-4.6--3.45)
European Region	100860 (95479-105896)	9.19 (8.71-9.65)	42036 (38745-45236)	2.42 (2.25-2.59)	-4.04 (-4.61--3.46)
High-income Asia Pacific	23299 (21589-25147)	11.33 (10.5-12.2)	18575 (16342-20878)	3.6 (3.16-4.09)	-2.91 (-3.79--2.03)
High-income North America	23003 (21392-24532)	6.23 (5.8-6.63)	12637 (11449-13573)	1.83 (1.66-1.96)	-3.6 (-4.14--3.05)
Latin America & Caribbean - WB	14749 (14100-15450)	5.21 (4.98-5.48)	20760 (19152-22540)	2.93 (2.71-3.19)	-1.32 (-1.68--0.96)
Limited Health System	39932 (24457-58185)	5.16 (3.13-7.5)	66060 (43514-90326)	3.41 (2.23-4.65)	-0.93 (-1.72--0.14)
Middle East & North Africa - WB	7160 (5202-10374)	5.05 (3.6-7.6)	10638 (7850-14337)	2.81 (2.1-3.78)	-1.52 (-2.13--0.9)
Minimal Health System	7009 (3798-11625)	11.92 (6.46-19.61)	11898 (5597-21754)	9.53 (4.42-17.81)	-0.94 (-2.19-0.33)
North Africa and Middle East	8556 (6556-11770)	4.38 (3.34-6.19)	12444 (9520-16457)	2.52 (1.93-3.31)	-1.41 (-1.99--0.84)
North America	23004 (21394-24533)	6.22 (5.8-6.63)	12637 (11448-13573)	1.83 (1.66-1.96)	-3.6 (-4.14--3.05)
Northern Africa	6528 (4636-9707)	9.27 (6.48-14.12)	8221 (5946-11572)	4.88 (3.53-6.81)	-1.92 (-2.48--1.35)
Oceania	11 (4-25)	0.47 (0.18-1)	50 (15-123)	0.88 (0.26-2.1)	2.3 (0.88-3.74)
Region of the Americas	37727 (36000-39452)	6.09 (5.81-6.37)	33381 (31088-35496)	2.54 (2.36-2.69)	-2.41 (-2.6--2.23)
South-East Asia Region	23482 (13197-35247)	3.4 (1.93-5.1)	42617 (28696-58537)	2.4 (1.63-3.28)	-0.31 (-0.92-0.3)
South Asia	22815 (12151-34694)	4.1 (2.25-6.24)	41228 (27231-57723)	2.88 (1.93-4.01)	-0.46 (-1.16-0.24)
South Asia - WB	22970 (12280-34874)	4 (2.2-6.08)	41463 (27413-58036)	2.83 (1.89-3.93)	-0.46 (-1.16-0.24)
Southeast Asia	1042 (730-1366)	0.38 (0.26-0.52)	1627 (1082-2271)	0.25 (0.16-0.34)	-0.97 (-1.45--0.48)
Southern Africa	4964 (3657-6145)	11.19 (8.19-13.96)	8884 (7079-11089)	9.17 (7.38-11.38)	-0.76 (-1.75-0.23)
Southern Latin America	2801 (2492-3224)	6.03 (5.36-6.91)	2634 (2267-3016)	2.99 (2.58-3.42)	-1.85 (-2.08--1.62)
Southern Sub-Saharan Africa	3516 (2672-4348)	12.58 (9.56-15.65)	6178 (5293-7132)	10.5 (9.01-12.09)	-0.39 (-1.13-0.35)
Sub-Saharan Africa - WB	24789 (15222-38390)	11.28 (6.9-17.44)	37935 (22359-59631)	7.63 (4.44-11.92)	-1.48 (-2.65--0.29)
Tropical Latin America	4924 (4590-5256)	4.6 (4.28-4.92)	10585 (9812-11318)	4.08 (3.79-4.37)	0.01 (-0.45-0.48)
Western Africa	9851 (5968-15840)	12.68 (7.66-20.34)	13176 (7203-21434)	7.75 (4.26-12.5)	-1.89 (-3.08--0.68)
Western Europe	72871 (68522-77414)	12.22 (11.5-12.99)	30697 (27694-33333)	2.92 (2.67-3.15)	-4.11 (-4.96--3.24)
Western Pacific Region	228655 (188479-275866)	18.46 (15.28-22.18)	213912 (167552-273707)	7.77 (6.09-9.92)	-1.91 (-2.17--1.66)
Western Sub-Saharan Africa	11178 (6866-17935)	13.02 (7.95-20.77)	15244 (8396-24556)	7.99 (4.44-12.71)	-1.87 (-3.07--0.66)
World Bank High Income	136664 (130435-142220)	10.37 (9.92-10.78)	73727 (67295-77995)	2.9 (2.67-3.06)	-3.65 (-4.32--2.98)
World Bank Low Income	13412 (7594-21871)	9.01 (5.09-14.68)	21130 (11011-36908)	6.29 (3.21-10.9)	-1.25 (-2.35--0.14)
World Bank Lower Middle Income	49404 (33284-66420)	4.79 (3.26-6.41)	68320 (49383-89041)	2.77 (1.99-3.6)	-1.51 (-2.18--0.84)
World Bank Upper Middle Income	227671 (187675-274540)	14.03 (11.6-16.9)	223656 (176780-285577)	6.46 (5.12-8.21)	-1.71 (-1.93--1.49)
Country
Afghanistan	45 (17-116)	0.65 (0.24-1.72)	156 (81-307)	1.26 (0.66-2.5)	1.61 (0.54-2.7)
Albania	205 (114-351)	10.37 (5.82-17.77)	176 (89-324)	3.92 (1.98-7.21)	-1.69 (-2.19--1.19)
Algeria	45 (24-109)	0.34 (0.2-0.8)	244 (164-450)	0.71 (0.49-1.23)	3.69 (3.01-4.37)
American Samoa	0 (0-0)	0.27 (0.13-0.5)	0 (0-0)	0.42 (0.16-0.74)	2.7 (1.56-3.86)
Andorra	3 (2-6)	5.95 (2.86-11.31)	4 (2-6)	2.52 (1.32-4.01)	-1.98 (-2.54--1.42)
Angola	415 (224-663)	10.41 (5.46-16.53)	688 (375-1113)	5.79 (3.14-9.58)	-2.32 (-3.66--0.95)
Antigua and Barbuda	0 (0-0)	0.02 (0.02-0.02)	0 (0-0)	0 (0-0)	-6 (-6.68--5.31)
Argentina	501 (427-588)	1.55 (1.32-1.82)	551 (468-635)	0.98 (0.83-1.13)	-1.64 (-1.93--1.35)
Armenia	83 (69-100)	2.81 (2.33-3.39)	30 (25-36)	0.72 (0.6-0.87)	-4.2 (-4.55--3.84)
Australia	766 (658-884)	3.77 (3.25-4.33)	2416 (2071-2778)	4.9 (4.21-5.63)	2.31 (1.65-2.97)
Austria	413 (361-467)	3.41 (2.98-3.81)	235 (199-272)	1.22 (1.04-1.4)	-2.57 (-3.35--1.78)
Azerbaijan	33 (17-60)	0.64 (0.32-1.2)	71 (34-144)	0.7 (0.36-1.37)	0.49 (0-0.98)
Bahamas	2 (2-3)	1.2 (1.03-1.44)	3 (2-4)	0.72 (0.55-0.91)	-1.93 (-2.51--1.34)
Bahrain	4 (3-5)	1.87 (1.53-2.3)	30 (24-37)	3.01 (2.37-3.76)	3.07 (1.96-4.2)
Bangladesh	2076 (993-3484)	4.46 (2.15-7.43)	2569 (1408-4233)	1.9 (1.05-3.11)	-1.65 (-2.56--0.73)
Barbados	0 (0-1)	0.16 (0.14-0.18)	0 (0-1)	0.1 (0.08-0.13)	-1.91 (-2.5--1.33)
Belarus	499 (334-731)	4.05 (2.71-5.9)	71 (51-99)	0.47 (0.34-0.65)	-7.92 (-8.59--7.25)
Belgium	8708 (7486-10058)	54.98 (47.77-63.12)	1360 (1112-1576)	5.39 (4.51-6.18)	-7.44 (-8.26--6.61)
Belize	5 (4-6)	4.27 (3.18-5.19)	10 (8-12)	2.8 (2.32-3.42)	-2.14 (-2.96--1.31)
Benin	332 (190-549)	16.98 (9.63-28.08)	423 (193-737)	8.34 (3.74-14.33)	-2.35 (-3.65--1.03)
Bermuda	2 (2-2)	2.9 (2.49-3.57)	0 (0-0)	0.1 (0.08-0.14)	-9.97 (-10.88--9.06)
Bhutan	6 (2-12)	2.62 (1.03-5.24)	11 (6-18)	1.87 (1.02-3.14)	-0.01 (-0.88-0.87)
Bolivia (Plurinational State of)	194 (135-265)	5.74 (3.98-7.85)	343 (241-481)	3.72 (2.64-5.18)	-0.51 (-1.15-0.14)
Bosnia and Herzegovina	112 (61-199)	2.8 (1.57-4.88)	94 (57-149)	1.48 (0.9-2.35)	-1.36 (-1.91--0.8)
Botswana	129 (70-203)	22.97 (12.54-35.76)	195 (127-293)	13.29 (8.74-20.25)	-1.37 (-2.35--0.39)
Brazil	4785 (4460-5112)	4.57 (4.26-4.91)	10205 (9484-10943)	4.04 (3.75-4.33)	-0.01 (-0.48-0.45)
Brunei Darussalam	0 (0-1)	0.34 (0.18-0.6)	1 (0-1)	0.26 (0.14-0.42)	-0.05 (-1.08-0.99)
Bulgaria	1842 (1375-2496)	14.46 (10.8-19.58)	483 (323-709)	3.46 (2.32-5.05)	-4.88 (-5.67--4.09)
Burkina Faso	411 (203-775)	9.8 (4.88-18.35)	550 (251-1062)	6.09 (2.85-11.87)	-1.77 (-2.97--0.56)
Burundi	304 (150-496)	12.89 (6.36-21.14)	367 (160-678)	7.64 (3.18-14.11)	-2.39 (-3.7--1.06)
Cabo Verde	37 (19-62)	16.09 (8.73-27.26)	27 (18-44)	6.2 (3.96-9.82)	-2.87 (-3.69--2.04)
Cambodia	12 (7-18)	0.26 (0.14-0.39)	31 (16-55)	0.26 (0.13-0.45)	0.61 (-0.24-1.46)
Cameroon	725 (446-1099)	16.65 (10.16-24.92)	1243 (648-2038)	9.75 (5.09-15.67)	-1.88 (-3.09--0.66)
Canada	1276 (1084-1489)	3.83 (3.27-4.48)	1265 (1073-1479)	1.61 (1.37-1.89)	-1.72 (-2.35--1.09)
Central African Republic	192 (91-341)	16.06 (7.34-28.83)	313 (117-593)	13.14 (4.99-26.19)	-0.77 (-1.98-0.46)
Chad	440 (225-797)	15.74 (8.12-28.19)	660 (328-1192)	11.66 (5.82-21.07)	-1.63 (-2.93--0.31)
Chile	2256 (1962-2651)	22.46 (19.55-26.32)	2050 (1749-2372)	7.95 (6.78-9.2)	-2.36 (-2.64--2.08)
China	204202 (164797-251000)	22.39 (18.12-27.4)	191963 (145464-251914)	9.37 (7.15-12.25)	-1.81 (-2.08--1.54)
Colombia	1391 (1254-1520)	7.44 (6.68-8.17)	1762 (1434-2131)	3.22 (2.61-3.89)	-2.43 (-3.02--1.84)
Comoros	20 (8-33)	10.37 (4.46-16.98)	29 (14-53)	5.99 (2.86-11)	-1.42 (-2.36--0.46)
Congo	132 (59-230)	12.21 (5.2-21.53)	212 (100-337)	7.75 (3.57-12.25)	-1.66 (-2.74--0.57)
Cook Islands	0 (0-0)	0.23 (0.1-0.46)	0 (0-0)	0.25 (0.08-0.51)	1.68 (1.07-2.3)
Costa Rica	17 (15-19)	0.95 (0.84-1.07)	35 (30-41)	0.64 (0.55-0.74)	-1.15 (-1.71--0.6)
Côte d'Ivoire	692 (412-1100)	17.54 (10.08-27.68)	1048 (500-1776)	9.29 (4.51-15.22)	-1.92 (-3.27--0.55)
Croatia	225 (171-299)	3.69 (2.84-4.87)	102 (77-133)	1.1 (0.84-1.43)	-3.43 (-4.18--2.68)
Cuba	50 (44-56)	0.46 (0.41-0.52)	5 (4-6)	0.03 (0.02-0.03)	-8.32 (-9.33--7.31)
Cyprus	41 (25-66)	5.9 (3.68-9.3)	32 (22-45)	1.49 (1.03-2.11)	-4.03 (-4.37--3.68)
Czechia	3574 (2758-4573)	25.55 (19.77-32.61)	746 (543-984)	3.45 (2.51-4.56)	-5.83 (-6.49--5.18)
Democratic People's Republic of Korea	1607 (1030-2396)	9.02 (5.81-13.28)	2683 (1477-4486)	8 (4.44-13.24)	0.14 (-0.04-0.32)
Democratic Republic of the Congo	1698 (774-3028)	11.08 (4.87-20.44)	3956 (1485-8032)	10.75 (3.79-24.1)	-0.16 (-1.4-1.11)
Denmark	459 (401-525)	5.57 (4.87-6.33)	206 (179-237)	1.64 (1.43-1.87)	-3.81 (-4.55--3.06)
Djibouti	11 (6-18)	8.03 (4.7-12.95)	36 (19-64)	5.67 (3.11-9.86)	-0.57 (-1.8-0.69)
Dominica	0 (0-0)	0.15 (0.1-0.19)	0 (0-0)	0.18 (0.14-0.24)	1.14 (0.93-1.36)
Dominican Republic	15 (11-21)	0.36 (0.27-0.51)	50 (35-73)	0.48 (0.33-0.71)	0.19 (-0.47-0.86)
Ecuador	107 (95-119)	1.91 (1.71-2.14)	189 (145-242)	1.14 (0.88-1.46)	-0.09 (-0.73-0.55)
Egypt	6259 (4409-9347)	20.51 (14.24-31.37)	7418 (5243-10372)	10.81 (7.73-14.91)	-2.2 (-2.92--1.48)
El Salvador	5 (3-6)	0.16 (0.11-0.2)	6 (4-9)	0.1 (0.07-0.14)	-1.29 (-1.75--0.82)
Equatorial Guinea	28 (13-48)	14.14 (6.41-24.57)	26 (14-46)	4.98 (2.77-8.79)	-4.54 (-5.94--3.13)
Eritrea	145 (73-266)	11.36 (5.8-21.36)	201 (106-378)	6.8 (3.53-13.06)	-1.6 (-2.84--0.35)
Estonia	4 (3-5)	0.21 (0.16-0.26)	8 (6-9)	0.28 (0.22-0.35)	1.76 (0.18-3.35)
Eswatini	185 (62-330)	64.27 (21.03-115.73)	210 (105-348)	35.12 (17.44-57.88)	-1.16 (-2.34-0.02)
Ethiopia	2209 (997-4155)	10.7 (4.76-20.02)	1928 (909-3710)	4.54 (2.07-8.65)	-3.21 (-4.52--1.89)
Fiji	0 (0-0)	0.05 (0.02-0.11)	0 (0-0)	0.04 (0.02-0.08)	-0.95 (-2.43-0.55)
Finland	521 (454-592)	7.28 (6.35-8.3)	387 (328-450)	2.83 (2.43-3.28)	-2.14 (-2.98--1.29)
France	14215 (12322-16319)	17.06 (14.75-19.64)	6105 (5166-7132)	3.88 (3.33-4.49)	-4.2 (-5.03--3.37)
Gabon	51 (27-83)	9 (4.75-14.57)	61 (35-106)	5.82 (3.32-10.15)	-1.5 (-2.3--0.69)
Gambia	66 (35-109)	18.71 (10.07-30.48)	111 (55-192)	11.38 (5.51-19.35)	-1.45 (-2.69--0.19)
Georgia	9 (7-13)	0.16 (0.12-0.21)	68 (50-89)	1.19 (0.87-1.56)	12.92 (10.48-15.42)
Germany	13524 (11653-15543)	10.49 (9.02-12.06)	6427 (5360-7415)	2.93 (2.48-3.37)	-3.38 (-4.32--2.42)
Ghana	552 (295-907)	9.1 (4.88-14.89)	1294 (766-2069)	7.84 (4.59-12.29)	0.13 (-0.96-1.23)
Greece	29 (25-34)	0.19 (0.16-0.22)	19 (16-22)	0.08 (0.07-0.09)	-1.93 (-2.81--1.04)
Greenland	0 (0-0)	1.26 (0.95-1.66)	0 (0-0)	0.4 (0.27-0.58)	-2.98 (-4.26--1.69)
Grenada	3 (3-4)	4.69 (4-5.51)	2 (2-2)	1.64 (1.35-1.96)	-3.6 (-4.39--2.8)
Guam	0 (0-0)	0.1 (0.07-0.16)	0 (0-0)	0.08 (0.04-0.13)	1.5 (0.74-2.27)
Guatemala	133 (117-150)	3.61 (3.19-4.08)	152 (128-179)	1.34 (1.13-1.58)	-3.71 (-4.68--2.74)
Guinea	490 (256-812)	15.12 (7.96-25.27)	611 (315-1005)	10.96 (5.64-18.03)	-1.16 (-2.11--0.21)
Guinea-Bissau	101 (57-181)	25.48 (14.15-45.33)	101 (47-181)	13.48 (6.22-24.24)	-1.92 (-3.26--0.56)
Guyana	1 (1-1)	0.19 (0.16-0.23)	4 (3-5)	0.52 (0.39-0.69)	2.13 (0.87-3.4)
Haiti	44 (16-80)	1.21 (0.48-2.22)	66 (25-131)	0.84 (0.33-1.64)	-1.02 (-1.77--0.27)
Honduras	85 (56-126)	3.81 (2.45-5.67)	183 (126-265)	2.85 (1.94-4.14)	-0.34 (-1.19-0.51)
Hungary	1292 (981-1665)	8.76 (6.65-11.3)	388 (290-515)	2 (1.5-2.66)	-4.45 (-5.13--3.76)
Iceland	3 (3-4)	1.08 (0.94-1.22)	2 (2-3)	0.36 (0.3-0.41)	-3.27 (-3.72--2.82)
India	18542 (9818-28835)	4.17 (2.27-6.51)	35357 (23468-49599)	3.05 (2.03-4.23)	-0.26 (-0.9-0.39)
Indonesia	309 (201-408)	0.28 (0.18-0.37)	636 (374-1017)	0.26 (0.15-0.41)	0.22 (-0.27-0.72)
Iran (Islamic Republic of)	138 (106-174)	0.49 (0.38-0.62)	944 (774-1088)	1.19 (0.98-1.38)	5.91 (5.07-6.76)
Iraq	338 (218-461)	3.34 (2.19-4.56)	752 (474-1123)	2.7 (1.73-3.95)	-0.77 (-1.45--0.09)
Ireland	93 (81-108)	2.18 (1.9-2.49)	46 (39-55)	0.56 (0.48-0.66)	-3.97 (-4.37--3.58)
Israel	60 (53-69)	1.21 (1.06-1.38)	40 (34-46)	0.31 (0.27-0.36)	-3.89 (-4.1--3.68)
Italy	16923 (15744-18069)	18.24 (16.99-19.48)	4425 (3841-4902)	2.49 (2.18-2.74)	-6.01 (-7.06--4.96)
Jamaica	91 (76-109)	5.03 (4.18-6.03)	67 (49-90)	2.15 (1.58-2.9)	-3.75 (-4.6--2.89)
Japan	16961 (16124-17646)	9.73 (9.24-10.13)	11762 (10357-12653)	2.67 (2.41-2.87)	-3.41 (-4.52--2.29)
Jordan	7 (4-17)	0.39 (0.21-0.96)	54 (35-100)	0.66 (0.43-1.18)	2.35 (1.44-3.27)
Kazakhstan	1794 (1261-2513)	13.32 (9.35-18.88)	1716 (1131-2521)	9.34 (6.13-13.74)	-1.39 (-1.79--0.99)
Kenya	541 (253-974)	6.7 (3.04-12.58)	1622 (709-2946)	7.15 (3-14.04)	0.67 (-0.64-2.01)
Kiribati	0 (0-0)	0.43 (0.17-1.08)	0 (0-1)	0.78 (0.26-1.74)	2 (0.6-3.43)
Kuwait	2 (2-2)	0.27 (0.23-0.31)	4 (4-5)	0.13 (0.1-0.15)	-0.3 (-1.43-0.84)
Kyrgyzstan	31 (18-57)	0.99 (0.55-1.87)	59 (36-107)	1.15 (0.71-2.22)	1.25 (0.69-1.82)
Lao People's Democratic Republic	9 (5-14)	0.41 (0.22-0.66)	14 (8-26)	0.29 (0.15-0.53)	-0.93 (-1.73--0.12)
Latvia	25 (20-32)	0.7 (0.55-0.9)	20 (15-26)	0.54 (0.4-0.7)	-0.03 (-1.26-1.22)
Lebanon	102 (65-144)	4.4 (2.84-6.3)	181 (134-236)	2.93 (2.18-3.82)	-0.41 (-0.64--0.18)
Lesotho	196 (68-353)	23.4 (8.1-42.14)	287 (111-523)	25.33 (9.67-46)	0.68 (-0.06-1.42)
Liberia	167 (86-288)	14.87 (7.8-25.49)	210 (84-416)	9.99 (3.92-19.88)	-2.17 (-3.34--0.99)
Libya	7 (4-15)	0.31 (0.16-0.72)	56 (33-115)	0.96 (0.55-1.93)	5.44 (4.77-6.11)
Lithuania	12 (9-16)	0.28 (0.2-0.35)	19 (15-24)	0.34 (0.27-0.43)	1.84 (0.44-3.25)
Luxembourg	26 (23-30)	4.69 (4.09-5.36)	15 (12-18)	1.35 (1.14-1.62)	-3.92 (-4.49--3.35)
Madagascar	653 (350-1078)	12.97 (6.85-21.43)	1124 (484-2313)	10.29 (4.28-20.73)	-1.08 (-2.4-0.27)
Malawi	316 (150-573)	8.41 (3.98-15.03)	599 (269-1153)	7.93 (3.49-14.67)	-0.63 (-1.93-0.69)
Malaysia	8 (6-10)	0.07 (0.06-0.09)	31 (24-39)	0.1 (0.08-0.13)	2.86 (2.15-3.59)
Maldives	5 (3-7)	4.85 (2.97-6.68)	5 (3-8)	1.35 (0.93-2)	-3.67 (-4.44--2.9)
Mali	902 (456-1606)	22.97 (11.39-40.4)	1485 (761-2673)	16.91 (8.81-30.09)	-1.14 (-2.35-0.09)
Malta	16 (14-19)	3.82 (3.29-4.4)	10 (8-12)	0.97 (0.81-1.14)	-3.42 (-4.09--2.74)
Marshall Islands	0 (0-0)	0.37 (0.18-0.69)	0 (0-0)	0.51 (0.19-0.93)	1.76 (0.05-3.5)
Mauritania	145 (89-234)	14.54 (8.79-23.28)	141 (81-225)	6.76 (3.87-10.92)	-2.53 (-3.59--1.46)
Mauritius	1 (1-1)	0.13 (0.11-0.14)	4 (4-5)	0.24 (0.21-0.27)	4.66 (3.42-5.91)
Mexico	3646 (3463-3833)	8.44 (8.01-8.88)	2352 (1995-2758)	1.84 (1.56-2.15)	-4.38 (-4.94--3.81)
Micronesia (Federated States of)	0 (0-0)	0.43 (0.2-0.9)	0 (0-1)	0.64 (0.24-1.25)	1.63 (0.28-2.99)
Monaco	2 (2-3)	3.22 (2.14-4.56)	2 (1-3)	1.82 (1.27-2.56)	-1.84 (-3.06--0.61)
Mongolia	49 (27-79)	4.36 (2.35-7.26)	117 (77-168)	4.51 (2.95-6.54)	0.87 (0.16-1.58)
Montenegro	17 (10-29)	2.8 (1.55-4.7)	21 (12-36)	2.13 (1.27-3.7)	-0.69 (-1.36--0.02)
Morocco	55 (23-143)	0.34 (0.15-0.92)	266 (160-459)	0.78 (0.48-1.34)	3.97 (3.48-4.47)
Mozambique	426 (194-799)	7.2 (3.33-13.52)	844 (392-1799)	7.21 (3.28-15.32)	0.1 (-1.15-1.36)
Myanmar	144 (82-232)	0.6 (0.33-0.96)	202 (106-330)	0.43 (0.22-0.67)	-0.95 (-1.48--0.42)
Namibia	127 (75-190)	19.74 (11.7-29.59)	192 (118-281)	13.89 (8.71-20.04)	-1.13 (-2.11--0.14)
Nauru	0 (0-0)	0.26 (0.14-0.44)	0 (0-0)	0.54 (0.17-1.2)	2.36 (1.01-3.73)
Nepal	483 (219-806)	5.39 (2.52-8.95)	822 (438-1304)	3.66 (1.98-5.79)	-0.32 (-1.16-0.53)
Netherlands	1459 (1278-1660)	7.04 (6.15-7.99)	566 (488-657)	1.51 (1.31-1.75)	-4.79 (-5.5--4.08)
New Zealand	59 (50-70)	1.41 (1.21-1.68)	350 (295-413)	3.83 (3.23-4.51)	4.52 (3.86-5.19)
Nicaragua	27 (21-32)	1.65 (1.29-2)	53 (41-67)	1.05 (0.81-1.33)	-0.72 (-1.55-0.12)
Niger	436 (201-806)	16.35 (7.58-30.41)	722 (292-1433)	9.32 (3.85-17.88)	-1.65 (-3.18--0.09)
Nigeria	4568 (2672-7372)	10.63 (6.21-16.98)	5113 (2633-8406)	6.02 (3.2-9.79)	-2.58 (-3.79--1.35)
Niue	0 (0-0)	0.29 (0.14-0.54)	0 (0-0)	0.39 (0.14-0.77)	1.15 (0.9-1.39)
North Macedonia	77 (54-106)	4.17 (2.92-5.72)	54 (35-82)	1.63 (1.05-2.42)	-3.15 (-3.55--2.76)
Northern Mariana Islands	0 (0-0)	1.26 (0.85-1.8)	0 (0-1)	1.15 (0.27-2.17)	0.33 (-1.16-1.84)
Norway	134 (124-144)	1.81 (1.67-1.96)	126 (111-139)	1.15 (1.03-1.27)	-3 (-4.02--1.96)
Oman	1 (0-1)	0.08 (0.04-0.17)	2 (1-4)	0.08 (0.03-0.17)	0.58 (-0.37-1.54)
Pakistan	1708 (937-2625)	3.13 (1.72-4.83)	2470 (1566-3683)	2.2 (1.4-3.23)	-1.58 (-2.6--0.55)
Palau	0 (0-0)	0.25 (0.14-0.42)	0 (0-0)	0.34 (0.14-0.59)	2.16 (1.37-2.96)
Palestine	29 (18-41)	2.96 (1.81-4.31)	64 (40-93)	2.38 (1.43-3.57)	-0.22 (-1.3-0.88)
Panama	8 (7-9)	0.5 (0.44-0.57)	14 (11-17)	0.31 (0.24-0.38)	-1.5 (-1.9--1.1)
Papua New Guinea	9 (3-21)	0.64 (0.22-1.38)	44 (13-112)	1.23 (0.36-3.01)	2.22 (0.65-3.83)
Paraguay	139 (110-173)	5.67 (4.49-7.11)	380 (269-506)	6.1 (4.33-8.14)	0.84 (0.32-1.36)
Peru	1031 (722-1383)	8.06 (5.65-10.95)	1997 (1369-2890)	5.91 (4.03-8.61)	0.22 (-0.27-0.7)
Philippines	127 (88-161)	0.47 (0.33-0.6)	154 (120-205)	0.19 (0.15-0.24)	-2.52 (-3.35--1.68)
Poland	3699 (3377-4117)	8.27 (7.54-9.2)	880 (753-1022)	1.25 (1.07-1.45)	-6.89 (-7.62--6.16)
Portugal	2684 (2371-3122)	18.66 (16.59-21.55)	1286 (1114-1489)	5.11 (4.46-5.86)	-3.3 (-4.11--2.49)
Puerto Rico	23 (20-26)	0.63 (0.56-0.71)	16 (13-19)	0.27 (0.21-0.33)	-4.6 (-5.5--3.69)
Qatar	2 (1-4)	1.24 (0.76-2.22)	12 (5-21)	1.09 (0.55-1.86)	-0.23 (-1.68-1.25)
Republic of Korea	6322 (4774-7863)	20.81 (15.85-26.24)	6797 (5114-8812)	7.07 (5.31-9.15)	-2.03 (-2.45--1.6)
Republic of Moldova	4 (3-4)	0.08 (0.06-0.1)	5 (4-6)	0.08 (0.07-0.1)	1.1 (-0.18-2.39)
Romania	2237 (1732-2786)	7.89 (6.19-9.77)	675 (539-833)	1.84 (1.47-2.28)	-4.72 (-5.37--4.05)
Russian Federation	1591 (1505-1672)	0.86 (0.82-0.91)	2774 (2495-3027)	1.18 (1.07-1.29)	1.38 (-0.05-2.83)
Rwanda	397 (217-645)	13.86 (7.63-21.8)	419 (200-694)	6.7 (3.15-11.2)	-3.23 (-4.49--1.95)
Saint Kitts and Nevis	0 (0-0)	1.08 (0.92-1.26)	0 (0-1)	0.62 (0.47-0.87)	-2.34 (-3.05--1.62)
Saint Lucia	2 (2-2)	2.28 (1.91-2.69)	1 (0-1)	0.23 (0.18-0.28)	-8.26 (-8.98--7.54)
Saint Vincent and the Grenadines	0 (0-0)	0.11 (0.09-0.13)	0 (0-0)	0.07 (0.06-0.08)	-2.49 (-4.69--0.23)
Samoa	0 (0-0)	0.23 (0.09-0.63)	0 (0-1)	0.34 (0.12-0.82)	1.84 (0.78-2.91)
San Marino	2 (2-3)	6.72 (5.03-8.97)	2 (1-3)	2.41 (1.46-3.91)	-2 (-2.94--1.05)
Sao Tome and Principe	17 (10-31)	27.06 (15.02-47.82)	24 (14-43)	21.97 (12.87-39.68)	-0.98 (-1.97-0.02)
Saudi Arabia	10 (6-16)	0.13 (0.08-0.22)	74 (49-107)	0.25 (0.17-0.35)	4.41 (3.5-5.33)
Senegal	523 (296-855)	16.41 (9.24-26.82)	664 (365-1141)	8.73 (4.79-14.94)	-1.66 (-2.77--0.53)
Serbia	151 (107-209)	1.41 (1.01-1.89)	101 (72-137)	0.6 (0.43-0.81)	-2.68 (-3.33--2.02)
Seychelles	0 (0-0)	0.21 (0.13-0.35)	0 (0-0)	0.13 (0.07-0.26)	-1.42 (-1.64--1.19)
Sierra Leone	359 (191-601)	17.84 (9.52-30.22)	369 (164-673)	9.79 (4.3-17.7)	-2.15 (-3.22--1.06)
Singapore	16 (13-20)	0.76 (0.62-0.92)	15 (12-19)	0.18 (0.15-0.22)	-3.6 (-3.93--3.26)
Slovakia	348 (275-442)	5.76 (4.55-7.29)	166 (117-241)	1.72 (1.2-2.51)	-3.78 (-4.27--3.28)
Slovenia	169 (137-200)	6.78 (5.48-8.1)	61 (50-76)	1.33 (1.08-1.67)	-4.91 (-5.61--4.21)
Solomon Islands	0 (0-0)	0.22 (0.1-0.42)	1 (0-3)	0.43 (0.15-1.05)	2.56 (1.07-4.08)
Somalia	415 (159-915)	17.09 (6.55-37.7)	779 (263-1853)	11.99 (3.98-28.23)	-1.39 (-2.89-0.13)
South Africa	2684 (2168-3311)	12.4 (9.93-15.46)	4886 (4179-5963)	10.36 (8.93-12.64)	-0.44 (-1.06-0.2)
South Sudan	313 (156-550)	12.18 (5.91-21.16)	362 (154-700)	9.47 (3.94-17.67)	-1.49 (-2.88--0.08)
Spain	6193 (5514-6992)	11.07 (9.86-12.48)	2982 (2551-3388)	2.71 (2.36-3.06)	-4.02 (-4.85--3.17)
Sri Lanka	105 (80-132)	0.91 (0.7-1.14)	74 (45-123)	0.29 (0.18-0.47)	-3.67 (-4.16--3.18)
Sudan	56 (18-119)	0.52 (0.16-1.13)	226 (117-398)	0.95 (0.5-1.67)	2.42 (1.51-3.32)
Suriname	10 (7-13)	3.57 (2.5-4.63)	11 (8-16)	1.79 (1.24-2.57)	-2.53 (-2.91--2.14)
Sweden	403 (353-460)	2.34 (2.06-2.67)	178 (147-212)	0.71 (0.58-0.83)	-3.09 (-4.11--2.05)
Switzerland	618 (541-705)	5.81 (5.08-6.65)	230 (199-265)	1.2 (1.04-1.39)	-4.58 (-5.35--3.81)
Syrian Arab Republic	25 (13-62)	0.41 (0.22-1.06)	139 (84-244)	1.07 (0.67-1.82)	4.65 (3.74-5.57)
Taiwan (Province of China)	2775 (2489-3085)	16.26 (14.62-18.02)	3721 (3236-4215)	9.28 (8.11-10.49)	-1.25 (-1.82--0.68)
Tajikistan	10 (5-18)	0.35 (0.17-0.67)	25 (11-50)	0.48 (0.22-0.95)	1.26 (0.18-2.35)
Thailand	205 (146-293)	0.51 (0.36-0.72)	256 (177-353)	0.26 (0.18-0.35)	-1.57 (-1.93--1.21)
Timor-Leste	1 (0-2)	0.3 (0.15-0.5)	3 (1-5)	0.3 (0.15-0.53)	0.94 (0.01-1.87)
Togo	216 (120-361)	17.91 (9.81-29.98)	449 (189-784)	11.47 (4.8-20.24)	-0.83 (-2.13-0.48)
Tokelau	0 (0-0)	0.27 (0.12-0.52)	0 (0-0)	0.35 (0.13-0.7)	1.68 (1.33-2.03)
Tonga	0 (0-0)	0.23 (0.11-0.47)	0 (0-1)	0.37 (0.14-0.8)	2.46 (1.68-3.24)
Trinidad and Tobago	4 (4-5)	0.52 (0.44-0.6)	4 (3-6)	0.25 (0.19-0.33)	-2.28 (-2.84--1.73)
Tunisia	18 (10-46)	0.34 (0.19-0.89)	95 (57-168)	0.74 (0.44-1.29)	3.94 (3.53-4.36)
Turkey	1379 (934-2085)	3.42 (2.32-4.95)	1499 (1112-1979)	1.63 (1.22-2.13)	-1.47 (-1.79--1.15)
Turkmenistan	29 (18-43)	1.38 (0.82-2.12)	25 (15-43)	0.54 (0.32-0.97)	-2.98 (-3.61--2.35)
Tuvalu	0 (0-0)	0.35 (0.16-0.73)	0 (0-0)	0.45 (0.17-0.93)	1.1 (0.43-1.78)
Uganda	705 (314-1222)	11.04 (4.76-19.06)	1025 (422-1731)	6.87 (2.79-11.96)	-2.34 (-3.8--0.86)
Ukraine	8275 (6185-10260)	11.23 (8.47-13.83)	759 (503-1082)	0.99 (0.65-1.41)	-8.91 (-9.87--7.95)
United Arab Emirates	6 (3-11)	0.72 (0.34-1.54)	50 (32-72)	1.07 (0.68-1.66)	2.5 (1.19-3.82)
United Kingdom	6277 (5994-6511)	6.39 (6.11-6.63)	5984 (5537-6338)	4.09 (3.81-4.32)	-0.8 (-1.65-0.06)
United Republic of Tanzania	787 (418-1299)	7.22 (3.81-12.1)	1153 (530-1941)	4.5 (2.02-7.6)	-1.93 (-3.08--0.77)
United States of America	21726 (20091-23242)	6.47 (5.99-6.9)	11371 (10304-12227)	1.85 (1.68-1.99)	-3.74 (-4.28--3.2)
United States Virgin Islands	1 (1-1)	1.18 (0.83-1.64)	1 (0-1)	0.52 (0.35-0.73)	-2.47 (-2.98--1.95)
Uruguay	44 (39-50)	1.12 (1.01-1.27)	33 (28-38)	0.59 (0.51-0.68)	-2.34 (-2.84--1.84)
Uzbekistan	322 (242-446)	2.71 (2-3.83)	273 (202-359)	1.03 (0.76-1.36)	-3.81 (-4.71--2.91)
Vanuatu	0 (0-0)	0.1 (0.03-0.28)	0 (0-0)	0.11 (0.03-0.34)	0.32 (-1.1-1.76)
Venezuela (Bolivarian Republic of)	129 (114-144)	1.25 (1.11-1.4)	215 (158-286)	0.73 (0.53-0.96)	-1.66 (-2.26--1.06)
Viet Nam	115 (59-216)	0.28 (0.14-0.53)	213 (112-375)	0.23 (0.12-0.4)	-0.05 (-0.56-0.46)
Yemen	26 (12-52)	0.49 (0.21-1.11)	166 (93-273)	1.03 (0.57-1.68)	3.2 (2.01-4.41)
Zambia	291 (165-448)	10.32 (5.85-15.92)	575 (305-927)	8.04 (4.19-12.69)	-1.37 (-2.78-0.07)
Zimbabwe	195 (138-260)	4.9 (3.52-6.42)	408 (278-569)	5.75 (4.04-7.88)	0.67 (-0.54-1.9)
